# Supplementary material for: Heat inducible nuclear translocation of Kdm6bb drives temperature dependent sex reversal in Nile tilapia
Source: PLoS Genet. 2025 Apr 30;21(4):e1011664. doi: 10.1371/journal.pgen.1011664 (PMC12043187; doi:10.1371/journal.pgen.1011664)
Supplement: S1 Data — (XLSX) [file pgen.1011664.s008.xlsx]

## Sheet: S1
#List of nucleotide/amino acid sequence used in this study
qRT-PCR/RT-PCR		Sequence (5'-3')
dmrt1	Forward	GGACAAACAGAGTAAGCAGGTA
	Reverse	CAGGACTACAAATCCCAAGC
gsdf	Forward	GCTACCTGCCGGTGCACT
	Reverse	AGCCTGGGACTGCTGGG
amh	Forward	AAGCAGCGCAAACATTAACA
	Reverse	GTTCCAGTCCACAACCTCC
sox8a	Forward	GAACGCATTCATGGTTTGGGC
	Reverse	GTTGCTCTTGCGTCTCCGA
fancl	Forward	CCTGTTGCGTGGATATGAGC
	Reverse	CCACTTCCTGCAACAACACAC
wt1a	Forward	CTGACCAACTGCATGGACAC
	Reverse	GGTGTGTAGGAGTGTGACCG
fsta	Forward	GCATACCTTGCAAAGGTGGA
	Reverse	CAGTGCGCATTCGTCTTTGT
cyp19a1a	Forward	TCTTCATGCTTCTGCTCCTC
	Reverse	AACCGAACGGCTGAAAGT
foxl2	Forward	AAGAGGAGCCGGTTCAGGACAA
	Reverse	GCTCTCCCGGATAGCCATGG
foxl3	Forward	AAATGTGCAGACCGGCGTA
	Reverse	GCTCTCTGGTTGGATCGGTAG
kdm6bb	Forward	CGCAGGAGTTTCCCAGACAG
	Reverse	GATGGGGCATGGGCAAGTAA
FISH
dmrt1	Forward	CCAAGTGCTCTCGCTGTAGAA
	Reverse	CCATGAGGCATCTGCTGGTACT
cyp19a1a	Forward	AGGCAGATACGCTGGACAAC
	Reverse	ACCGAACGGCTGAAAGTAGC
Over-expression
kdm6bb-OE	Forward	AAAAAGGGGAACAGAGGGGC
	Reverse	CCTCCGGATCCCGGGCCCGCGGTACC
PCR
kdm6bb-ko1	Forward	TCCGAGATGGCACCAACAAT
	Reverse	GGCCGTAAAATAGCATACTGAAA
kdm6bb-ko2	Forward	GGAAGCCTCCAAGTGACAGG
	Reverse
XX-XY	Forward	TTCCTCAGGGATCTGTCCTTGGT
	Reverse	CAGAAATGTAGACGCCCAGGTATC
kd-sp	Forward	GCTGCAAGAAGGGCGCAAACAGCC
	Reverse	GCCAGTTTGCGTAGCGTTCCTCTG
CRISPR/Cas9
gRNA1		GGGAACCGCGCCAGAGAGAT
gRNA2		GGCAGGAGGCCACCACATTA
Protein target sequence
Kdm6bb-antibody target sequence		PGPEERYANWQNNNGGPRLHRNNRELQGTAPERWAHSDPRRSFPDRMVNNRTGPWKRPALHQRREQAHHHSPPPEHPLTPRDECPAKRRRDSGPDQACHTGSRHLPLLAHAPSSPHQQRSNQDDWKPPSDRAGPCHHSEHRTSTTQQQETSKLRAGRHGFSDPVPSNQSCGRRPPHYGSRGKVERKIS
