# Supplementary material for: Heat inducible nuclear translocation of Kdm6bb drives temperature dependent sex reversal in Nile tilapia
Source: PLoS Genet. 2025 Apr 30;21(4):e1011664. doi: 10.1371/journal.pgen.1011664 (PMC12043187; doi:10.1371/journal.pgen.1011664)
Supplement: S2 Data — (XLSX) [file pgen.1011664.s009.xlsx]

## Sheet: S2
#The average alignment and filtering retention rate of the samples
group	AlignmentRate
H3k27me2-XX28F-1	0.9334
H3k27me2-XX28F-2	0.9042
H3k27me2-XX28F-3	0.9006
H3k27me2-XX36F-1	0.9333
H3k27me2-XX36F-2	0.9073
H3k27me2-XX36F-3	0.9747
H3k27me2-XX36P-1	0.9377
H3k27me2-XX36P-2	0.9285
H3k27me2-XX36P-3	0.9341
H3k27me2-XY28M-1	0.9537
H3k27me2-XY28M-2	0.9278
H3k27me2-XY28M-3	0.917
H3k27me2-XY36M-1	0.9808
H3k27me2-XY36M-2	0.9845
H3k27me2-XY36M-3	0.9842
H3k36me2-XX28F-2	0.8896
H3k36me2-XX28F-3	0.8776
H3k36me2-XX36F-1	0.9285
H3k36me2-XX36F-2	0.9299
H3k36me2-XX36F-3	0.9697
H3k36me2-XX36P-1	0.8691
H3k36me2-XX36P-2	0.8864
H3k36me2-XX36P-3	0.8624
H3k36me2-XY28M-2	0.8945
H3k36me2-XY28M-3	0.8875
H3k36me2-XY36M-2	0.9643
H3k36me2-XY36M-3	0.9601
H3k4me2-XX28F-1	0.9733
H3k4me2-XX28F-2	0.9509
H3k4me2-XX28F-3	0.96
H3k4me2-XX36F-1	0.9817
H3k4me2-XX36F-2	0.9779
H3k4me2-XX36F-3	0.9388
H3k4me2-XX36P-1	0.9732
H3k4me2-XX36P-3	0.9161
H3k4me2-XY28M-1	0.9443
H3k4me2-XY28M-2	0.9556
H3k4me2-XY28M-3	0.9821
H3k4me2-XY36M-1	0.9426
H3k4me2-XY36M-2	0.9665
H3k4me2-XY36M-3	0.9535
H3K9me2-XX28F-1	0.9413
H3K9me2-XX28F-2	0.9538
H3K9me2-XX28F-3	0.929
H3K9me2-XX36F-1	0.9358
H3K9me2-XX36F-2	0.9418
H3K9me2-XX36F-3	0.9426
H3K9me2-XX36P-1	0.929
H3K9me2-XX36P-2	0.9398
H3K9me2-XX36P-3	0.938
H3K9me2-XY28M-1	0.9526
H3K9me2-XY28M-2	0.954
H3K9me2-XY28M-3	0.9458
H3K9me2-XY36M-1	0.9756
H3K9me2-XY36M-2	0.9624
H3K9me2-XY36M-3	0.9645
H3k27me3-XX28F-1	0.937
H3k27me3-XX28F-2	0.9372
H3k27me3-XX28F-3	0.9022
H3k27me3-XX36F-1	0.907
H3k27me3-XX36F-2	0.9262
H3k27me3-XX36F-3	0.8955
H3k27me3-XX36P-1	0.9357
H3k27me3-XX36P-2	0.8693
H3k27me3-XX36P-3	0.9602
H3k27me3-XY28M-1	0.9413
H3k27me3-XY28M-2	0.9559
H3k27me3-XY28M-3	0.9691
H3k27me3-XY36M-1	0.9506
H3k27me3-XY36M-2	0.9866
H3k27me3-XY36M-3	0.9561
H3k36me3-XX28F-1	0.775
H3k36me3-XX28F-2	0.8678
H3k36me3-XX28F-3	0.8344
H3k36me3-XX36F-1	0.8815
H3k36me3-XX36F-2	0.897
H3k36me3-XX36P-1	0.8834
H3k36me3-XX36P-2	0.8838
H3k36me3-XX36P-3	0.8851
H3k36me3-XY28M-2	0.8695
H3k36me3-XY28M-3	0.8696
H3k36me3-XY36M-1	0.8981
H3k36me3-XY36M-2	0.9138
H3k4me3-XX28F-1	0.9721
H3k4me3-XX28F-2	0.9839
H3k4me3-XX36F-1	0.9448
H3k4me3-XX36F-2	0.8763
H3k4me3-XX36F-3	0.9675
H3k4me3-XX36P-1	0.9221
H3k4me3-XX36P-2	0.9667
H3k4me3-XY28M-1	0.96
H3k4me3-XY28M-2	0.9803
H3k4me3-XY28M-3	0.9561
H3k4me3-XY36M-1	0.9692
H3k4me3-XY36M-2	0.9718
H3k4me3-XY36M-3	0.9002
H3k9me3-XX28F-1	0.8706
H3k9me3-XX28F-3	0.8705
H3k9me3-XX36F-1	0.7226
H3k9me3-XX36F-2	0.7311
H3k9me3-XX36F-3	0.8136
H3k9me3-XX36P-1	0.8699
H3k9me3-XX36P-2	0.7736
H3k9me3-XX36P-3	0.8612
H3k9me3-XY28M-1	0.8545
H3k9me3-XY28M-3	0.7964
H3k9me3-XY36M-1	0.8655
H3k9me3-XY36M-2	0.8141
10dpf-XX28F-1_S28	0.8996
10dpf-XX28F-1_S4	0.9015
10dpf-XX28F-2_S29	0.8848
10dpf-XX28F-2_S5	0.9296
10dpf-XX28F-3_S30	0.8851
10dpf-XX28F-3_S6	0.9206
10dpf-XX36P-1_S31	0.879
10dpf-XX36P-2_S32	0.8833
10dpf-XX36P-3_S33	0.9016
10dpf-XY28M-1_S1	0.8998
10dpf-XY28M-1_S25	0.9168
10dpf-XY28M-2_S26	0.9183
10dpf-XY28M-2_S2	0.9126
10dpf-XY28M-3_S27	0.9255
10dpf-XY28M-3_S3	0.8936
12dpf-XX28F-1_S10	0.8933
12dpf-XX28F-1_S37	0.851
12dpf-XX28F-2_S11	0.8849
12dpf-XX28F-2_S38	0.8522
12dpf-XX28F-3_S12	0.9029
12dpf-XX28F-3_S39	0.842
12dpf-XX36P-1_S40	0.8317
12dpf-XX36P-2_S41	0.8502
12dpf-XX36P-3_S42	0.829
12dpf-XY28M-1_S34	0.8976
12dpf-XY28M-1_S7	0.9005
12dpf-XY28M-2_S35	0.8977
12dpf-XY28M-2_S8	0.9019
12dpf-XY28M-3_S36	0.8715
12dpf-XY28M-3_S9	0.9134
15dpf-XX28F-1_S16	0.9093
15dpf-XX28F-1_S46	0.8752
15dpf-XX28F-2_S17	0.9072
15dpf-XX28F-2_S47	0.8761
15dpf-XX28F-3_S18	0.9222
15dpf-XX28F-3_S48	0.8805
15dpf-XX36P-1_S49	0.881
15dpf-XX36P-2_S50	0.8732
15dpf-XX36P-3_S51	0.8725
15dpf-XY28M-1_S13	0.916
15dpf-XY28M-1_S43	0.8333
15dpf-XY28M-2_S14	0.9284
15dpf-XY28M-2_S44	0.826
15dpf-XY28M-3_S15	0.9033
15dpf-XY28M-3_S45	0.8533
20dpf-XX28F-1_S22	0.899
20dpf-XX28F-1_S55	0.8845
20dpf-XX28F-2_S23	0.8971
20dpf-XX28F-2_S56	0.8868
20dpf-XX28F-3_S24	0.896
20dpf-XX28F-3_S57	0.8794
20dpf-XX36P-1_S58	0.8896
20dpf-XX36P-2_S59	0.8805
20dpf-XX36P-3_S60	0.8722
20dpf-XY28M-1_S19	0.8972
20dpf-XY28M-1_S52	0.8707
20dpf-XY28M-2_S20	0.9046
20dpf-XY28M-2_S53	0.8708
20dpf-XY28M-3_S21	0.92
20dpf-XY28M-3_S54	0.8716
