# Supplementary material for: Heat inducible nuclear translocation of Kdm6bb drives temperature dependent sex reversal in Nile tilapia
Source: PLoS Genet. 2025 Apr 30;21(4):e1011664. doi: 10.1371/journal.pgen.1011664 (PMC12043187; doi:10.1371/journal.pgen.1011664)
Supplement: S3 Data — (XLSX) [file pgen.1011664.s010.xlsx]

## Sheet: S3
#Genes and gene expression levels in Temp-up and Temp-Temp-down clusters
ENSEMBL	cluster
ENSONIG00000013416	Temp-up
ENSONIG00000004127	Temp-up
ENSONIG00000001148	Temp-up
ENSONIG00000032505	Temp-up
ENSONIG00000038585	Temp-up
ENSONIG00000027632	Temp-up
ENSONIG00000001879	Temp-up
ENSONIG00000007633	Temp-up
ENSONIG00000005312	Temp-up
ENSONIG00000031983	Temp-up
ENSONIG00000035473	Temp-up
ENSONIG00000005298	Temp-up
ENSONIG00000014201	Temp-up
ENSONIG00000035103	Temp-up
ENSONIG00000036397	Temp-up
ENSONIG00000009465	Temp-up
ENSONIG00000004207	Temp-up
ENSONIG00000038497	Temp-up
ENSONIG00000032198	Temp-up
ENSONIG00000003655	Temp-up
ENSONIG00000036905	Temp-up
ENSONIG00000040012	Temp-up
ENSONIG00000032672	Temp-up
ENSONIG00000004781	Temp-up
ENSONIG00000037503	Temp-up
ENSONIG00000014928	Temp-up
ENSONIG00000021097	Temp-up
ENSONIG00000028757	Temp-up
ENSONIG00000021551	Temp-up
ENSONIG00000021943	Temp-up
ENSONIG00000005309	Temp-up
ENSONIG00000042595	Temp-up
ENSONIG00000001832	Temp-up
ENSONIG00000036972	Temp-up
ENSONIG00000017429	Temp-up
ENSONIG00000004682	Temp-up
ENSONIG00000013762	Temp-up
ENSONIG00000003854	Temp-up
ENSONIG00000031892	Temp-up
ENSONIG00000036650	Temp-up
ENSONIG00000011071	Temp-up
ENSONIG00000006417	Temp-up
ENSONIG00000037067	Temp-up
ENSONIG00000038958	Temp-up
ENSONIG00000017705	Temp-up
ENSONIG00000027363	Temp-up
ENSONIG00000011887	Temp-up
ENSONIG00000005267	Temp-up
ENSONIG00000004352	Temp-up
ENSONIG00000031668	Temp-up
ENSONIG00000042714	Temp-up
ENSONIG00000003081	Temp-up
ENSONIG00000041148	Temp-up
ENSONIG00000000399	Temp-up
ENSONIG00000030115	Temp-up
ENSONIG00000006921	Temp-up
ENSONIG00000019076	Temp-up
ENSONIG00000005888	Temp-up
ENSONIG00000004366	Temp-up
ENSONIG00000001718	Temp-up
ENSONIG00000019266	Temp-up
ENSONIG00000014094	Temp-up
ENSONIG00000031070	Temp-up
ENSONIG00000036185	Temp-up
ENSONIG00000027247	Temp-up
ENSONIG00000014419	Temp-up
ENSONIG00000027925	Temp-up
ENSONIG00000002152	Temp-up
ENSONIG00000019781	Temp-up
ENSONIG00000041962	Temp-up
ENSONIG00000041521	Temp-up
ENSONIG00000031971	Temp-up
ENSONIG00000039884	Temp-up
ENSONIG00000030328	Temp-up
ENSONIG00000035357	Temp-up
ENSONIG00000038538	Temp-up
ENSONIG00000038633	Temp-up
ENSONIG00000008807	Temp-up
ENSONIG00000032287	Temp-up
ENSONIG00000007072	Temp-up
ENSONIG00000041415	Temp-up
ENSONIG00000006548	Temp-up
ENSONIG00000041530	Temp-up
ENSONIG00000003205	Temp-up
ENSONIG00000018123	Temp-up
ENSONIG00000018320	Temp-up
ENSONIG00000031571	Temp-up
ENSONIG00000020078	Temp-up
ENSONIG00000041891	Temp-up
ENSONIG00000005797	Temp-up
ENSONIG00000033896	Temp-up
ENSONIG00000028568	Temp-up
ENSONIG00000001721	Temp-up
ENSONIG00000027371	Temp-up
ENSONIG00000036228	Temp-up
ENSONIG00000031176	Temp-up
ENSONIG00000010383	Temp-up
ENSONIG00000013778	Temp-up
ENSONIG00000028547	Temp-up
ENSONIG00000030406	Temp-up
ENSONIG00000036573	Temp-up
ENSONIG00000007425	Temp-up
ENSONIG00000035127	Temp-up
ENSONIG00000042163	Temp-up
ENSONIG00000032212	Temp-up
ENSONIG00000038900	Temp-up
ENSONIG00000037084	Temp-up
ENSONIG00000014588	Temp-up
ENSONIG00000018029	Temp-up
ENSONIG00000027968	Temp-up
ENSONIG00000001542	Temp-up
ENSONIG00000028091	Temp-up
ENSONIG00000001811	Temp-up
ENSONIG00000031601	Temp-up
ENSONIG00000042413	Temp-up
ENSONIG00000038453	Temp-up
ENSONIG00000033249	Temp-up
ENSONIG00000043229	Temp-up
ENSONIG00000036533	Temp-up
ENSONIG00000029460	Temp-up
ENSONIG00000024902	Temp-up
ENSONIG00000005550	Temp-up
ENSONIG00000001823	Temp-up
ENSONIG00000013007	Temp-up
ENSONIG00000028232	Temp-up
ENSONIG00000038728	Temp-up
ENSONIG00000021028	Temp-up
ENSONIG00000017750	Temp-up
ENSONIG00000009967	Temp-up
ENSONIG00000014733	Temp-up
ENSONIG00000042907	Temp-up
ENSONIG00000040321	Temp-up
ENSONIG00000011098	Temp-up
ENSONIG00000000928	Temp-up
ENSONIG00000010536	Temp-up
ENSONIG00000035035	Temp-up
ENSONIG00000002427	Temp-up
ENSONIG00000038038	Temp-up
ENSONIG00000042916	Temp-up
ENSONIG00000036735	Temp-up
ENSONIG00000001861	Temp-up
ENSONIG00000007698	Temp-up
ENSONIG00000010258	Temp-up
ENSONIG00000034652	Temp-up
ENSONIG00000001719	Temp-up
ENSONIG00000003398	Temp-up
ENSONIG00000036209	Temp-up
ENSONIG00000017454	Temp-up
ENSONIG00000017658	Temp-up
ENSONIG00000037711	Temp-up
ENSONIG00000039404	Temp-up
ENSONIG00000007267	Temp-up
ENSONIG00000037455	Temp-up
ENSONIG00000019750	Temp-up
ENSONIG00000002503	Temp-up
ENSONIG00000006045	Temp-up
ENSONIG00000030442	Temp-up
ENSONIG00000009423	Temp-up
ENSONIG00000017101	Temp-up
ENSONIG00000007606	Temp-up
ENSONIG00000040513	Temp-up
ENSONIG00000019389	Temp-up
ENSONIG00000004463	Temp-up
ENSONIG00000014352	Temp-up
ENSONIG00000002978	Temp-up
ENSONIG00000035062	Temp-up
ENSONIG00000014767	Temp-up
ENSONIG00000014444	Temp-up
ENSONIG00000017333	Temp-up
ENSONIG00000039145	Temp-up
ENSONIG00000033607	Temp-up
ENSONIG00000036883	Temp-up
ENSONIG00000014968	Temp-up
ENSONIG00000020748	Temp-up
ENSONIG00000041476	Temp-up
ENSONIG00000005553	Temp-up
ENSONIG00000039842	Temp-up
ENSONIG00000012602	Temp-up
ENSONIG00000006943	Temp-up
ENSONIG00000007202	Temp-up
ENSONIG00000041653	Temp-up
ENSONIG00000030364	Temp-up
ENSONIG00000039802	Temp-up
ENSONIG00000015802	Temp-up
ENSONIG00000016942	Temp-up
ENSONIG00000040830	Temp-up
ENSONIG00000029662	Temp-up
ENSONIG00000014911	Temp-up
ENSONIG00000018066	Temp-up
ENSONIG00000040332	Temp-up
ENSONIG00000031366	Temp-up
ENSONIG00000020715	Temp-up
ENSONIG00000028511	Temp-up
ENSONIG00000001741	Temp-up
ENSONIG00000009411	Temp-up
ENSONIG00000034821	Temp-up
ENSONIG00000001505	Temp-up
ENSONIG00000004774	Temp-up
ENSONIG00000036134	Temp-up
ENSONIG00000005457	Temp-up
ENSONIG00000025843	Temp-up
ENSONIG00000006597	Temp-up
ENSONIG00000031016	Temp-up
ENSONIG00000017337	Temp-up
ENSONIG00000003344	Temp-up
ENSONIG00000038873	Temp-up
ENSONIG00000033765	Temp-up
ENSONIG00000028164	Temp-up
ENSONIG00000039038	Temp-up
ENSONIG00000019998	Temp-up
ENSONIG00000014663	Temp-up
ENSONIG00000003381	Temp-up
ENSONIG00000015740	Temp-up
ENSONIG00000016247	Temp-up
ENSONIG00000020011	Temp-up
ENSONIG00000035434	Temp-up
ENSONIG00000004336	Temp-up
ENSONIG00000027487	Temp-up
ENSONIG00000038147	Temp-up
ENSONIG00000037114	Temp-up
ENSONIG00000014670	Temp-up
ENSONIG00000036106	Temp-up
ENSONIG00000030449	Temp-up
ENSONIG00000035713	Temp-up
ENSONIG00000035513	Temp-up
ENSONIG00000028539	Temp-up
ENSONIG00000038514	Temp-up
ENSONIG00000036079	Temp-up
ENSONIG00000005324	Temp-up
ENSONIG00000012832	Temp-up
ENSONIG00000020241	Temp-up
ENSONIG00000031653	Temp-up
ENSONIG00000014642	Temp-up
ENSONIG00000009748	Temp-up
ENSONIG00000010685	Temp-up
ENSONIG00000005484	Temp-up
ENSONIG00000008390	Temp-up
ENSONIG00000027733	Temp-up
ENSONIG00000009787	Temp-up
ENSONIG00000013377	Temp-up
ENSONIG00000010086	Temp-up
ENSONIG00000018826	Temp-up
ENSONIG00000011065	Temp-up
ENSONIG00000028061	Temp-up
ENSONIG00000039793	Temp-up
ENSONIG00000015699	Temp-up
ENSONIG00000012709	Temp-up
ENSONIG00000011420	Temp-up
ENSONIG00000006581	Temp-up
ENSONIG00000038261	Temp-up
ENSONIG00000016431	Temp-up
ENSONIG00000040084	Temp-up
ENSONIG00000013878	Temp-up
ENSONIG00000001076	Temp-up
ENSONIG00000038607	Temp-up
ENSONIG00000041744	Temp-up
ENSONIG00000016910	Temp-up
ENSONIG00000014697	Temp-up
ENSONIG00000018793	Temp-up
ENSONIG00000034650	Temp-up
ENSONIG00000012745	Temp-up
ENSONIG00000015340	Temp-up
ENSONIG00000004221	Temp-up
ENSONIG00000040218	Temp-up
ENSONIG00000033221	Temp-up
ENSONIG00000000103	Temp-up
ENSONIG00000040670	Temp-up
ENSONIG00000035853	Temp-up
ENSONIG00000035118	Temp-up
ENSONIG00000027518	Temp-up
ENSONIG00000027527	Temp-up
ENSONIG00000028853	Temp-up
ENSONIG00000033998	Temp-up
ENSONIG00000018617	Temp-up
ENSONIG00000003580	Temp-up
ENSONIG00000041259	Temp-up
ENSONIG00000011380	Temp-up
ENSONIG00000000914	Temp-up
ENSONIG00000036034	Temp-up
ENSONIG00000014719	Temp-up
ENSONIG00000009206	Temp-up
ENSONIG00000041380	Temp-up
ENSONIG00000008526	Temp-up
ENSONIG00000042181	Temp-up
ENSONIG00000018262	Temp-up
ENSONIG00000011063	Temp-up
ENSONIG00000040057	Temp-up
ENSONIG00000032045	Temp-up
ENSONIG00000032174	Temp-up
ENSONIG00000040641	Temp-up
ENSONIG00000032159	Temp-up
ENSONIG00000040055	Temp-up
ENSONIG00000008805	Temp-up
ENSONIG00000012343	Temp-up
ENSONIG00000020495	Temp-up
ENSONIG00000005863	Temp-up
ENSONIG00000027731	Temp-up
ENSONIG00000012262	Temp-up
ENSONIG00000039592	Temp-up
ENSONIG00000037488	Temp-up
ENSONIG00000009744	Temp-up
ENSONIG00000000544	Temp-up
ENSONIG00000034815	Temp-up
ENSONIG00000040618	Temp-up
ENSONIG00000007898	Temp-up
ENSONIG00000036731	Temp-up
ENSONIG00000018437	Temp-up
ENSONIG00000000082	Temp-up
ENSONIG00000035557	Temp-up
ENSONIG00000040790	Temp-up
ENSONIG00000016884	Temp-up
ENSONIG00000000298	Temp-up
ENSONIG00000012336	Temp-up
ENSONIG00000002555	Temp-up
ENSONIG00000015391	Temp-up
ENSONIG00000030038	Temp-up
ENSONIG00000008128	Temp-up
ENSONIG00000010058	Temp-up
ENSONIG00000017797	Temp-up
ENSONIG00000035269	Temp-up
ENSONIG00000001993	Temp-up
ENSONIG00000041345	Temp-up
ENSONIG00000038282	Temp-up
ENSONIG00000039661	Temp-up
ENSONIG00000003148	Temp-up
ENSONIG00000027947	Temp-up
ENSONIG00000027284	Temp-up
ENSONIG00000035592	Temp-up
ENSONIG00000040091	Temp-up
ENSONIG00000010019	Temp-up
ENSONIG00000020081	Temp-up
ENSONIG00000041093	Temp-up
ENSONIG00000006200	Temp-up
ENSONIG00000002858	Temp-up
ENSONIG00000029337	Temp-up
ENSONIG00000038103	Temp-up
ENSONIG00000040850	Temp-up
ENSONIG00000035023	Temp-up
ENSONIG00000038110	Temp-up
ENSONIG00000003067	Temp-up
ENSONIG00000027799	Temp-up
ENSONIG00000004068	Temp-up
ENSONIG00000035722	Temp-up
ENSONIG00000035041	Temp-up
ENSONIG00000015700	Temp-up
ENSONIG00000021921	Temp-up
ENSONIG00000041961	Temp-up
ENSONIG00000028066	Temp-up
ENSONIG00000041444	Temp-up
ENSONIG00000041920	Temp-up
ENSONIG00000027788	Temp-up
ENSONIG00000028216	Temp-up
ENSONIG00000018588	Temp-up
ENSONIG00000040699	Temp-up
ENSONIG00000041967	Temp-up
ENSONIG00000014830	Temp-up
ENSONIG00000009592	Temp-up
ENSONIG00000014414	Temp-up
ENSONIG00000016725	Temp-up
ENSONIG00000028948	Temp-up
ENSONIG00000039494	Temp-up
ENSONIG00000004294	Temp-up
ENSONIG00000034192	Temp-up
ENSONIG00000032939	Temp-up
ENSONIG00000035841	Temp-up
ENSONIG00000035323	Temp-up
ENSONIG00000007415	Temp-up
ENSONIG00000035874	Temp-up
ENSONIG00000041763	Temp-up
ENSONIG00000030544	Temp-up
ENSONIG00000020362	Temp-up
ENSONIG00000019093	Temp-up
ENSONIG00000019933	Temp-up
ENSONIG00000037729	Temp-up
ENSONIG00000037533	Temp-up
ENSONIG00000019226	Temp-up
ENSONIG00000010754	Temp-up
ENSONIG00000032017	Temp-up
ENSONIG00000005430	Temp-up
ENSONIG00000040192	Temp-up
ENSONIG00000037304	Temp-up
ENSONIG00000018700	Temp-up
ENSONIG00000018922	Temp-up
ENSONIG00000009338	Temp-up
ENSONIG00000010662	Temp-up
ENSONIG00000038966	Temp-up
ENSONIG00000027302	Temp-up
ENSONIG00000028833	Temp-up
ENSONIG00000029293	Temp-up
ENSONIG00000007640	Temp-up
ENSONIG00000000450	Temp-up
ENSONIG00000037695	Temp-up
ENSONIG00000027834	Temp-up
ENSONIG00000030615	Temp-up
ENSONIG00000040388	Temp-up
ENSONIG00000031556	Temp-up
ENSONIG00000011295	Temp-up
ENSONIG00000042000	Temp-up
ENSONIG00000038842	Temp-up
ENSONIG00000018336	Temp-up
ENSONIG00000032571	Temp-up
ENSONIG00000036052	Temp-up
ENSONIG00000036693	Temp-up
ENSONIG00000013048	Temp-up
ENSONIG00000032151	Temp-up
ENSONIG00000010521	Temp-up
ENSONIG00000010157	Temp-up
ENSONIG00000030352	Temp-up
ENSONIG00000034051	Temp-up
ENSONIG00000037312	Temp-up
ENSONIG00000038670	Temp-up
ENSONIG00000014169	Temp-up
ENSONIG00000037880	Temp-up
ENSONIG00000034062	Temp-up
ENSONIG00000010789	Temp-up
ENSONIG00000023770	Temp-up
ENSONIG00000027548	Temp-up
ENSONIG00000012101	Temp-up
ENSONIG00000010508	Temp-up
ENSONIG00000037190	Temp-up
ENSONIG00000041523	Temp-up
ENSONIG00000022803	Temp-up
ENSONIG00000037554	Temp-up
ENSONIG00000002114	Temp-up
ENSONIG00000026856	Temp-up
ENSONIG00000019546	Temp-up
ENSONIG00000031953	Temp-up
ENSONIG00000036003	Temp-up
ENSONIG00000014365	Temp-up
ENSONIG00000000210	Temp-up
ENSONIG00000038166	Temp-up
ENSONIG00000036016	Temp-up
ENSONIG00000005133	Temp-up
ENSONIG00000033170	Temp-up
ENSONIG00000010606	Temp-up
ENSONIG00000017047	Temp-up
ENSONIG00000009935	Temp-up
ENSONIG00000030042	Temp-up
ENSONIG00000013795	Temp-up
ENSONIG00000040462	Temp-up
ENSONIG00000042528	Temp-up
ENSONIG00000033223	Temp-up
ENSONIG00000013218	Temp-up
ENSONIG00000038275	Temp-up
ENSONIG00000037308	Temp-up
ENSONIG00000003891	Temp-up
ENSONIG00000009770	Temp-up
ENSONIG00000042794	Temp-up
ENSONIG00000012865	Temp-up
ENSONIG00000019803	Temp-up
ENSONIG00000038194	Temp-up
ENSONIG00000006894	Temp-up
ENSONIG00000022105	Temp-up
ENSONIG00000034970	Temp-up
ENSONIG00000003819	Temp-up
ENSONIG00000018291	Temp-up
ENSONIG00000031846	Temp-up
ENSONIG00000042650	Temp-up
ENSONIG00000042382	Temp-up
ENSONIG00000004760	Temp-up
ENSONIG00000042822	Temp-up
ENSONIG00000005278	Temp-up
ENSONIG00000018498	Temp-up
ENSONIG00000017783	Temp-up
ENSONIG00000017154	Temp-up
ENSONIG00000034274	Temp-up
ENSONIG00000037819	Temp-up
ENSONIG00000039401	Temp-up
ENSONIG00000042543	Temp-up
ENSONIG00000002469	Temp-up
ENSONIG00000031132	Temp-up
ENSONIG00000014525	Temp-up
ENSONIG00000028802	Temp-up
ENSONIG00000002093	Temp-up
ENSONIG00000011733	Temp-up
ENSONIG00000030698	Temp-up
ENSONIG00000039185	Temp-up
ENSONIG00000013839	Temp-up
ENSONIG00000010478	Temp-up
ENSONIG00000040743	Temp-up
ENSONIG00000016748	Temp-up
ENSONIG00000019905	Temp-up
ENSONIG00000017629	Temp-up
ENSONIG00000007562	Temp-up
ENSONIG00000039956	Temp-up
ENSONIG00000012763	Temp-up
ENSONIG00000040104	Temp-up
ENSONIG00000030858	Temp-up
ENSONIG00000007540	Temp-up
ENSONIG00000031615	Temp-up
ENSONIG00000001926	Temp-up
ENSONIG00000007016	Temp-up
ENSONIG00000012879	Temp-up
ENSONIG00000009041	Temp-up
ENSONIG00000017538	Temp-up
ENSONIG00000039848	Temp-up
ENSONIG00000038521	Temp-up
ENSONIG00000037510	Temp-up
ENSONIG00000032838	Temp-up
ENSONIG00000002505	Temp-up
ENSONIG00000036900	Temp-up
ENSONIG00000039197	Temp-up
ENSONIG00000030197	Temp-up
ENSONIG00000000682	Temp-up
ENSONIG00000019457	Temp-up
ENSONIG00000034599	Temp-up
ENSONIG00000017198	Temp-up
ENSONIG00000018823	Temp-up
ENSONIG00000019747	Temp-up
ENSONIG00000014988	Temp-up
ENSONIG00000041710	Temp-up
ENSONIG00000007381	Temp-up
ENSONIG00000019806	Temp-up
ENSONIG00000012369	Temp-up
ENSONIG00000003547	Temp-up
ENSONIG00000040659	Temp-up
ENSONIG00000033144	Temp-up
ENSONIG00000038496	Temp-up
ENSONIG00000006294	Temp-up
ENSONIG00000039563	Temp-up
ENSONIG00000032924	Temp-up
ENSONIG00000031827	Temp-up
ENSONIG00000006380	Temp-up
ENSONIG00000031845	Temp-up
ENSONIG00000017138	Temp-up
ENSONIG00000038701	Temp-up
ENSONIG00000034534	Temp-up
ENSONIG00000017637	Temp-up
ENSONIG00000041974	Temp-up
ENSONIG00000027691	Temp-up
ENSONIG00000036378	Temp-up
ENSONIG00000027833	Temp-up
ENSONIG00000031670	Temp-up
ENSONIG00000019128	Temp-up
ENSONIG00000009577	Temp-up
ENSONIG00000012942	Temp-up
ENSONIG00000035132	Temp-up
ENSONIG00000005902	Temp-up
ENSONIG00000041544	Temp-up
ENSONIG00000001108	Temp-up
ENSONIG00000034712	Temp-up
ENSONIG00000029543	Temp-up
ENSONIG00000032881	Temp-up
ENSONIG00000017126	Temp-up
ENSONIG00000037883	Temp-up
ENSONIG00000012513	Temp-up
ENSONIG00000019375	Temp-up
ENSONIG00000027721	Temp-up
ENSONIG00000041253	Temp-up
ENSONIG00000013989	Temp-up
ENSONIG00000034831	Temp-up
ENSONIG00000002708	Temp-up
ENSONIG00000034872	Temp-up
ENSONIG00000004157	Temp-up
ENSONIG00000007137	Temp-up
ENSONIG00000014967	Temp-up
ENSONIG00000017678	Temp-up
ENSONIG00000007609	Temp-up
ENSONIG00000003368	Temp-up
ENSONIG00000009218	Temp-up
ENSONIG00000008381	Temp-up
ENSONIG00000040989	Temp-up
ENSONIG00000043174	Temp-up
ENSONIG00000003444	Temp-up
ENSONIG00000039609	Temp-up
ENSONIG00000041639	Temp-up
ENSONIG00000033640	Temp-up
ENSONIG00000035598	Temp-up
ENSONIG00000042100	Temp-up
ENSONIG00000012088	Temp-up
ENSONIG00000035021	Temp-up
ENSONIG00000031126	Temp-up
ENSONIG00000011231	Temp-up
ENSONIG00000009141	Temp-up
ENSONIG00000007163	Temp-up
ENSONIG00000005171	Temp-up
ENSONIG00000033721	Temp-up
ENSONIG00000015787	Temp-up
ENSONIG00000000536	Temp-up
ENSONIG00000042841	Temp-up
ENSONIG00000002282	Temp-up
ENSONIG00000004887	Temp-up
ENSONIG00000011567	Temp-up
ENSONIG00000004325	Temp-up
ENSONIG00000017614	Temp-up
ENSONIG00000013882	Temp-up
ENSONIG00000008938	Temp-up
ENSONIG00000021229	Temp-up
ENSONIG00000002426	Temp-up
ENSONIG00000040791	Temp-up
ENSONIG00000042208	Temp-up
ENSONIG00000004486	Temp-up
ENSONIG00000016358	Temp-up
ENSONIG00000014270	Temp-up
ENSONIG00000036085	Temp-up
ENSONIG00000036655	Temp-up
ENSONIG00000015287	Temp-up
ENSONIG00000028813	Temp-up
ENSONIG00000030644	Temp-up
ENSONIG00000040365	Temp-up
ENSONIG00000006407	Temp-up
ENSONIG00000004045	Temp-up
ENSONIG00000027849	Temp-up
ENSONIG00000017318	Temp-up
ENSONIG00000039066	Temp-up
ENSONIG00000033192	Temp-up
ENSONIG00000032564	Temp-up
ENSONIG00000029875	Temp-up
ENSONIG00000021265	Temp-up
ENSONIG00000012892	Temp-up
ENSONIG00000003452	Temp-up
ENSONIG00000021041	Temp-up
ENSONIG00000028287	Temp-up
ENSONIG00000038565	Temp-up
ENSONIG00000017809	Temp-up
ENSONIG00000020987	Temp-up
ENSONIG00000000183	Temp-up
ENSONIG00000019835	Temp-up
ENSONIG00000042917	Temp-up
ENSONIG00000037498	Temp-up
ENSONIG00000001848	Temp-up
ENSONIG00000029422	Temp-up
ENSONIG00000014207	Temp-up
ENSONIG00000008586	Temp-up
ENSONIG00000037403	Temp-up
ENSONIG00000015165	Temp-up
ENSONIG00000028404	Temp-up
ENSONIG00000007578	Temp-up
ENSONIG00000011534	Temp-up
ENSONIG00000034493	Temp-up
ENSONIG00000038568	Temp-up
ENSONIG00000009295	Temp-up
ENSONIG00000000934	Temp-up
ENSONIG00000041116	Temp-up
ENSONIG00000008657	Temp-up
ENSONIG00000037200	Temp-up
ENSONIG00000039786	Temp-up
ENSONIG00000033848	Temp-up
ENSONIG00000035297	Temp-up
ENSONIG00000037855	Temp-up
ENSONIG00000035360	Temp-up
ENSONIG00000002641	Temp-up
ENSONIG00000002701	Temp-up
ENSONIG00000021228	Temp-up
ENSONIG00000009700	Temp-up
ENSONIG00000043148	Temp-up
ENSONIG00000035066	Temp-up
ENSONIG00000029776	Temp-up
ENSONIG00000012066	Temp-up
ENSONIG00000043078	Temp-up
ENSONIG00000033368	Temp-up
ENSONIG00000036844	Temp-up
ENSONIG00000032965	Temp-up
ENSONIG00000030970	Temp-up
ENSONIG00000029563	Temp-up
ENSONIG00000043122	Temp-up
ENSONIG00000001408	Temp-up
ENSONIG00000016605	Temp-up
ENSONIG00000041943	Temp-up
ENSONIG00000007545	Temp-up
ENSONIG00000020324	Temp-up
ENSONIG00000003292	Temp-up
ENSONIG00000034239	Temp-up
ENSONIG00000030661	Temp-up
ENSONIG00000039149	Temp-up
ENSONIG00000033766	Temp-up
ENSONIG00000003705	Temp-up
ENSONIG00000029348	Temp-up
ENSONIG00000018230	Temp-up
ENSONIG00000028236	Temp-up
ENSONIG00000003548	Temp-up
ENSONIG00000029640	Temp-up
ENSONIG00000008958	Temp-up
ENSONIG00000029250	Temp-up
ENSONIG00000032181	Temp-up
ENSONIG00000016259	Temp-up
ENSONIG00000011018	Temp-up
ENSONIG00000037481	Temp-up
ENSONIG00000004826	Temp-up
ENSONIG00000038122	Temp-up
ENSONIG00000033417	Temp-up
ENSONIG00000010623	Temp-up
ENSONIG00000030491	Temp-up
ENSONIG00000015610	Temp-up
ENSONIG00000009706	Temp-up
ENSONIG00000037581	Temp-up
ENSONIG00000007473	Temp-up
ENSONIG00000009316	Temp-up
ENSONIG00000018825	Temp-up
ENSONIG00000017447	Temp-up
ENSONIG00000010679	Temp-up
ENSONIG00000010302	Temp-up
ENSONIG00000018832	Temp-up
ENSONIG00000041713	Temp-up
ENSONIG00000037602	Temp-up
ENSONIG00000009676	Temp-up
ENSONIG00000013374	Temp-up
ENSONIG00000022424	Temp-up
ENSONIG00000016859	Temp-up
ENSONIG00000019601	Temp-up
ENSONIG00000004147	Temp-up
ENSONIG00000012766	Temp-up
ENSONIG00000035400	Temp-up
ENSONIG00000001856	Temp-up
ENSONIG00000033988	Temp-up
ENSONIG00000021240	Temp-up
ENSONIG00000000478	Temp-up
ENSONIG00000018927	Temp-up
ENSONIG00000020554	Temp-up
ENSONIG00000035875	Temp-up
ENSONIG00000008555	Temp-up
ENSONIG00000043091	Temp-up
ENSONIG00000000737	Temp-up
ENSONIG00000011597	Temp-up
ENSONIG00000003703	Temp-up
ENSONIG00000002291	Temp-up
ENSONIG00000018805	Temp-up
ENSONIG00000004563	Temp-up
ENSONIG00000016273	Temp-up
ENSONIG00000004673	Temp-up
ENSONIG00000014884	Temp-up
ENSONIG00000032612	Temp-up
ENSONIG00000035530	Temp-up
ENSONIG00000005368	Temp-up
ENSONIG00000004624	Temp-up
ENSONIG00000036611	Temp-up
ENSONIG00000018787	Temp-up
ENSONIG00000028369	Temp-up
ENSONIG00000029893	Temp-up
ENSONIG00000035846	Temp-up
ENSONIG00000005619	Temp-up
ENSONIG00000010806	Temp-up
ENSONIG00000014750	Temp-up
ENSONIG00000014703	Temp-up
ENSONIG00000040340	Temp-up
ENSONIG00000015772	Temp-up
ENSONIG00000039213	Temp-up
ENSONIG00000039300	Temp-up
ENSONIG00000028469	Temp-up
ENSONIG00000031275	Temp-up
ENSONIG00000009918	Temp-up
ENSONIG00000009899	Temp-up
ENSONIG00000012465	Temp-up
ENSONIG00000019660	Temp-up
ENSONIG00000030445	Temp-up
ENSONIG00000042324	Temp-up
ENSONIG00000006793	Temp-up
ENSONIG00000034778	Temp-up
ENSONIG00000011728	Temp-up
ENSONIG00000000602	Temp-up
ENSONIG00000008888	Temp-up
ENSONIG00000019924	Temp-up
ENSONIG00000013395	Temp-up
ENSONIG00000009877	Temp-up
ENSONIG00000041460	Temp-up
ENSONIG00000013664	Temp-up
ENSONIG00000019029	Temp-up
ENSONIG00000001021	Temp-up
ENSONIG00000013454	Temp-up
ENSONIG00000027634	Temp-up
ENSONIG00000041680	Temp-up
ENSONIG00000015962	Temp-up
ENSONIG00000018205	Temp-up
ENSONIG00000016617	Temp-up
ENSONIG00000030019	Temp-up
ENSONIG00000039125	Temp-up
ENSONIG00000006109	Temp-up
ENSONIG00000018484	Temp-up
ENSONIG00000002155	Temp-up
ENSONIG00000016060	Temp-up
ENSONIG00000029101	Temp-up
ENSONIG00000007627	Temp-up
ENSONIG00000002924	Temp-up
ENSONIG00000007876	Temp-up
ENSONIG00000001869	Temp-up
ENSONIG00000015051	Temp-up
ENSONIG00000014420	Temp-up
ENSONIG00000002150	Temp-up
ENSONIG00000039927	Temp-up
ENSONIG00000038116	Temp-up
ENSONIG00000015325	Temp-up
ENSONIG00000000819	Temp-up
ENSONIG00000002665	Temp-up
ENSONIG00000033632	Temp-up
ENSONIG00000042368	Temp-up
ENSONIG00000020612	Temp-up
ENSONIG00000010853	Temp-up
ENSONIG00000007063	Temp-up
ENSONIG00000033789	Temp-up
ENSONIG00000007384	Temp-up
ENSONIG00000039713	Temp-up
ENSONIG00000005709	Temp-up
ENSONIG00000028644	Temp-up
ENSONIG00000002059	Temp-up
ENSONIG00000030635	Temp-up
ENSONIG00000043216	Temp-up
ENSONIG00000029648	Temp-up
ENSONIG00000018416	Temp-up
ENSONIG00000031261	Temp-up
ENSONIG00000034581	Temp-up
ENSONIG00000043155	Temp-up
ENSONIG00000029078	Temp-up
ENSONIG00000040141	Temp-up
ENSONIG00000038527	Temp-up
ENSONIG00000015382	Temp-up
ENSONIG00000039347	Temp-up
ENSONIG00000000342	Temp-up
ENSONIG00000011709	Temp-up
ENSONIG00000029041	Temp-up
ENSONIG00000032809	Temp-up
ENSONIG00000019554	Temp-up
ENSONIG00000018735	Temp-up
ENSONIG00000035238	Temp-up
ENSONIG00000038345	Temp-up
ENSONIG00000020651	Temp-up
ENSONIG00000042655	Temp-up
ENSONIG00000028837	Temp-up
ENSONIG00000034905	Temp-up
ENSONIG00000014470	Temp-up
ENSONIG00000037316	Temp-up
ENSONIG00000006122	Temp-up
ENSONIG00000011311	Temp-up
ENSONIG00000037008	Temp-up
ENSONIG00000031274	Temp-up
ENSONIG00000020466	Temp-up
ENSONIG00000027718	Temp-up
ENSONIG00000030934	Temp-up
ENSONIG00000034064	Temp-up
ENSONIG00000007173	Temp-up
ENSONIG00000017303	Temp-up
ENSONIG00000016532	Temp-up
ENSONIG00000033604	Temp-up
ENSONIG00000035213	Temp-up
ENSONIG00000035222	Temp-up
ENSONIG00000037694	Temp-up
ENSONIG00000015543	Temp-up
ENSONIG00000017819	Temp-up
ENSONIG00000035259	Temp-up
ENSONIG00000029683	Temp-up
ENSONIG00000041058	Temp-up
ENSONIG00000001479	Temp-up
ENSONIG00000002593	Temp-up
ENSONIG00000012849	Temp-up
ENSONIG00000014765	Temp-up
ENSONIG00000021413	Temp-up
ENSONIG00000032616	Temp-up
ENSONIG00000039954	Temp-up
ENSONIG00000042015	Temp-up
ENSONIG00000015612	Temp-up
ENSONIG00000041881	Temp-up
ENSONIG00000015959	Temp-up
ENSONIG00000029096	Temp-up
ENSONIG00000010354	Temp-up
ENSONIG00000027723	Temp-up
ENSONIG00000039659	Temp-up
ENSONIG00000013346	Temp-up
ENSONIG00000005556	Temp-up
ENSONIG00000008720	Temp-up
ENSONIG00000001994	Temp-up
ENSONIG00000030570	Temp-up
ENSONIG00000031685	Temp-up
ENSONIG00000036001	Temp-up
ENSONIG00000019287	Temp-up
ENSONIG00000017098	Temp-up
ENSONIG00000013668	Temp-up
ENSONIG00000007323	Temp-up
ENSONIG00000002065	Temp-up
ENSONIG00000034164	Temp-up
ENSONIG00000001950	Temp-up
ENSONIG00000019684	Temp-up
ENSONIG00000036605	Temp-up
ENSONIG00000031773	Temp-up
ENSONIG00000000423	Temp-up
ENSONIG00000016092	Temp-up
ENSONIG00000028206	Temp-up
ENSONIG00000041241	Temp-up
ENSONIG00000038910	Temp-up
ENSONIG00000020907	Temp-up
ENSONIG00000035397	Temp-up
ENSONIG00000038329	Temp-up
ENSONIG00000039688	Temp-up
ENSONIG00000015646	Temp-up
ENSONIG00000036337	Temp-up
ENSONIG00000031477	Temp-up
ENSONIG00000039852	Temp-up
ENSONIG00000035639	Temp-up
ENSONIG00000018834	Temp-up
ENSONIG00000011056	Temp-up
ENSONIG00000028043	Temp-up
ENSONIG00000008531	Temp-up
ENSONIG00000036326	Temp-up
ENSONIG00000016749	Temp-up
ENSONIG00000016911	Temp-up
ENSONIG00000035992	Temp-up
ENSONIG00000021018	Temp-up
ENSONIG00000004987	Temp-up
ENSONIG00000002371	Temp-up
ENSONIG00000036309	Temp-up
ENSONIG00000029899	Temp-up
ENSONIG00000003529	Temp-up
ENSONIG00000032588	Temp-up
ENSONIG00000039309	Temp-up
ENSONIG00000006110	Temp-up
ENSONIG00000032594	Temp-up
ENSONIG00000001447	Temp-up
ENSONIG00000028131	Temp-up
ENSONIG00000013835	Temp-up
ENSONIG00000037640	Temp-up
ENSONIG00000034293	Temp-up
ENSONIG00000015567	Temp-up
ENSONIG00000041260	Temp-up
ENSONIG00000040981	Temp-up
ENSONIG00000037791	Temp-up
ENSONIG00000008361	Temp-up
ENSONIG00000020297	Temp-up
ENSONIG00000031481	Temp-up
ENSONIG00000000720	Temp-up
ENSONIG00000030815	Temp-up
ENSONIG00000033349	Temp-up
ENSONIG00000035267	Temp-up
ENSONIG00000013115	Temp-up
ENSONIG00000033424	Temp-up
ENSONIG00000039924	Temp-up
ENSONIG00000000707	Temp-up
ENSONIG00000039135	Temp-up
ENSONIG00000036256	Temp-up
ENSONIG00000037546	Temp-up
ENSONIG00000034888	Temp-up
ENSONIG00000004851	Temp-up
ENSONIG00000008831	Temp-up
ENSONIG00000037212	Temp-up
ENSONIG00000030246	Temp-up
ENSONIG00000015150	Temp-up
ENSONIG00000009725	Temp-up
ENSONIG00000040672	Temp-up
ENSONIG00000035860	Temp-up
ENSONIG00000008064	Temp-up
ENSONIG00000004247	Temp-up
ENSONIG00000016729	Temp-up
ENSONIG00000011049	Temp-up
ENSONIG00000009015	Temp-up
ENSONIG00000014316	Temp-up
ENSONIG00000016995	Temp-up
ENSONIG00000008662	Temp-up
ENSONIG00000000034	Temp-up
ENSONIG00000027838	Temp-up
ENSONIG00000007006	Temp-up
ENSONIG00000001136	Temp-up
ENSONIG00000034814	Temp-up
ENSONIG00000013276	Temp-up
ENSONIG00000036603	Temp-up
ENSONIG00000003936	Temp-up
ENSONIG00000034595	Temp-up
ENSONIG00000007660	Temp-up
ENSONIG00000006582	Temp-up
ENSONIG00000021033	Temp-up
ENSONIG00000010056	Temp-up
ENSONIG00000006494	Temp-up
ENSONIG00000009247	Temp-up
ENSONIG00000027549	Temp-up
ENSONIG00000037947	Temp-up
ENSONIG00000003203	Temp-up
ENSONIG00000017633	Temp-up
ENSONIG00000029173	Temp-up
ENSONIG00000012378	Temp-up
ENSONIG00000029841	Temp-up
ENSONIG00000007130	Temp-up
ENSONIG00000015409	Temp-up
ENSONIG00000002387	Temp-up
ENSONIG00000028299	Temp-up
ENSONIG00000042164	Temp-up
ENSONIG00000018147	Temp-up
ENSONIG00000033809	Temp-up
ENSONIG00000013620	Temp-up
ENSONIG00000019423	Temp-up
ENSONIG00000042435	Temp-up
ENSONIG00000007791	Temp-up
ENSONIG00000041406	Temp-up
ENSONIG00000007859	Temp-up
ENSONIG00000005220	Temp-up
ENSONIG00000019491	Temp-up
ENSONIG00000037046	Temp-up
ENSONIG00000029008	Temp-up
ENSONIG00000020423	Temp-up
ENSONIG00000042310	Temp-up
ENSONIG00000010061	Temp-up
ENSONIG00000037888	Temp-up
ENSONIG00000038601	Temp-up
ENSONIG00000037221	Temp-up
ENSONIG00000040289	Temp-up
ENSONIG00000007591	Temp-up
ENSONIG00000043102	Temp-up
ENSONIG00000008821	Temp-up
ENSONIG00000008607	Temp-up
ENSONIG00000037135	Temp-up
ENSONIG00000042422	Temp-up
ENSONIG00000035813	Temp-up
ENSONIG00000029947	Temp-up
ENSONIG00000001363	Temp-up
ENSONIG00000042259	Temp-up
ENSONIG00000031774	Temp-up
ENSONIG00000034215	Temp-up
ENSONIG00000034139	Temp-up
ENSONIG00000003204	Temp-up
ENSONIG00000040042	Temp-up
ENSONIG00000004931	Temp-up
ENSONIG00000002539	Temp-up
ENSONIG00000005317	Temp-up
ENSONIG00000035982	Temp-up
ENSONIG00000027138	Temp-up
ENSONIG00000014907	Temp-up
ENSONIG00000019451	Temp-up
ENSONIG00000001641	Temp-up
ENSONIG00000008202	Temp-up
ENSONIG00000027030	Temp-up
ENSONIG00000034360	Temp-up
ENSONIG00000042079	Temp-up
ENSONIG00000000476	Temp-up
ENSONIG00000000527	Temp-up
ENSONIG00000009892	Temp-up
ENSONIG00000011983	Temp-up
ENSONIG00000009590	Temp-up
ENSONIG00000040489	Temp-up
ENSONIG00000035554	Temp-up
ENSONIG00000034559	Temp-up
ENSONIG00000015076	Temp-up
ENSONIG00000037421	Temp-up
ENSONIG00000039787	Temp-up
ENSONIG00000007177	Temp-up
ENSONIG00000003052	Temp-up
ENSONIG00000040561	Temp-up
ENSONIG00000013062	Temp-up
ENSONIG00000030273	Temp-up
ENSONIG00000039133	Temp-up
ENSONIG00000029229	Temp-up
ENSONIG00000038525	Temp-up
ENSONIG00000042652	Temp-up
ENSONIG00000033332	Temp-up
ENSONIG00000032288	Temp-up
ENSONIG00000030030	Temp-up
ENSONIG00000029790	Temp-up
ENSONIG00000037586	Temp-up
ENSONIG00000007099	Temp-up
ENSONIG00000006864	Temp-up
ENSONIG00000005297	Temp-up
ENSONIG00000017407	Temp-up
ENSONIG00000003836	Temp-up
ENSONIG00000010974	Temp-up
ENSONIG00000004783	Temp-up
ENSONIG00000008089	Temp-up
ENSONIG00000014262	Temp-up
ENSONIG00000005481	Temp-up
ENSONIG00000040300	Temp-up
ENSONIG00000016254	Temp-up
ENSONIG00000029071	Temp-up
ENSONIG00000040645	Temp-up
ENSONIG00000035278	Temp-up
ENSONIG00000000094	Temp-up
ENSONIG00000036481	Temp-up
ENSONIG00000032647	Temp-up
ENSONIG00000015873	Temp-up
ENSONIG00000035625	Temp-up
ENSONIG00000001497	Temp-up
ENSONIG00000034876	Temp-up
ENSONIG00000014439	Temp-up
ENSONIG00000021199	Temp-up
ENSONIG00000005663	Temp-up
ENSONIG00000010622	Temp-up
ENSONIG00000033140	Temp-up
ENSONIG00000004632	Temp-up
ENSONIG00000010655	Temp-up
ENSONIG00000017739	Temp-up
ENSONIG00000034944	Temp-up
ENSONIG00000031193	Temp-up
ENSONIG00000006107	Temp-up
ENSONIG00000038941	Temp-up
ENSONIG00000009988	Temp-up
ENSONIG00000038079	Temp-up
ENSONIG00000039831	Temp-up
ENSONIG00000010411	Temp-up
ENSONIG00000005835	Temp-up
ENSONIG00000033490	Temp-up
ENSONIG00000030362	Temp-up
ENSONIG00000011399	Temp-up
ENSONIG00000007981	Temp-up
ENSONIG00000039099	Temp-up
ENSONIG00000020218	Temp-up
ENSONIG00000036860	Temp-up
ENSONIG00000012701	Temp-up
ENSONIG00000020126	Temp-up
ENSONIG00000004360	Temp-up
ENSONIG00000027503	Temp-up
ENSONIG00000031204	Temp-up
ENSONIG00000041322	Temp-up
ENSONIG00000029763	Temp-up
ENSONIG00000032500	Temp-up
ENSONIG00000033868	Temp-up
ENSONIG00000004990	Temp-up
ENSONIG00000013262	Temp-up
ENSONIG00000038407	Temp-up
ENSONIG00000018487	Temp-up
ENSONIG00000041776	Temp-up
ENSONIG00000030144	Temp-up
ENSONIG00000001255	Temp-up
ENSONIG00000033061	Temp-up
ENSONIG00000015683	Temp-up
ENSONIG00000009086	Temp-up
ENSONIG00000041023	Temp-up
ENSONIG00000015499	Temp-up
ENSONIG00000005085	Temp-up
ENSONIG00000019147	Temp-up
ENSONIG00000030674	Temp-up
ENSONIG00000008245	Temp-up
ENSONIG00000005300	Temp-up
ENSONIG00000014226	Temp-up
ENSONIG00000005113	Temp-up
ENSONIG00000015824	Temp-up
ENSONIG00000020248	Temp-up
ENSONIG00000020350	Temp-up
ENSONIG00000017565	Temp-up
ENSONIG00000029290	Temp-up
ENSONIG00000039537	Temp-up
ENSONIG00000002157	Temp-up
ENSONIG00000003968	Temp-up
ENSONIG00000008307	Temp-up
ENSONIG00000035709	Temp-up
ENSONIG00000027748	Temp-up
ENSONIG00000030175	Temp-up
ENSONIG00000001720	Temp-up
ENSONIG00000031446	Temp-up
ENSONIG00000006005	Temp-up
ENSONIG00000012690	Temp-up
ENSONIG00000037589	Temp-up
ENSONIG00000000357	Temp-up
ENSONIG00000009849	Temp-up
ENSONIG00000003535	Temp-up
ENSONIG00000028395	Temp-up
ENSONIG00000022371	Temp-up
ENSONIG00000010169	Temp-up
ENSONIG00000032930	Temp-up
ENSONIG00000009913	Temp-up
ENSONIG00000009358	Temp-up
ENSONIG00000038398	Temp-up
ENSONIG00000041963	Temp-up
ENSONIG00000020098	Temp-up
ENSONIG00000008522	Temp-up
ENSONIG00000001824	Temp-up
ENSONIG00000036363	Temp-up
ENSONIG00000017314	Temp-up
ENSONIG00000042344	Temp-up
ENSONIG00000028116	Temp-up
ENSONIG00000040333	Temp-up
ENSONIG00000000155	Temp-up
ENSONIG00000037959	Temp-up
ENSONIG00000015389	Temp-up
ENSONIG00000029714	Temp-up
ENSONIG00000034203	Temp-up
ENSONIG00000017086	Temp-up
ENSONIG00000006011	Temp-up
ENSONIG00000020625	Temp-up
ENSONIG00000014621	Temp-up
ENSONIG00000040648	Temp-up
ENSONIG00000009446	Temp-up
ENSONIG00000004868	Temp-up
ENSONIG00000033511	Temp-up
ENSONIG00000034415	Temp-up
ENSONIG00000040367	Temp-up
ENSONIG00000015872	Temp-up
ENSONIG00000013242	Temp-up
ENSONIG00000014679	Temp-up
ENSONIG00000005606	Temp-up
ENSONIG00000028399	Temp-up
ENSONIG00000010314	Temp-up
ENSONIG00000016561	Temp-up
ENSONIG00000002069	Temp-up
ENSONIG00000036097	Temp-up
ENSONIG00000005011	Temp-up
ENSONIG00000031980	Temp-up
ENSONIG00000018199	Temp-up
ENSONIG00000037642	Temp-up
ENSONIG00000003964	Temp-up
ENSONIG00000029855	Temp-up
ENSONIG00000032104	Temp-up
ENSONIG00000019396	Temp-up
ENSONIG00000038763	Temp-up
ENSONIG00000006746	Temp-up
ENSONIG00000041262	Temp-up
ENSONIG00000027870	Temp-up
ENSONIG00000029946	Temp-up
ENSONIG00000012981	Temp-up
ENSONIG00000016897	Temp-up
ENSONIG00000038341	Temp-up
ENSONIG00000030761	Temp-up
ENSONIG00000009009	Temp-up
ENSONIG00000017668	Temp-up
ENSONIG00000000251	Temp-up
ENSONIG00000015092	Temp-up
ENSONIG00000036177	Temp-up
ENSONIG00000019199	Temp-up
ENSONIG00000027346	Temp-up
ENSONIG00000004839	Temp-up
ENSONIG00000036974	Temp-up
ENSONIG00000003448	Temp-up
ENSONIG00000029609	Temp-up
ENSONIG00000036497	Temp-up
ENSONIG00000021193	Temp-up
ENSONIG00000012205	Temp-up
ENSONIG00000040416	Temp-up
ENSONIG00000020328	Temp-up
ENSONIG00000036787	Temp-up
ENSONIG00000015746	Temp-up
ENSONIG00000042159	Temp-up
ENSONIG00000013253	Temp-up
ENSONIG00000000714	Temp-up
ENSONIG00000024703	Temp-up
ENSONIG00000014383	Temp-up
ENSONIG00000001029	Temp-up
ENSONIG00000001230	Temp-up
ENSONIG00000036892	Temp-up
ENSONIG00000019622	Temp-up
ENSONIG00000010672	Temp-up
ENSONIG00000001194	Temp-up
ENSONIG00000027972	Temp-up
ENSONIG00000011121	Temp-up
ENSONIG00000002310	Temp-up
ENSONIG00000010731	Temp-up
ENSONIG00000027852	Temp-up
ENSONIG00000014718	Temp-up
ENSONIG00000027960	Temp-up
ENSONIG00000042409	Temp-up
ENSONIG00000018504	Temp-up
ENSONIG00000014971	Temp-up
ENSONIG00000023479	Temp-up
ENSONIG00000039965	Temp-up
ENSONIG00000010617	Temp-up
ENSONIG00000018725	Temp-up
ENSONIG00000031077	Temp-up
ENSONIG00000005618	Temp-up
ENSONIG00000013841	Temp-up
ENSONIG00000001944	Temp-up
ENSONIG00000016382	Temp-up
ENSONIG00000010951	Temp-up
ENSONIG00000001218	Temp-up
ENSONIG00000016455	Temp-up
ENSONIG00000030523	Temp-up
ENSONIG00000002180	Temp-up
ENSONIG00000012464	Temp-up
ENSONIG00000036624	Temp-up
ENSONIG00000003262	Temp-up
ENSONIG00000033818	Temp-up
ENSONIG00000031990	Temp-up
ENSONIG00000009315	Temp-up
ENSONIG00000007923	Temp-up
ENSONIG00000028907	Temp-up
ENSONIG00000009058	Temp-up
ENSONIG00000006775	Temp-up
ENSONIG00000012998	Temp-up
ENSONIG00000029132	Temp-up
ENSONIG00000010247	Temp-up
ENSONIG00000038594	Temp-up
ENSONIG00000038291	Temp-up
ENSONIG00000012466	Temp-up
ENSONIG00000039111	Temp-up
ENSONIG00000017978	Temp-up
ENSONIG00000017897	Temp-up
ENSONIG00000035645	Temp-up
ENSONIG00000001327	Temp-up
ENSONIG00000034086	Temp-up
ENSONIG00000000433	Temp-up
ENSONIG00000006248	Temp-up
ENSONIG00000014206	Temp-up
ENSONIG00000011142	Temp-up
ENSONIG00000033024	Temp-up
ENSONIG00000006739	Temp-up
ENSONIG00000039218	Temp-up
ENSONIG00000019907	Temp-up
ENSONIG00000006422	Temp-up
ENSONIG00000008058	Temp-up
ENSONIG00000031897	Temp-up
ENSONIG00000015481	Temp-up
ENSONIG00000019047	Temp-up
ENSONIG00000028841	Temp-up
ENSONIG00000002403	Temp-up
ENSONIG00000018214	Temp-up
ENSONIG00000008049	Temp-up
ENSONIG00000039414	Temp-up
ENSONIG00000029863	Temp-up
ENSONIG00000041611	Temp-up
ENSONIG00000013142	Temp-up
ENSONIG00000001740	Temp-up
ENSONIG00000024160	Temp-up
ENSONIG00000037125	Temp-up
ENSONIG00000038690	Temp-up
ENSONIG00000011144	Temp-up
ENSONIG00000038306	Temp-up
ENSONIG00000033676	Temp-up
ENSONIG00000037278	Temp-up
ENSONIG00000016300	Temp-up
ENSONIG00000037841	Temp-up
ENSONIG00000012043	Temp-up
ENSONIG00000009168	Temp-up
ENSONIG00000019542	Temp-up
ENSONIG00000015856	Temp-up
ENSONIG00000027223	Temp-up
ENSONIG00000010630	Temp-up
ENSONIG00000028272	Temp-up
ENSONIG00000037912	Temp-up
ENSONIG00000031797	Temp-up
ENSONIG00000023662	Temp-up
ENSONIG00000034185	Temp-up
ENSONIG00000033442	Temp-up
ENSONIG00000004260	Temp-up
ENSONIG00000006168	Temp-up
ENSONIG00000035489	Temp-up
ENSONIG00000031359	Temp-up
ENSONIG00000042909	Temp-up
ENSONIG00000031898	Temp-up
ENSONIG00000020788	Temp-up
ENSONIG00000035354	Temp-up
ENSONIG00000010568	Temp-up
ENSONIG00000040040	Temp-up
ENSONIG00000011626	Temp-up
ENSONIG00000037767	Temp-up
ENSONIG00000042198	Temp-up
ENSONIG00000019068	Temp-up
ENSONIG00000013288	Temp-up
ENSONIG00000036286	Temp-up
ENSONIG00000033455	Temp-up
ENSONIG00000003909	Temp-up
ENSONIG00000001793	Temp-up
ENSONIG00000006100	Temp-up
ENSONIG00000034131	Temp-up
ENSONIG00000018297	Temp-up
ENSONIG00000016122	Temp-up
ENSONIG00000010735	Temp-up
ENSONIG00000028418	Temp-up
ENSONIG00000014544	Temp-up
ENSONIG00000002207	Temp-up
ENSONIG00000009952	Temp-up
ENSONIG00000020570	Temp-up
ENSONIG00000041517	Temp-up
ENSONIG00000002845	Temp-up
ENSONIG00000031058	Temp-up
ENSONIG00000013024	Temp-up
ENSONIG00000029784	Temp-up
ENSONIG00000029108	Temp-up
ENSONIG00000028622	Temp-up
ENSONIG00000014961	Temp-up
ENSONIG00000016124	Temp-up
ENSONIG00000041644	Temp-up
ENSONIG00000014804	Temp-up
ENSONIG00000028207	Temp-up
ENSONIG00000001481	Temp-up
ENSONIG00000039728	Temp-up
ENSONIG00000036772	Temp-up
ENSONIG00000024723	Temp-up
ENSONIG00000033253	Temp-up
ENSONIG00000038903	Temp-up
ENSONIG00000009515	Temp-up
ENSONIG00000042460	Temp-up
ENSONIG00000015267	Temp-up
ENSONIG00000031538	Temp-up
ENSONIG00000028631	Temp-up
ENSONIG00000037300	Temp-up
ENSONIG00000020223	Temp-up
ENSONIG00000007185	Temp-up
ENSONIG00000007762	Temp-up
ENSONIG00000032669	Temp-up
ENSONIG00000035898	Temp-up
ENSONIG00000026196	Temp-up
ENSONIG00000038755	Temp-up
ENSONIG00000036241	Temp-up
ENSONIG00000004723	Temp-up
ENSONIG00000011798	Temp-up
ENSONIG00000017948	Temp-up
ENSONIG00000043142	Temp-up
ENSONIG00000003190	Temp-up
ENSONIG00000039104	Temp-up
ENSONIG00000015265	Temp-up
ENSONIG00000000247	Temp-up
ENSONIG00000027606	Temp-up
ENSONIG00000036835	Temp-up
ENSONIG00000042017	Temp-up
ENSONIG00000029015	Temp-up
ENSONIG00000003098	Temp-up
ENSONIG00000033217	Temp-up
ENSONIG00000018395	Temp-up
ENSONIG00000037231	Temp-up
ENSONIG00000014426	Temp-up
ENSONIG00000041463	Temp-up
ENSONIG00000029539	Temp-up
ENSONIG00000039678	Temp-up
ENSONIG00000015385	Temp-up
ENSONIG00000002731	Temp-up
ENSONIG00000008284	Temp-up
ENSONIG00000037643	Temp-up
ENSONIG00000028914	Temp-up
ENSONIG00000038619	Temp-up
ENSONIG00000016914	Temp-up
ENSONIG00000002790	Temp-up
ENSONIG00000018941	Temp-up
ENSONIG00000015949	Temp-up
ENSONIG00000033699	Temp-up
ENSONIG00000028064	Temp-up
ENSONIG00000018590	Temp-up
ENSONIG00000007900	Temp-up
ENSONIG00000039696	Temp-up
ENSONIG00000033853	Temp-up
ENSONIG00000036948	Temp-up
ENSONIG00000009672	Temp-up
ENSONIG00000039011	Temp-up
ENSONIG00000001588	Temp-up
ENSONIG00000005789	Temp-up
ENSONIG00000034574	Temp-up
ENSONIG00000018141	Temp-up
ENSONIG00000012740	Temp-up
ENSONIG00000018179	Temp-up
ENSONIG00000034486	Temp-up
ENSONIG00000042278	Temp-up
ENSONIG00000027843	Temp-up
ENSONIG00000036281	Temp-up
ENSONIG00000019613	Temp-up
ENSONIG00000037948	Temp-up
ENSONIG00000035892	Temp-up
ENSONIG00000021142	Temp-up
ENSONIG00000041778	Temp-up
ENSONIG00000012469	Temp-up
ENSONIG00000028442	Temp-up
ENSONIG00000016626	Temp-up
ENSONIG00000037122	Temp-up
ENSONIG00000013857	Temp-up
ENSONIG00000018821	Temp-up
ENSONIG00000028637	Temp-up
ENSONIG00000013815	Temp-up
ENSONIG00000017042	Temp-up
ENSONIG00000034375	Temp-up
ENSONIG00000009468	Temp-up
ENSONIG00000029542	Temp-up
ENSONIG00000036815	Temp-up
ENSONIG00000010024	Temp-up
ENSONIG00000014182	Temp-up
ENSONIG00000002652	Temp-up
ENSONIG00000029591	Temp-up
ENSONIG00000001556	Temp-up
ENSONIG00000028977	Temp-up
ENSONIG00000002232	Temp-up
ENSONIG00000001837	Temp-up
ENSONIG00000042453	Temp-up
ENSONIG00000038795	Temp-up
ENSONIG00000026688	Temp-up
ENSONIG00000038775	Temp-up
ENSONIG00000000170	Temp-up
ENSONIG00000005460	Temp-up
ENSONIG00000013821	Temp-up
ENSONIG00000006390	Temp-up
ENSONIG00000032949	Temp-up
ENSONIG00000031935	Temp-up
ENSONIG00000032839	Temp-up
ENSONIG00000012904	Temp-up
ENSONIG00000002251	Temp-up
ENSONIG00000028120	Temp-up
ENSONIG00000030896	Temp-up
ENSONIG00000009573	Temp-up
ENSONIG00000004589	Temp-up
ENSONIG00000033856	Temp-up
ENSONIG00000035442	Temp-up
ENSONIG00000015008	Temp-up
ENSONIG00000003755	Temp-up
ENSONIG00000020232	Temp-up
ENSONIG00000037609	Temp-up
ENSONIG00000010758	Temp-up
ENSONIG00000020197	Temp-up
ENSONIG00000007541	Temp-up
ENSONIG00000004912	Temp-up
ENSONIG00000041759	Temp-up
ENSONIG00000012882	Temp-up
ENSONIG00000038950	Temp-up
ENSONIG00000034980	Temp-up
ENSONIG00000036024	Temp-up
ENSONIG00000034682	Temp-up
ENSONIG00000032948	Temp-up
ENSONIG00000016805	Temp-up
ENSONIG00000008256	Temp-up
ENSONIG00000038926	Temp-up
ENSONIG00000032281	Temp-up
ENSONIG00000031216	Temp-up
ENSONIG00000037754	Temp-up
ENSONIG00000031726	Temp-up
ENSONIG00000041233	Temp-up
ENSONIG00000003495	Temp-up
ENSONIG00000016046	Temp-up
ENSONIG00000004340	Temp-up
ENSONIG00000030172	Temp-up
ENSONIG00000016346	Temp-up
ENSONIG00000009495	Temp-up
ENSONIG00000015724	Temp-up
ENSONIG00000034391	Temp-up
ENSONIG00000019173	Temp-up
ENSONIG00000003502	Temp-up
ENSONIG00000024479	Temp-up
ENSONIG00000031779	Temp-up
ENSONIG00000016916	Temp-up
ENSONIG00000043051	Temp-up
ENSONIG00000016602	Temp-up
ENSONIG00000042066	Temp-up
ENSONIG00000035491	Temp-up
ENSONIG00000012047	Temp-up
ENSONIG00000012630	Temp-up
ENSONIG00000012762	Temp-up
ENSONIG00000016822	Temp-up
ENSONIG00000042091	Temp-up
ENSONIG00000010484	Temp-up
ENSONIG00000018020	Temp-up
ENSONIG00000033874	Temp-up
ENSONIG00000015825	Temp-up
ENSONIG00000002895	Temp-up
ENSONIG00000035389	Temp-up
ENSONIG00000003712	Temp-up
ENSONIG00000041123	Temp-up
ENSONIG00000011607	Temp-up
ENSONIG00000028723	Temp-up
ENSONIG00000016735	Temp-up
ENSONIG00000031007	Temp-up
ENSONIG00000032182	Temp-up
ENSONIG00000034558	Temp-up
ENSONIG00000013325	Temp-up
ENSONIG00000012076	Temp-up
ENSONIG00000028542	Temp-up
ENSONIG00000029991	Temp-up
ENSONIG00000031535	Temp-up
ENSONIG00000032231	Temp-up
ENSONIG00000039666	Temp-up
ENSONIG00000019115	Temp-up
ENSONIG00000008467	Temp-up
ENSONIG00000027879	Temp-up
ENSONIG00000001030	Temp-up
ENSONIG00000030303	Temp-up
ENSONIG00000012478	Temp-up
ENSONIG00000035763	Temp-up
ENSONIG00000042124	Temp-up
ENSONIG00000019934	Temp-up
ENSONIG00000042425	Temp-up
ENSONIG00000037112	Temp-up
ENSONIG00000034402	Temp-up
ENSONIG00000038139	Temp-up
ENSONIG00000018611	Temp-up
ENSONIG00000013980	Temp-up
ENSONIG00000007024	Temp-up
ENSONIG00000039843	Temp-up
ENSONIG00000041266	Temp-up
ENSONIG00000006612	Temp-up
ENSONIG00000039958	Temp-up
ENSONIG00000011326	Temp-up
ENSONIG00000027644	Temp-up
ENSONIG00000036053	Temp-up
ENSONIG00000002782	Temp-up
ENSONIG00000016349	Temp-up
ENSONIG00000001551	Temp-up
ENSONIG00000011551	Temp-up
ENSONIG00000005193	Temp-up
ENSONIG00000006645	Temp-up
ENSONIG00000041429	Temp-up
ENSONIG00000041669	Temp-up
ENSONIG00000035797	Temp-up
ENSONIG00000009200	Temp-up
ENSONIG00000018323	Temp-up
ENSONIG00000035836	Temp-up
ENSONIG00000034420	Temp-up
ENSONIG00000019493	Temp-up
ENSONIG00000021752	Temp-up
ENSONIG00000035804	Temp-up
ENSONIG00000020281	Temp-up
ENSONIG00000029831	Temp-up
ENSONIG00000003441	Temp-up
ENSONIG00000019475	Temp-up
ENSONIG00000031236	Temp-up
ENSONIG00000031834	Temp-up
ENSONIG00000041522	Temp-up
ENSONIG00000014801	Temp-up
ENSONIG00000002627	Temp-up
ENSONIG00000005500	Temp-up
ENSONIG00000038646	Temp-up
ENSONIG00000010477	Temp-up
ENSONIG00000014610	Temp-up
ENSONIG00000040427	Temp-up
ENSONIG00000034359	Temp-up
ENSONIG00000031995	Temp-up
ENSONIG00000033369	Temp-up
ENSONIG00000017732	Temp-up
ENSONIG00000031847	Temp-up
ENSONIG00000005172	Temp-up
ENSONIG00000032835	Temp-up
ENSONIG00000006698	Temp-up
ENSONIG00000016969	Temp-up
ENSONIG00000006033	Temp-up
ENSONIG00000017324	Temp-up
ENSONIG00000034265	Temp-up
ENSONIG00000032178	Temp-up
ENSONIG00000031222	Temp-up
ENSONIG00000029990	Temp-up
ENSONIG00000037850	Temp-up
ENSONIG00000003729	Temp-up
ENSONIG00000015203	Temp-up
ENSONIG00000018888	Temp-up
ENSONIG00000034671	Temp-up
ENSONIG00000029723	Temp-up
ENSONIG00000016701	Temp-up
ENSONIG00000005817	Temp-up
ENSONIG00000011941	Temp-up
ENSONIG00000033725	Temp-up
ENSONIG00000008359	Temp-up
ENSONIG00000009290	Temp-up
ENSONIG00000041807	Temp-up
ENSONIG00000028063	Temp-up
ENSONIG00000000079	Temp-up
ENSONIG00000017929	Temp-up
ENSONIG00000001381	Temp-up
ENSONIG00000010123	Temp-up
ENSONIG00000028323	Temp-up
ENSONIG00000028237	Temp-up
ENSONIG00000030365	Temp-up
ENSONIG00000038488	Temp-up
ENSONIG00000036519	Temp-up
ENSONIG00000036846	Temp-up
ENSONIG00000032129	Temp-up
ENSONIG00000031349	Temp-up
ENSONIG00000015159	Temp-up
ENSONIG00000031196	Temp-up
ENSONIG00000035540	Temp-up
ENSONIG00000004766	Temp-up
ENSONIG00000015273	Temp-up
ENSONIG00000030050	Temp-up
ENSONIG00000035822	Temp-up
ENSONIG00000013365	Temp-up
ENSONIG00000030428	Temp-up
ENSONIG00000013968	Temp-up
ENSONIG00000031411	Temp-up
ENSONIG00000013399	Temp-up
ENSONIG00000015984	Temp-up
ENSONIG00000003124	Temp-up
ENSONIG00000003020	Temp-up
ENSONIG00000034291	Temp-up
ENSONIG00000040617	Temp-up
ENSONIG00000015833	Temp-up
ENSONIG00000003266	Temp-up
ENSONIG00000008021	Temp-up
ENSONIG00000009995	Temp-up
ENSONIG00000020730	Temp-up
ENSONIG00000035482	Temp-up
ENSONIG00000014347	Temp-up
ENSONIG00000043079	Temp-up
ENSONIG00000009477	Temp-up
ENSONIG00000016847	Temp-up
ENSONIG00000012753	Temp-up
ENSONIG00000002461	Temp-up
ENSONIG00000012871	Temp-up
ENSONIG00000009801	Temp-up
ENSONIG00000006572	Temp-up
ENSONIG00000004047	Temp-up
ENSONIG00000012218	Temp-up
ENSONIG00000016467	Temp-up
ENSONIG00000041351	Temp-up
ENSONIG00000016462	Temp-up
ENSONIG00000007325	Temp-up
ENSONIG00000003074	Temp-up
ENSONIG00000004759	Temp-up
ENSONIG00000032773	Temp-up
ENSONIG00000006001	Temp-up
ENSONIG00000019386	Temp-up
ENSONIG00000041762	Temp-up
ENSONIG00000005747	Temp-up
ENSONIG00000012169	Temp-up
ENSONIG00000002646	Temp-up
ENSONIG00000036732	Temp-up
ENSONIG00000012891	Temp-up
ENSONIG00000028913	Temp-up
ENSONIG00000016636	Temp-up
ENSONIG00000028026	Temp-up
ENSONIG00000030854	Temp-up
ENSONIG00000034502	Temp-up
ENSONIG00000032253	Temp-up
ENSONIG00000020031	Temp-up
ENSONIG00000040777	Temp-up
ENSONIG00000018636	Temp-up
ENSONIG00000038425	Temp-up
ENSONIG00000036310	Temp-up
ENSONIG00000020426	Temp-up
ENSONIG00000029088	Temp-up
ENSONIG00000034003	Temp-up
ENSONIG00000028087	Temp-up
ENSONIG00000040138	Temp-up
ENSONIG00000037999	Temp-up
ENSONIG00000018737	Temp-up
ENSONIG00000038642	Temp-up
ENSONIG00000027643	Temp-up
ENSONIG00000002184	Temp-up
ENSONIG00000004216	Temp-up
ENSONIG00000041520	Temp-up
ENSONIG00000011166	Temp-up
ENSONIG00000036852	Temp-up
ENSONIG00000034331	Temp-up
ENSONIG00000033307	Temp-up
ENSONIG00000039364	Temp-up
ENSONIG00000035518	Temp-up
ENSONIG00000020009	Temp-up
ENSONIG00000009648	Temp-up
ENSONIG00000031714	Temp-up
ENSONIG00000027474	Temp-up
ENSONIG00000014351	Temp-up
ENSONIG00000033750	Temp-up
ENSONIG00000028065	Temp-up
ENSONIG00000037281	Temp-up
ENSONIG00000038809	Temp-up
ENSONIG00000039130	Temp-up
ENSONIG00000012643	Temp-up
ENSONIG00000014129	Temp-up
ENSONIG00000007710	Temp-up
ENSONIG00000038043	Temp-up
ENSONIG00000007143	Temp-up
ENSONIG00000031135	Temp-up
ENSONIG00000018436	Temp-up
ENSONIG00000039946	Temp-up
ENSONIG00000032579	Temp-up
ENSONIG00000007253	Temp-up
ENSONIG00000005554	Temp-up
ENSONIG00000014546	Temp-up
ENSONIG00000006229	Temp-up
ENSONIG00000014704	Temp-up
ENSONIG00000037208	Temp-up
ENSONIG00000014073	Temp-up
ENSONIG00000037429	Temp-up
ENSONIG00000031759	Temp-up
ENSONIG00000004862	Temp-up
ENSONIG00000027409	Temp-up
ENSONIG00000015792	Temp-up
ENSONIG00000012730	Temp-up
ENSONIG00000035893	Temp-up
ENSONIG00000007553	Temp-up
ENSONIG00000000294	Temp-up
ENSONIG00000009813	Temp-up
ENSONIG00000000592	Temp-up
ENSONIG00000005182	Temp-up
ENSONIG00000032966	Temp-up
ENSONIG00000011392	Temp-up
ENSONIG00000017583	Temp-up
ENSONIG00000006274	Temp-up
ENSONIG00000042312	Temp-up
ENSONIG00000000019	Temp-up
ENSONIG00000038733	Temp-up
ENSONIG00000036141	Temp-up
ENSONIG00000004745	Temp-up
ENSONIG00000017585	Temp-up
ENSONIG00000035493	Temp-up
ENSONIG00000035571	Temp-up
ENSONIG00000031107	Temp-up
ENSONIG00000020889	Temp-up
ENSONIG00000028638	Temp-up
ENSONIG00000000380	Temp-up
ENSONIG00000006658	Temp-up
ENSONIG00000005941	Temp-up
ENSONIG00000002611	Temp-up
ENSONIG00000037782	Temp-up
ENSONIG00000028576	Temp-up
ENSONIG00000039840	Temp-up
ENSONIG00000014918	Temp-up
ENSONIG00000037277	Temp-up
ENSONIG00000027523	Temp-up
ENSONIG00000015865	Temp-up
ENSONIG00000011244	Temp-up
ENSONIG00000002127	Temp-up
ENSONIG00000029765	Temp-up
ENSONIG00000012463	Temp-up
ENSONIG00000008132	Temp-up
ENSONIG00000042546	Temp-up
ENSONIG00000030677	Temp-up
ENSONIG00000010029	Temp-up
ENSONIG00000026545	Temp-up
ENSONIG00000011492	Temp-up
ENSONIG00000041551	Temp-up
ENSONIG00000037699	Temp-up
ENSONIG00000021140	Temp-up
ENSONIG00000019378	Temp-up
ENSONIG00000040440	Temp-up
ENSONIG00000034334	Temp-up
ENSONIG00000037113	Temp-up
ENSONIG00000043086	Temp-up
ENSONIG00000014581	Temp-up
ENSONIG00000032691	Temp-up
ENSONIG00000036999	Temp-up
ENSONIG00000032666	Temp-up
ENSONIG00000004084	Temp-up
ENSONIG00000021606	Temp-up
ENSONIG00000033179	Temp-up
ENSONIG00000004143	Temp-up
ENSONIG00000034622	Temp-up
ENSONIG00000040103	Temp-up
ENSONIG00000019350	Temp-up
ENSONIG00000043238	Temp-up
ENSONIG00000037918	Temp-up
ENSONIG00000039854	Temp-up
ENSONIG00000031209	Temp-up
ENSONIG00000041817	Temp-up
ENSONIG00000038944	Temp-up
ENSONIG00000030949	Temp-up
ENSONIG00000006900	Temp-up
ENSONIG00000009510	Temp-up
ENSONIG00000004617	Temp-up
ENSONIG00000003431	Temp-up
ENSONIG00000002126	Temp-up
ENSONIG00000018727	Temp-up
ENSONIG00000015841	Temp-up
ENSONIG00000039430	Temp-up
ENSONIG00000041062	Temp-up
ENSONIG00000018583	Temp-up
ENSONIG00000041600	Temp-up
ENSONIG00000007383	Temp-up
ENSONIG00000029181	Temp-up
ENSONIG00000039590	Temp-up
ENSONIG00000033729	Temp-up
ENSONIG00000040137	Temp-up
ENSONIG00000034406	Temp-up
ENSONIG00000027988	Temp-up
ENSONIG00000003430	Temp-up
ENSONIG00000042205	Temp-up
ENSONIG00000015067	Temp-up
ENSONIG00000040079	Temp-up
ENSONIG00000031885	Temp-up
ENSONIG00000040794	Temp-up
ENSONIG00000028678	Temp-up
ENSONIG00000004779	Temp-up
ENSONIG00000038264	Temp-up
ENSONIG00000024229	Temp-up
ENSONIG00000029861	Temp-up
ENSONIG00000042648	Temp-up
ENSONIG00000008647	Temp-up
ENSONIG00000004543	Temp-up
ENSONIG00000038605	Temp-up
ENSONIG00000032862	Temp-up
ENSONIG00000032903	Temp-up
ENSONIG00000034841	Temp-up
ENSONIG00000035650	Temp-up
ENSONIG00000024268	Temp-up
ENSONIG00000040712	Temp-up
ENSONIG00000031296	Temp-up
ENSONIG00000038059	Temp-up
ENSONIG00000019257	Temp-up
ENSONIG00000009335	Temp-up
ENSONIG00000027179	Temp-up
ENSONIG00000010379	Temp-up
ENSONIG00000012128	Temp-up
ENSONIG00000017714	Temp-up
ENSONIG00000030220	Temp-up
ENSONIG00000015060	Temp-up
ENSONIG00000041916	Temp-up
ENSONIG00000031400	Temp-up
ENSONIG00000015780	Temp-up
ENSONIG00000028643	Temp-up
ENSONIG00000032845	Temp-up
ENSONIG00000027279	Temp-up
ENSONIG00000039285	Temp-up
ENSONIG00000036751	Temp-up
ENSONIG00000017488	Temp-up
ENSONIG00000010487	Temp-up
ENSONIG00000015075	Temp-up
ENSONIG00000033443	Temp-up
ENSONIG00000004885	Temp-up
ENSONIG00000013098	Temp-up
ENSONIG00000011873	Temp-up
ENSONIG00000033665	Temp-up
ENSONIG00000041756	Temp-up
ENSONIG00000013404	Temp-up
ENSONIG00000034439	Temp-up
ENSONIG00000033037	Temp-up
ENSONIG00000039673	Temp-up
ENSONIG00000030263	Temp-up
ENSONIG00000036586	Temp-up
ENSONIG00000030310	Temp-up
ENSONIG00000032635	Temp-up
ENSONIG00000002598	Temp-up
ENSONIG00000031226	Temp-up
ENSONIG00000028679	Temp-up
ENSONIG00000038113	Temp-up
ENSONIG00000017702	Temp-up
ENSONIG00000028008	Temp-up
ENSONIG00000027452	Temp-up
ENSONIG00000036895	Temp-up
ENSONIG00000014687	Temp-up
ENSONIG00000017208	Temp-up
ENSONIG00000032384	Temp-up
ENSONIG00000008031	Temp-up
ENSONIG00000003629	Temp-up
ENSONIG00000018450	Temp-up
ENSONIG00000008215	Temp-up
ENSONIG00000038342	Temp-up
ENSONIG00000030313	Temp-up
ENSONIG00000018747	Temp-up
ENSONIG00000020448	Temp-up
ENSONIG00000026178	Temp-up
ENSONIG00000003256	Temp-up
ENSONIG00000009025	Temp-up
ENSONIG00000008236	Temp-up
ENSONIG00000007268	Temp-up
ENSONIG00000017382	Temp-up
ENSONIG00000001425	Temp-up
ENSONIG00000012675	Temp-up
ENSONIG00000040034	Temp-up
ENSONIG00000031389	Temp-up
ENSONIG00000000236	Temp-up
ENSONIG00000005930	Temp-up
ENSONIG00000018553	Temp-up
ENSONIG00000016263	Temp-up
ENSONIG00000039522	Temp-up
ENSONIG00000032565	Temp-up
ENSONIG00000033613	Temp-up
ENSONIG00000013097	Temp-up
ENSONIG00000033320	Temp-up
ENSONIG00000009722	Temp-up
ENSONIG00000019007	Temp-up
ENSONIG00000008840	Temp-up
ENSONIG00000020934	Temp-up
ENSONIG00000041167	Temp-up
ENSONIG00000036816	Temp-up
ENSONIG00000000610	Temp-up
ENSONIG00000018792	Temp-up
ENSONIG00000001350	Temp-up
ENSONIG00000014813	Temp-up
ENSONIG00000030895	Temp-up
ENSONIG00000028146	Temp-up
ENSONIG00000039684	Temp-up
ENSONIG00000012734	Temp-up
ENSONIG00000007378	Temp-up
ENSONIG00000039643	Temp-up
ENSONIG00000033873	Temp-up
ENSONIG00000029207	Temp-up
ENSONIG00000012082	Temp-up
ENSONIG00000037037	Temp-up
ENSONIG00000029637	Temp-up
ENSONIG00000007719	Temp-up
ENSONIG00000034442	Temp-up
ENSONIG00000016960	Temp-up
ENSONIG00000036606	Temp-up
ENSONIG00000019874	Temp-up
ENSONIG00000002394	Temp-up
ENSONIG00000028614	Temp-up
ENSONIG00000040592	Temp-up
ENSONIG00000033526	Temp-up
ENSONIG00000004414	Temp-up
ENSONIG00000034673	Temp-up
ENSONIG00000022989	Temp-up
ENSONIG00000019296	Temp-up
ENSONIG00000035934	Temp-up
ENSONIG00000017497	Temp-up
ENSONIG00000005968	Temp-up
ENSONIG00000017856	Temp-up
ENSONIG00000040099	Temp-up
ENSONIG00000002670	Temp-up
ENSONIG00000040965	Temp-up
ENSONIG00000040662	Temp-up
ENSONIG00000015281	Temp-up
ENSONIG00000027216	Temp-up
ENSONIG00000000507	Temp-up
ENSONIG00000003287	Temp-up
ENSONIG00000038190	Temp-up
ENSONIG00000042944	Temp-up
ENSONIG00000032282	Temp-up
ENSONIG00000035047	Temp-up
ENSONIG00000037822	Temp-up
ENSONIG00000014876	Temp-up
ENSONIG00000042255	Temp-up
ENSONIG00000009642	Temp-up
ENSONIG00000030764	Temp-up
ENSONIG00000029100	Temp-up
ENSONIG00000020187	Temp-up
ENSONIG00000037862	Temp-up
ENSONIG00000017670	Temp-up
ENSONIG00000006075	Temp-up
ENSONIG00000004161	Temp-up
ENSONIG00000008402	Temp-up
ENSONIG00000039888	Temp-up
ENSONIG00000028652	Temp-up
ENSONIG00000037672	Temp-up
ENSONIG00000009638	Temp-up
ENSONIG00000002882	Temp-up
ENSONIG00000012925	Temp-up
ENSONIG00000014541	Temp-up
ENSONIG00000015525	Temp-up
ENSONIG00000032322	Temp-up
ENSONIG00000039602	Temp-up
ENSONIG00000030196	Temp-up
ENSONIG00000038660	Temp-up
ENSONIG00000041199	Temp-up
ENSONIG00000040993	Temp-up
ENSONIG00000007697	Temp-up
ENSONIG00000036341	Temp-up
ENSONIG00000029438	Temp-up
ENSONIG00000011230	Temp-up
ENSONIG00000015103	Temp-up
ENSONIG00000019067	Temp-up
[truncated: 3,403 more rows]
