# Supplementary material for: Heat inducible nuclear translocation of Kdm6bb drives temperature dependent sex reversal in Nile tilapia
Source: PLoS Genet. 2025 Apr 30;21(4):e1011664. doi: 10.1371/journal.pgen.1011664 (PMC12043187; doi:10.1371/journal.pgen.1011664)
Supplement: S4 Data — (XLSX) [file pgen.1011664.s011.xlsx]

## Sheet: S4
#Genes levels in female-biased and male-biased clusters
ENSEMBL	Cluster
ENSONIG00000012067	female-biased
ENSONIG00000028148	female-biased
ENSONIG00000036136	female-biased
ENSONIG00000033554	female-biased
ENSONIG00000020540	female-biased
ENSONIG00000041998	female-biased
ENSONIG00000033291	female-biased
ENSONIG00000038034	female-biased
ENSONIG00000033954	female-biased
ENSONIG00000032868	female-biased
ENSONIG00000043160	female-biased
ENSONIG00000021372	female-biased
ENSONIG00000026809	female-biased
ENSONIG00000027910	female-biased
ENSONIG00000014263	female-biased
ENSONIG00000017090	female-biased
ENSONIG00000041838	female-biased
ENSONIG00000032235	female-biased
ENSONIG00000040640	female-biased
ENSONIG00000035525	female-biased
ENSONIG00000020704	female-biased
ENSONIG00000036283	female-biased
ENSONIG00000030779	female-biased
ENSONIG00000031163	female-biased
ENSONIG00000010862	female-biased
ENSONIG00000031424	female-biased
ENSONIG00000029361	female-biased
ENSONIG00000001872	female-biased
ENSONIG00000003021	female-biased
ENSONIG00000040503	female-biased
ENSONIG00000029860	female-biased
ENSONIG00000004451	female-biased
ENSONIG00000036245	female-biased
ENSONIG00000028400	female-biased
ENSONIG00000032957	female-biased
ENSONIG00000029343	female-biased
ENSONIG00000030377	female-biased
ENSONIG00000039085	female-biased
ENSONIG00000032727	female-biased
ENSONIG00000027121	female-biased
ENSONIG00000038880	female-biased
ENSONIG00000001753	female-biased
ENSONIG00000029887	female-biased
ENSONIG00000039743	female-biased
ENSONIG00000040178	female-biased
ENSONIG00000036145	female-biased
ENSONIG00000003715	female-biased
ENSONIG00000007142	female-biased
ENSONIG00000003533	female-biased
ENSONIG00000034180	female-biased
ENSONIG00000011163	female-biased
ENSONIG00000011344	female-biased
ENSONIG00000037259	female-biased
ENSONIG00000041170	female-biased
ENSONIG00000006272	female-biased
ENSONIG00000001196	female-biased
ENSONIG00000001034	female-biased
ENSONIG00000013990	female-biased
ENSONIG00000037787	female-biased
ENSONIG00000009245	female-biased
ENSONIG00000016644	female-biased
ENSONIG00000028721	female-biased
ENSONIG00000038471	female-biased
ENSONIG00000017292	female-biased
ENSONIG00000041942	female-biased
ENSONIG00000041419	female-biased
ENSONIG00000001340	female-biased
ENSONIG00000042168	female-biased
ENSONIG00000005423	female-biased
ENSONIG00000028729	female-biased
ENSONIG00000006063	female-biased
ENSONIG00000042167	female-biased
ENSONIG00000034693	female-biased
ENSONIG00000022225	female-biased
ENSONIG00000037817	female-biased
ENSONIG00000021478	female-biased
ENSONIG00000041200	female-biased
ENSONIG00000035857	female-biased
ENSONIG00000029957	female-biased
ENSONIG00000037521	female-biased
ENSONIG00000030625	female-biased
ENSONIG00000034373	female-biased
ENSONIG00000022209	female-biased
ENSONIG00000029791	female-biased
ENSONIG00000004539	female-biased
ENSONIG00000022145	female-biased
ENSONIG00000018996	female-biased
ENSONIG00000001948	female-biased
ENSONIG00000032050	female-biased
ENSONIG00000039459	female-biased
ENSONIG00000035487	female-biased
ENSONIG00000032213	female-biased
ENSONIG00000037197	female-biased
ENSONIG00000030727	female-biased
ENSONIG00000016611	female-biased
ENSONIG00000021889	female-biased
ENSONIG00000037186	female-biased
ENSONIG00000030256	female-biased
ENSONIG00000018094	female-biased
ENSONIG00000036502	female-biased
ENSONIG00000033600	female-biased
ENSONIG00000036329	female-biased
ENSONIG00000033457	female-biased
ENSONIG00000031420	female-biased
ENSONIG00000039124	female-biased
ENSONIG00000035858	female-biased
ENSONIG00000038330	female-biased
ENSONIG00000032077	female-biased
ENSONIG00000027489	female-biased
ENSONIG00000035260	female-biased
ENSONIG00000038491	female-biased
ENSONIG00000037055	female-biased
ENSONIG00000016685	female-biased
ENSONIG00000013684	female-biased
ENSONIG00000039714	female-biased
ENSONIG00000003615	female-biased
ENSONIG00000028890	female-biased
ENSONIG00000041355	female-biased
ENSONIG00000016550	female-biased
ENSONIG00000036648	female-biased
ENSONIG00000030575	female-biased
ENSONIG00000020048	female-biased
ENSONIG00000035677	female-biased
ENSONIG00000035347	female-biased
ENSONIG00000037318	female-biased
ENSONIG00000031761	female-biased
ENSONIG00000029632	female-biased
ENSONIG00000039188	female-biased
ENSONIG00000034857	female-biased
ENSONIG00000018387	female-biased
ENSONIG00000028200	female-biased
ENSONIG00000000326	female-biased
ENSONIG00000007124	female-biased
ENSONIG00000017379	female-biased
ENSONIG00000005684	female-biased
ENSONIG00000028828	female-biased
ENSONIG00000032192	female-biased
ENSONIG00000040032	female-biased
ENSONIG00000031915	female-biased
ENSONIG00000028233	female-biased
ENSONIG00000037269	female-biased
ENSONIG00000018668	female-biased
ENSONIG00000030611	female-biased
ENSONIG00000015299	female-biased
ENSONIG00000030821	female-biased
ENSONIG00000032522	female-biased
ENSONIG00000000981	female-biased
ENSONIG00000036926	female-biased
ENSONIG00000040312	female-biased
ENSONIG00000036518	female-biased
ENSONIG00000028452	female-biased
ENSONIG00000003285	female-biased
ENSONIG00000032088	female-biased
ENSONIG00000029597	female-biased
ENSONIG00000022257	female-biased
ENSONIG00000014618	female-biased
ENSONIG00000039525	female-biased
ENSONIG00000033163	female-biased
ENSONIG00000002204	female-biased
ENSONIG00000001686	female-biased
ENSONIG00000035356	female-biased
ENSONIG00000036492	female-biased
ENSONIG00000014558	female-biased
ENSONIG00000021384	female-biased
ENSONIG00000038913	female-biased
ENSONIG00000031550	female-biased
ENSONIG00000031160	female-biased
ENSONIG00000035840	female-biased
ENSONIG00000014091	female-biased
ENSONIG00000000915	female-biased
ENSONIG00000008463	female-biased
ENSONIG00000018529	female-biased
ENSONIG00000017960	female-biased
ENSONIG00000014102	female-biased
ENSONIG00000014465	female-biased
ENSONIG00000035584	female-biased
ENSONIG00000034034	female-biased
ENSONIG00000018302	female-biased
ENSONIG00000028760	male-biased
ENSONIG00000028650	male-biased
ENSONIG00000005380	male-biased
ENSONIG00000030018	male-biased
ENSONIG00000033486	male-biased
ENSONIG00000035034	male-biased
ENSONIG00000001535	male-biased
ENSONIG00000012249	male-biased
ENSONIG00000000041	male-biased
ENSONIG00000017934	male-biased
ENSONIG00000006956	male-biased
ENSONIG00000032410	male-biased
ENSONIG00000018674	male-biased
ENSONIG00000041822	male-biased
ENSONIG00000029558	male-biased
ENSONIG00000001192	male-biased
ENSONIG00000021473	male-biased
ENSONIG00000009435	male-biased
ENSONIG00000010794	male-biased
ENSONIG00000037988	male-biased
ENSONIG00000041336	male-biased
ENSONIG00000009190	male-biased
ENSONIG00000030725	male-biased
ENSONIG00000035573	male-biased
ENSONIG00000035825	male-biased
ENSONIG00000011336	male-biased
ENSONIG00000039928	male-biased
ENSONIG00000013188	male-biased
ENSONIG00000002344	male-biased
ENSONIG00000006591	male-biased
ENSONIG00000006466	male-biased
ENSONIG00000033544	male-biased
ENSONIG00000003813	male-biased
ENSONIG00000035305	male-biased
ENSONIG00000036805	male-biased
ENSONIG00000027952	male-biased
ENSONIG00000034571	male-biased
ENSONIG00000004195	male-biased
ENSONIG00000034241	male-biased
ENSONIG00000011737	male-biased
ENSONIG00000019387	male-biased
ENSONIG00000033799	male-biased
ENSONIG00000007703	male-biased
ENSONIG00000002286	male-biased
ENSONIG00000010603	male-biased
ENSONIG00000001536	male-biased
ENSONIG00000003890	male-biased
ENSONIG00000035882	male-biased
ENSONIG00000041740	male-biased
ENSONIG00000002541	male-biased
ENSONIG00000034253	male-biased
ENSONIG00000015258	male-biased
ENSONIG00000007533	male-biased
ENSONIG00000014752	male-biased
ENSONIG00000015936	male-biased
ENSONIG00000027336	male-biased
ENSONIG00000021412	male-biased
ENSONIG00000039432	male-biased
ENSONIG00000008136	male-biased
ENSONIG00000008340	male-biased
ENSONIG00000020211	male-biased
ENSONIG00000011491	male-biased
ENSONIG00000007654	male-biased
ENSONIG00000005037	male-biased
ENSONIG00000027893	male-biased
ENSONIG00000008685	male-biased
ENSONIG00000009618	male-biased
ENSONIG00000037708	male-biased
ENSONIG00000011464	male-biased
ENSONIG00000029823	male-biased
ENSONIG00000002220	male-biased
ENSONIG00000000916	male-biased
ENSONIG00000006907	male-biased
ENSONIG00000043063	male-biased
ENSONIG00000033285	male-biased
ENSONIG00000016143	male-biased
ENSONIG00000019442	male-biased
ENSONIG00000038112	male-biased
ENSONIG00000034835	male-biased
ENSONIG00000037686	male-biased
ENSONIG00000011872	male-biased
ENSONIG00000005192	male-biased
ENSONIG00000007821	male-biased
ENSONIG00000036863	male-biased
ENSONIG00000007897	male-biased
ENSONIG00000017749	male-biased
ENSONIG00000010787	male-biased
ENSONIG00000014722	male-biased
ENSONIG00000011532	male-biased
ENSONIG00000006308	male-biased
ENSONIG00000013037	male-biased
ENSONIG00000007806	male-biased
ENSONIG00000013877	male-biased
ENSONIG00000011145	male-biased
ENSONIG00000009215	male-biased
ENSONIG00000000564	male-biased
ENSONIG00000001353	male-biased
ENSONIG00000018983	male-biased
ENSONIG00000004223	male-biased
ENSONIG00000001611	male-biased
ENSONIG00000002272	male-biased
ENSONIG00000001389	male-biased
ENSONIG00000020443	male-biased
ENSONIG00000015581	male-biased
ENSONIG00000020041	male-biased
ENSONIG00000011494	male-biased
ENSONIG00000034154	male-biased
ENSONIG00000015836	male-biased
ENSONIG00000013671	male-biased
ENSONIG00000015107	male-biased
ENSONIG00000001028	male-biased
ENSONIG00000006316	male-biased
ENSONIG00000007718	male-biased
ENSONIG00000012368	male-biased
ENSONIG00000031706	male-biased
ENSONIG00000001975	male-biased
ENSONIG00000009843	male-biased
ENSONIG00000029470	male-biased
ENSONIG00000016521	male-biased
ENSONIG00000035029	male-biased
ENSONIG00000006072	male-biased
ENSONIG00000018024	male-biased
ENSONIG00000012306	male-biased
ENSONIG00000009680	male-biased
ENSONIG00000030729	male-biased
ENSONIG00000005332	male-biased
ENSONIG00000019436	male-biased
ENSONIG00000008670	male-biased
ENSONIG00000005516	male-biased
ENSONIG00000000725	male-biased
ENSONIG00000005799	male-biased
ENSONIG00000018975	male-biased
ENSONIG00000002887	male-biased
ENSONIG00000008588	male-biased
ENSONIG00000010776	male-biased
ENSONIG00000000118	male-biased
ENSONIG00000013000	male-biased
ENSONIG00000014279	male-biased
ENSONIG00000028864	male-biased
ENSONIG00000039445	male-biased
ENSONIG00000004087	male-biased
ENSONIG00000042870	male-biased
ENSONIG00000002792	male-biased
ENSONIG00000004469	male-biased
ENSONIG00000042132	male-biased
ENSONIG00000028129	male-biased
ENSONIG00000031876	male-biased
ENSONIG00000019415	male-biased
ENSONIG00000038392	male-biased
ENSONIG00000021345	male-biased
ENSONIG00000006464	male-biased
ENSONIG00000029134	male-biased
ENSONIG00000008311	male-biased
ENSONIG00000027915	male-biased
ENSONIG00000014405	male-biased
ENSONIG00000006468	male-biased
ENSONIG00000020567	male-biased
ENSONIG00000009773	male-biased
ENSONIG00000030771	male-biased
ENSONIG00000018099	male-biased
ENSONIG00000039763	male-biased
ENSONIG00000017518	male-biased
ENSONIG00000033714	male-biased
ENSONIG00000015606	male-biased
ENSONIG00000005944	male-biased
ENSONIG00000019046	male-biased
ENSONIG00000033129	male-biased
ENSONIG00000014281	male-biased
ENSONIG00000019939	male-biased
ENSONIG00000011139	male-biased
ENSONIG00000000066	male-biased
ENSONIG00000018432	male-biased
ENSONIG00000009302	male-biased
ENSONIG00000010796	male-biased
ENSONIG00000003180	male-biased
ENSONIG00000005974	male-biased
ENSONIG00000027724	male-biased
ENSONIG00000015922	male-biased
ENSONIG00000014627	male-biased
ENSONIG00000041471	male-biased
ENSONIG00000032020	male-biased
ENSONIG00000041211	male-biased
ENSONIG00000009885	male-biased
ENSONIG00000032363	male-biased
ENSONIG00000032650	male-biased
ENSONIG00000001764	male-biased
ENSONIG00000034410	male-biased
ENSONIG00000009851	male-biased
ENSONIG00000041793	male-biased
ENSONIG00000042421	male-biased
ENSONIG00000036130	male-biased
ENSONIG00000030403	male-biased
ENSONIG00000019802	male-biased
ENSONIG00000042731	male-biased
ENSONIG00000021564	male-biased
ENSONIG00000038338	male-biased
ENSONIG00000030684	male-biased
ENSONIG00000041326	male-biased
ENSONIG00000018326	male-biased
ENSONIG00000004852	male-biased
ENSONIG00000010142	male-biased
ENSONIG00000041685	male-biased
ENSONIG00000024682	male-biased
ENSONIG00000008636	male-biased
ENSONIG00000036207	male-biased
ENSONIG00000040551	male-biased
ENSONIG00000028235	male-biased
ENSONIG00000031889	male-biased
ENSONIG00000030780	male-biased
ENSONIG00000006435	male-biased
ENSONIG00000031179	male-biased
ENSONIG00000020376	male-biased
ENSONIG00000034984	male-biased
