# Supplementary material for: Heat inducible nuclear translocation of Kdm6bb drives temperature dependent sex reversal in Nile tilapia
Source: PLoS Genet. 2025 Apr 30;21(4):e1011664. doi: 10.1371/journal.pgen.1011664 (PMC12043187; doi:10.1371/journal.pgen.1011664)
Supplement: S5 Data — (XLSX) [file pgen.1011664.s012.xlsx]

## Sheet: S5
#KEGG and GO enrichment analyses were conducted on the genes in the Temp-up and Temp-down cluster
	group	ID	Description	GeneRatio	BgRatio	pvalue	p.adjust	qvalue	geneID	Count
Cellular component	Temp-up	GO:0005929	cilium	63/1093	378/20832	2.665e-16	9.51404e-14	8.69631e-14	ENSDARG00000021913/ENSDARG00000045025/ENSDARG00000090778/ENSDARG00000044400/ENSDARG00000045038/ENSDARG00000069815/ENSDARG00000028899/ENSDARG00000020158/ENSDARG00000076055/ENSDARG00000021462/ENSDARG00000067777/ENSDARG00000012030/ENSDARG00000052535/ENSDARG00000042182/ENSDARG00000100115/ENSDARG00000071409/ENSDARG00000100584/ENSDARG00000098330/ENSDARG00000035633/ENSDARG00000035332/ENSDARG00000038879/…	63
Biological process	Temp-up	GO:0001578	microtubule bundle formation	27/1049	79/20427	8.6448e-16	2.26148e-12	2.14846e-12	ENSDARG00000030463/ENSDARG00000093781/ENSDARG00000044400/ENSDARG00000005993/ENSDARG00000020158/ENSDARG00000038612/ENSDARG00000021462/ENSDARG00000012030/ENSDARG00000042182/ENSDARG00000100584/ENSDARG00000098330/ENSDARG00000056888/ENSDARG00000002406/ENSDARG00000056896/ENSDARG00000067606/ENSDARG00000054023/ENSDARG00000053728/ENSDARG00000012039/ENSDARG00000015010/ENSDARG00000038788/ENSDARG00000099042/…	27
Biological process	Temp-up	GO:0035082	axoneme assembly	24/1049	67/20427	1.02381e-14	1.33914e-11	1.27222e-11	ENSDARG00000093781/ENSDARG00000044400/ENSDARG00000020158/ENSDARG00000038612/ENSDARG00000021462/ENSDARG00000012030/ENSDARG00000042182/ENSDARG00000100584/ENSDARG00000098330/ENSDARG00000056888/ENSDARG00000002406/ENSDARG00000056896/ENSDARG00000067606/ENSDARG00000054023/ENSDARG00000053728/ENSDARG00000012039/ENSDARG00000015010/ENSDARG00000038788/ENSDARG00000099042/ENSDARG00000014849/ENSDARG00000105093/…	24
Biological process	Temp-up	GO:0044782	cilium organization	58/1049	412/20427	2.74401e-12	2.39278e-09	2.2732e-09	ENSDARG00000044573/ENSDARG00000093781/ENSDARG00000045025/ENSDARG00000044400/ENSDARG00000045038/ENSDARG00000028899/ENSDARG00000020158/ENSDARG00000076055/ENSDARG00000038612/ENSDARG00000021462/ENSDARG00000067777/ENSDARG00000012030/ENSDARG00000052535/ENSDARG00000042182/ENSDARG00000071409/ENSDARG00000100584/ENSDARG00000100170/ENSDARG00000098330/ENSDARG00000056794/ENSDARG00000035633/ENSDARG00000035332/…	58
Biological process	Temp-up	GO:0060271	cilium assembly	55/1049	384/20427	5.09116e-12	3.32962e-09	3.16322e-09	ENSDARG00000044573/ENSDARG00000093781/ENSDARG00000045025/ENSDARG00000044400/ENSDARG00000045038/ENSDARG00000028899/ENSDARG00000020158/ENSDARG00000076055/ENSDARG00000038612/ENSDARG00000021462/ENSDARG00000012030/ENSDARG00000052535/ENSDARG00000042182/ENSDARG00000071409/ENSDARG00000100584/ENSDARG00000100170/ENSDARG00000098330/ENSDARG00000056794/ENSDARG00000035633/ENSDARG00000035332/ENSDARG00000038879/…	55
Biological process	Temp-up	GO:0120031	plasma membrane bounded cell projection assembly	60/1049	462/20427	3.49984e-11	1.78515e-08	1.69594e-08	ENSDARG00000044573/ENSDARG00000093781/ENSDARG00000045025/ENSDARG00000044400/ENSDARG00000045038/ENSDARG00000028899/ENSDARG00000077866/ENSDARG00000020158/ENSDARG00000076055/ENSDARG00000038612/ENSDARG00000021462/ENSDARG00000012030/ENSDARG00000052535/ENSDARG00000042182/ENSDARG00000071409/ENSDARG00000100584/ENSDARG00000100170/ENSDARG00000098330/ENSDARG00000056794/ENSDARG00000035633/ENSDARG00000035332/…	60
Biological process	Temp-up	GO:0070286	axonemal dynein complex assembly	16/1049	40/20427	4.09439e-11	1.78515e-08	1.69594e-08	ENSDARG00000093781/ENSDARG00000044400/ENSDARG00000038612/ENSDARG00000021462/ENSDARG00000042182/ENSDARG00000100584/ENSDARG00000056888/ENSDARG00000002406/ENSDARG00000056896/ENSDARG00000015010/ENSDARG00000038788/ENSDARG00000014849/ENSDARG00000105093/ENSDARG00000087373/ENSDARG00000103132/ENSDARG00000099161	16
Biological process	Temp-up	GO:0003341	cilium movement	27/1049	122/20427	8.90032e-11	3.32618e-08	3.15995e-08	ENSDARG00000021913/ENSDARG00000044400/ENSDARG00000045038/ENSDARG00000028899/ENSDARG00000020158/ENSDARG00000038612/ENSDARG00000042182/ENSDARG00000100115/ENSDARG00000100584/ENSDARG00000098330/ENSDARG00000013252/ENSDARG00000035332/ENSDARG00000061377/ENSDARG00000056896/ENSDARG00000067606/ENSDARG00000054023/ENSDARG00000053728/ENSDARG00000021022/ENSDARG00000015010/ENSDARG00000038788/ENSDARG00000099042/…	27
Cellular component	Temp-up	GO:0005930	axoneme	20/1093	69/20832	2.08721e-10	3.30727e-08	3.02301e-08	ENSDARG00000045025/ENSDARG00000044400/ENSDARG00000069815/ENSDARG00000020158/ENSDARG00000012030/ENSDARG00000042182/ENSDARG00000100115/ENSDARG00000056888/ENSDARG00000006981/ENSDARG00000032056/ENSDARG00000067606/ENSDARG00000016815/ENSDARG00000053728/ENSDARG00000009743/ENSDARG00000015010/ENSDARG00000038788/ENSDARG00000036189/ENSDARG00000010248/ENSDARG00000105093/ENSDARG00000087373	20
Biological process	Temp-up	GO:0030031	cell projection assembly	60/1049	484/20427	2.32131e-10	7.59067e-08	7.21132e-08	ENSDARG00000044573/ENSDARG00000093781/ENSDARG00000045025/ENSDARG00000044400/ENSDARG00000045038/ENSDARG00000028899/ENSDARG00000077866/ENSDARG00000020158/ENSDARG00000076055/ENSDARG00000038612/ENSDARG00000021462/ENSDARG00000012030/ENSDARG00000052535/ENSDARG00000042182/ENSDARG00000071409/ENSDARG00000100584/ENSDARG00000100170/ENSDARG00000098330/ENSDARG00000056794/ENSDARG00000035633/ENSDARG00000035332/…	60
Cellular component	Temp-up	GO:0097014	ciliary plasm	20/1093	70/20832	2.77922e-10	3.30727e-08	3.02301e-08	ENSDARG00000045025/ENSDARG00000044400/ENSDARG00000069815/ENSDARG00000020158/ENSDARG00000012030/ENSDARG00000042182/ENSDARG00000100115/ENSDARG00000056888/ENSDARG00000006981/ENSDARG00000032056/ENSDARG00000067606/ENSDARG00000016815/ENSDARG00000053728/ENSDARG00000009743/ENSDARG00000015010/ENSDARG00000038788/ENSDARG00000036189/ENSDARG00000010248/ENSDARG00000105093/ENSDARG00000087373	20
Cellular component	Temp-up	GO:0032838	plasma membrane bounded cell projection cytoplasm	20/1093	72/20832	4.84622e-10	4.32525e-08	3.9535e-08	ENSDARG00000045025/ENSDARG00000044400/ENSDARG00000069815/ENSDARG00000020158/ENSDARG00000012030/ENSDARG00000042182/ENSDARG00000100115/ENSDARG00000056888/ENSDARG00000006981/ENSDARG00000032056/ENSDARG00000067606/ENSDARG00000016815/ENSDARG00000053728/ENSDARG00000009743/ENSDARG00000015010/ENSDARG00000038788/ENSDARG00000036189/ENSDARG00000010248/ENSDARG00000105093/ENSDARG00000087373	20
Biological process	Temp-up	GO:0048251	elastic fiber assembly	8/1049	10/20427	1.93413e-09	5.62186e-07	5.3409e-07	ENSDARG00000094408/ENSDARG00000096586/ENSDARG00000088745/ENSDARG00000092806/ENSDARG00000038683/ENSDARG00000090783/ENSDARG00000094324/ENSDARG00000038682	8
Biological process	Temp-up	GO:0007018	microtubule-based movement	40/1049	276/20427	2.93683e-09	7.68274e-07	7.29879e-07	ENSDARG00000021913/ENSDARG00000045025/ENSDARG00000044400/ENSDARG00000045038/ENSDARG00000028899/ENSDARG00000020158/ENSDARG00000038612/ENSDARG00000045909/ENSDARG00000067777/ENSDARG00000042182/ENSDARG00000100115/ENSDARG00000100584/ENSDARG00000046132/ENSDARG00000098330/ENSDARG00000013252/ENSDARG00000035332/ENSDARG00000056888/ENSDARG00000061377/ENSDARG00000056896/ENSDARG00000076228/ENSDARG00000067606/…	40
Biological process	Temp-up	GO:0034587	piRNA processing	8/1049	13/20427	4.81427e-08	1.14492e-05	1.0877e-05	ENSDARG00000018871/ENSDARG00000062601/ENSDARG00000007465/ENSDARG00000041699/ENSDARG00000098669/ENSDARG00000030133/ENSDARG00000004823/ENSDARG00000013453	8
Cellular component	Temp-up	GO:0099568	cytoplasmic region	20/1093	93/20832	5.77336e-08	4.12218e-06	3.76788e-06	ENSDARG00000045025/ENSDARG00000044400/ENSDARG00000069815/ENSDARG00000020158/ENSDARG00000012030/ENSDARG00000042182/ENSDARG00000100115/ENSDARG00000056888/ENSDARG00000006981/ENSDARG00000032056/ENSDARG00000067606/ENSDARG00000016815/ENSDARG00000053728/ENSDARG00000009743/ENSDARG00000015010/ENSDARG00000038788/ENSDARG00000036189/ENSDARG00000010248/ENSDARG00000105093/ENSDARG00000087373	20
Molecular function	Temp-up	GO:0005506	iron ion binding	34/1082	226/20000	6.10528e-08	4.5118e-05	4.04234e-05	ENSDARG00000090063/ENSDARG00000002347/ENSDARG00000055159/ENSDARG00000094210/ENSDARG00000069186/ENSDARG00000088013/ENSDARG00000078481/ENSDARG00000031776/ENSDARG00000055240/ENSDARG00000092696/ENSDARG00000002249/ENSDARG00000062562/ENSDARG00000038996/ENSDARG00000033802/ENSDARG00000004632/ENSDARG00000031915/ENSDARG00000041348/ENSDARG00000033566/ENSDARG00000076317/ENSDARG00000006040/ENSDARG00000071082/…	34
KEGG	Temp-up	dre00140	Steroid hormone biosynthesis - Danio rerio (zebrafish)	20/472	82/7371	1.3549e-07	1.95106e-05	1.45474e-05	393293/100006793/792506/80374/334098/373131/768185/563363/100415794/553532/30390/399692/558541/492759/558473/324340/402842/100384895/100384898/100384902	20
Molecular function	Temp-up	GO:0015293	symporter activity	27/1082	165/20000	2.47515e-07	7.68188e-05	6.88256e-05	ENSDARG00000005392/ENSDARG00000061480/ENSDARG00000089974/ENSDARG00000094946/ENSDARG00000005518/ENSDARG00000075815/ENSDARG00000020114/ENSDARG00000069478/ENSDARG00000068363/ENSDARG00000092930/ENSDARG00000068372/ENSDARG00000094546/ENSDARG00000043646/ENSDARG00000000730/ENSDARG00000013730/ENSDARG00000043148/ENSDARG00000036865/ENSDARG00000077691/ENSDARG00000016963/ENSDARG00000060879/ENSDARG00000039647/…	27
Biological process	Temp-up	GO:0001539	cilium or flagellum-dependent cell motility	14/1049	53/20427	2.98527e-07	6.00728e-05	5.70706e-05	ENSDARG00000045038/ENSDARG00000028899/ENSDARG00000020158/ENSDARG00000038612/ENSDARG00000021462/ENSDARG00000042182/ENSDARG00000098330/ENSDARG00000056896/ENSDARG00000067606/ENSDARG00000009743/ENSDARG00000099042/ENSDARG00000105093/ENSDARG00000100514/ENSDARG00000103132	14
Biological process	Temp-up	GO:0060285	cilium-dependent cell motility	14/1049	53/20427	2.98527e-07	6.00728e-05	5.70706e-05	ENSDARG00000045038/ENSDARG00000028899/ENSDARG00000020158/ENSDARG00000038612/ENSDARG00000021462/ENSDARG00000042182/ENSDARG00000098330/ENSDARG00000056896/ENSDARG00000067606/ENSDARG00000009743/ENSDARG00000099042/ENSDARG00000105093/ENSDARG00000100514/ENSDARG00000103132	14
Molecular function	Temp-up	GO:0015291	secondary active transmembrane transporter activity	36/1082	264/20000	3.11849e-07	7.68188e-05	6.88256e-05	ENSDARG00000005392/ENSDARG00000061480/ENSDARG00000089974/ENSDARG00000094946/ENSDARG00000005518/ENSDARG00000075815/ENSDARG00000020114/ENSDARG00000073952/ENSDARG00000076754/ENSDARG00000069478/ENSDARG00000055835/ENSDARG00000068363/ENSDARG00000092930/ENSDARG00000068372/ENSDARG00000008912/ENSDARG00000094546/ENSDARG00000043646/ENSDARG00000000730/ENSDARG00000015732/ENSDARG00000013730/ENSDARG00000043148/…	36
Biological process	Temp-up	GO:0003006	developmental process involved in reproduction	31/1049	223/20427	4.45576e-07	8.32591e-05	7.90982e-05	ENSDARG00000018871/ENSDARG00000013438/ENSDARG00000020158/ENSDARG00000062601/ENSDARG00000039828/ENSDARG00000007465/ENSDARG00000012030/ENSDARG00000003229/ENSDARG00000092696/ENSDARG00000098330/ENSDARG00000041699/ENSDARG00000041348/ENSDARG00000056896/ENSDARG00000033566/ENSDARG00000030163/ENSDARG00000014357/ENSDARG00000087166/ENSDARG00000007349/ENSDARG00000070052/ENSDARG00000075217/ENSDARG00000036214/…	31
Cellular component	Temp-up	GO:0043186	P granule	10/1093	27/20832	5.64361e-07	3.35794e-05	3.06933e-05	ENSDARG00000018871/ENSDARG00000062601/ENSDARG00000007465/ENSDARG00000041699/ENSDARG00000098669/ENSDARG00000070052/ENSDARG00000004823/ENSDARG00000068255/ENSDARG00000013453/ENSDARG00000015829	10
Cellular component	Temp-up	GO:0060293	germ plasm	10/1093	28/20832	8.36662e-07	3.97187e-05	3.63048e-05	ENSDARG00000018871/ENSDARG00000062601/ENSDARG00000007465/ENSDARG00000041699/ENSDARG00000098669/ENSDARG00000070052/ENSDARG00000004823/ENSDARG00000068255/ENSDARG00000013453/ENSDARG00000015829	10
Cellular component	Temp-up	GO:0005858	axonemal dynein complex	8/1093	17/20832	8.90054e-07	3.97187e-05	3.63048e-05	ENSDARG00000044400/ENSDARG00000042182/ENSDARG00000100115/ENSDARG00000056888/ENSDARG00000016815/ENSDARG00000038788/ENSDARG00000105093/ENSDARG00000087373	8
Cellular component	Temp-up	GO:0045495	pole plasm	10/1093	29/20832	1.21706e-06	4.82767e-05	4.41273e-05	ENSDARG00000018871/ENSDARG00000062601/ENSDARG00000007465/ENSDARG00000041699/ENSDARG00000098669/ENSDARG00000070052/ENSDARG00000004823/ENSDARG00000068255/ENSDARG00000013453/ENSDARG00000015829	10
Biological process	Temp-up	GO:0006457	protein folding	25/1049	166/20427	1.29246e-06	0.000225404	0.000214139	ENSDARG00000018491/ENSDARG00000098361/ENSDARG00000003570/ENSDARG00000001976/ENSDARG00000042157/ENSDARG00000015228/ENSDARG00000033599/ENSDARG00000104837/ENSDARG00000044265/ENSDARG00000068992/ENSDARG00000014536/ENSDARG00000038835/ENSDARG00000053544/ENSDARG00000045399/ENSDARG00000001734/ENSDARG00000056167/ENSDARG00000056160/ENSDARG00000100317/ENSDARG00000058494/ENSDARG00000069996/ENSDARG00000010478/…	25
Biological process	Temp-up	GO:0085029	extracellular matrix assembly	10/1049	30/20427	1.43165e-06	0.000234074	0.000222376	ENSDARG00000094408/ENSDARG00000096586/ENSDARG00000088745/ENSDARG00000092806/ENSDARG00000038683/ENSDARG00000090783/ENSDARG00000005762/ENSDARG00000057210/ENSDARG00000094324/ENSDARG00000038682	10
Molecular function	Temp-up	GO:0008656	cysteine-type endopeptidase activator activity involved in apoptotic process	8/1082	18/20000	1.92336e-06	0.000284273	0.000254694	ENSDARG00000039173/ENSDARG00000079376/ENSDARG00000095254/ENSDARG00000095744/ENSDARG00000075527/ENSDARG00000089806/ENSDARG00000094559/ENSDARG00000011701	8
Molecular function	Temp-up	GO:0016505	peptidase activator activity involved in apoptotic process	8/1082	18/20000	1.92336e-06	0.000284273	0.000254694	ENSDARG00000039173/ENSDARG00000079376/ENSDARG00000095254/ENSDARG00000095744/ENSDARG00000075527/ENSDARG00000089806/ENSDARG00000094559/ENSDARG00000011701	8
Biological process	Temp-up	GO:0007281	germ cell development	20/1049	120/20427	3.00382e-06	0.000462235	0.000439134	ENSDARG00000018871/ENSDARG00000013438/ENSDARG00000020158/ENSDARG00000062601/ENSDARG00000039828/ENSDARG00000007465/ENSDARG00000098330/ENSDARG00000041699/ENSDARG00000056896/ENSDARG00000014357/ENSDARG00000007349/ENSDARG00000070052/ENSDARG00000075217/ENSDARG00000036214/ENSDARG00000099042/ENSDARG00000068255/ENSDARG00000019706/ENSDARG00000075301/ENSDARG00000052433/ENSDARG00000021432	20
Molecular function	Temp-up	GO:0008198	ferrous iron binding	10/1082	31/20000	3.21959e-06	0.000358639	0.000321322	ENSDARG00000094210/ENSDARG00000031776/ENSDARG00000062562/ENSDARG00000038996/ENSDARG00000004632/ENSDARG00000031915/ENSDARG00000035596/ENSDARG00000076487/ENSDARG00000077360/ENSDARG00000076221	10
Molecular function	Temp-up	GO:0019842	vitamin binding	21/1082	125/20000	3.39712e-06	0.000358639	0.000321322	ENSDARG00000019541/ENSDARG00000078481/ENSDARG00000038643/ENSDARG00000023645/ENSDARG00000062562/ENSDARG00000038996/ENSDARG00000004632/ENSDARG00000060554/ENSDARG00000055642/ENSDARG00000076317/ENSDARG00000005643/ENSDARG00000104223/ENSDARG00000071082/ENSDARG00000017126/ENSDARG00000059746/ENSDARG00000051939/ENSDARG00000044684/ENSDARG00000002193/ENSDARG00000079249/ENSDARG00000100709/ENSDARG00000087013	21
KEGG	Temp-up	dre01240	Biosynthesis of cofactors - Danio rerio (zebrafish)	31/472	202/7371	4.08246e-06	0.000293937	0.000219164	557708/792506/393580/436949/64607/571441/100415794/564697/504040/445071/574009/445326/550372/326857/492518/678634/393982/553671/393143/553228/321294/100384895/100384898/368239/100330410/563836/100384902/445486/100536795/393462/664750	31
Biological process	Temp-up	GO:0007283	spermatogenesis	19/1049	113/20427	4.61376e-06	0.000670532	0.000637022	ENSDARG00000013438/ENSDARG00000020158/ENSDARG00000062601/ENSDARG00000007465/ENSDARG00000012030/ENSDARG00000092696/ENSDARG00000098330/ENSDARG00000041699/ENSDARG00000056896/ENSDARG00000030163/ENSDARG00000014357/ENSDARG00000070052/ENSDARG00000075217/ENSDARG00000036214/ENSDARG00000030133/ENSDARG00000099042/ENSDARG00000004823/ENSDARG00000013453/ENSDARG00000021432	19
Cellular component	Temp-up	GO:0030992	intraciliary transport particle B	7/1093	15/20832	4.76439e-06	0.000170089	0.00015547	ENSDARG00000045025/ENSDARG00000067777/ENSDARG00000038879/ENSDARG00000021022/ENSDARG00000012039/ENSDARG00000020822/ENSDARG00000099279	7
Molecular function	Temp-up	GO:0008395	steroid hydroxylase activity	10/1082	33/20000	6.08554e-06	0.000562152	0.000503659	ENSDARG00000002347/ENSDARG00000055159/ENSDARG00000069186/ENSDARG00000088013/ENSDARG00000092696/ENSDARG00000033802/ENSDARG00000033566/ENSDARG00000070021/ENSDARG00000037873/ENSDARG00000015575	10
Biological process	Temp-up	GO:0036158	outer dynein arm assembly	7/1049	16/20427	7.01683e-06	0.000966106	0.000917824	ENSDARG00000093781/ENSDARG00000056888/ENSDARG00000002406/ENSDARG00000015010/ENSDARG00000038788/ENSDARG00000087373/ENSDARG00000099161	7
Biological process	Temp-up	GO:0048232	male gamete generation	19/1049	117/20427	7.79645e-06	0.00101978	0.000968811	ENSDARG00000013438/ENSDARG00000020158/ENSDARG00000062601/ENSDARG00000007465/ENSDARG00000012030/ENSDARG00000092696/ENSDARG00000098330/ENSDARG00000041699/ENSDARG00000056896/ENSDARG00000030163/ENSDARG00000014357/ENSDARG00000070052/ENSDARG00000075217/ENSDARG00000036214/ENSDARG00000030133/ENSDARG00000099042/ENSDARG00000004823/ENSDARG00000013453/ENSDARG00000021432	19
Cellular component	Temp-up	GO:0031514	motile cilium	15/1093	79/20832	1.30366e-05	0.000423097	0.000386732	ENSDARG00000045025/ENSDARG00000044400/ENSDARG00000045038/ENSDARG00000028899/ENSDARG00000020158/ENSDARG00000042182/ENSDARG00000098330/ENSDARG00000038879/ENSDARG00000059855/ENSDARG00000061899/ENSDARG00000099279/ENSDARG00000062021/ENSDARG00000058508/ENSDARG00000069361/ENSDARG00000100514	15
Biological process	Temp-up	GO:0030433	ubiquitin-dependent ERAD pathway	15/1049	81/20427	1.38502e-05	0.00172534	0.00163911	ENSDARG00000003570/ENSDARG00000024314/ENSDARG00000057884/ENSDARG00000012035/ENSDARG00000052535/ENSDARG00000092166/ENSDARG00000022623/ENSDARG00000070097/ENSDARG00000057899/ENSDARG00000037645/ENSDARG00000092609/ENSDARG00000071029/ENSDARG00000071044/ENSDARG00000025404/ENSDARG00000102808	15
Biological process	Temp-up	GO:0022412	cellular process involved in reproduction in multicellular organism	22/1049	155/20427	1.45136e-05	0.00172579	0.00163955	ENSDARG00000018871/ENSDARG00000013438/ENSDARG00000020158/ENSDARG00000062601/ENSDARG00000039828/ENSDARG00000007465/ENSDARG00000098330/ENSDARG00000041699/ENSDARG00000056896/ENSDARG00000014357/ENSDARG00000007349/ENSDARG00000070052/ENSDARG00000075217/ENSDARG00000036214/ENSDARG00000040510/ENSDARG00000099042/ENSDARG00000068255/ENSDARG00000019706/ENSDARG00000013453/ENSDARG00000075301/ENSDARG00000052433/…	22
Molecular function	Temp-up	GO:0046906	tetrapyrrole binding	26/1082	192/20000	1.50012e-05	0.00123177	0.0011036	ENSDARG00000090063/ENSDARG00000002347/ENSDARG00000055159/ENSDARG00000104702/ENSDARG00000069186/ENSDARG00000088013/ENSDARG00000092696/ENSDARG00000002249/ENSDARG00000033802/ENSDARG00000041348/ENSDARG00000091574/ENSDARG00000033566/ENSDARG00000060554/ENSDARG00000104223/ENSDARG00000006040/ENSDARG00000026109/ENSDARG00000018485/ENSDARG00000070021/ENSDARG00000037873/ENSDARG00000015575/ENSDARG00000031952/…	26
Biological process	Temp-up	GO:0006516	glycoprotein catabolic process	8/1049	24/20427	1.65679e-05	0.00188442	0.00179024	ENSDARG00000057884/ENSDARG00000012035/ENSDARG00000092166/ENSDARG00000022623/ENSDARG00000057899/ENSDARG00000037645/ENSDARG00000071029/ENSDARG00000071044	8
Biological process	Temp-up	GO:0007276	gamete generation	27/1049	217/20427	1.94604e-05	0.00212119	0.00201518	ENSDARG00000018871/ENSDARG00000013438/ENSDARG00000020158/ENSDARG00000062601/ENSDARG00000039828/ENSDARG00000007465/ENSDARG00000012030/ENSDARG00000092696/ENSDARG00000098330/ENSDARG00000041699/ENSDARG00000056896/ENSDARG00000030163/ENSDARG00000014357/ENSDARG00000007349/ENSDARG00000070052/ENSDARG00000075217/ENSDARG00000036214/ENSDARG00000030133/ENSDARG00000040510/ENSDARG00000099042/ENSDARG00000004823/…	27
Cellular component	Temp-up	GO:0005773	vacuole	36/1093	327/20832	2.26926e-05	0.000675105	0.00061708	ENSDARG00000103391/ENSDARG00000039173/ENSDARG00000025693/ENSDARG00000037091/ENSDARG00000057698/ENSDARG00000102171/ENSDARG00000079376/ENSDARG00000095254/ENSDARG00000054807/ENSDARG00000045289/ENSDARG00000095744/ENSDARG00000063126/ENSDARG00000016835/ENSDARG00000075527/ENSDARG00000089806/ENSDARG00000090194/ENSDARG00000094559/ENSDARG00000104223/ENSDARG00000011701/ENSDARG00000034941/ENSDARG00000062385/…	36
Biological process	Temp-up	GO:0022414	reproductive process	41/1049	402/20427	2.35524e-05	0.00246452	0.00234135	ENSDARG00000018871/ENSDARG00000039477/ENSDARG00000044852/ENSDARG00000013438/ENSDARG00000020158/ENSDARG00000062601/ENSDARG00000038612/ENSDARG00000039828/ENSDARG00000007465/ENSDARG00000012030/ENSDARG00000003229/ENSDARG00000092696/ENSDARG00000098330/ENSDARG00000041699/ENSDARG00000098669/ENSDARG00000016448/ENSDARG00000041348/ENSDARG00000056896/ENSDARG00000033566/ENSDARG00000030163/ENSDARG00000013837/…	41
Biological process	Temp-up	GO:0048609	multicellular organismal reproductive process	27/1049	220/20427	2.49272e-05	0.00250806	0.00238272	ENSDARG00000018871/ENSDARG00000013438/ENSDARG00000020158/ENSDARG00000062601/ENSDARG00000039828/ENSDARG00000007465/ENSDARG00000012030/ENSDARG00000092696/ENSDARG00000098330/ENSDARG00000041699/ENSDARG00000056896/ENSDARG00000030163/ENSDARG00000014357/ENSDARG00000007349/ENSDARG00000070052/ENSDARG00000075217/ENSDARG00000036214/ENSDARG00000030133/ENSDARG00000040510/ENSDARG00000099042/ENSDARG00000004823/…	27
Biological process	Temp-up	GO:0000003	reproduction	41/1049	404/20427	2.64339e-05	0.00256115	0.00243316	ENSDARG00000018871/ENSDARG00000039477/ENSDARG00000044852/ENSDARG00000013438/ENSDARG00000020158/ENSDARG00000062601/ENSDARG00000038612/ENSDARG00000039828/ENSDARG00000007465/ENSDARG00000012030/ENSDARG00000003229/ENSDARG00000092696/ENSDARG00000098330/ENSDARG00000041699/ENSDARG00000098669/ENSDARG00000016448/ENSDARG00000041348/ENSDARG00000056896/ENSDARG00000033566/ENSDARG00000030163/ENSDARG00000013837/…	41
Biological process	Temp-up	GO:0032504	multicellular organism reproduction	27/1049	223/20427	3.17496e-05	0.00296632	0.00281808	ENSDARG00000018871/ENSDARG00000013438/ENSDARG00000020158/ENSDARG00000062601/ENSDARG00000039828/ENSDARG00000007465/ENSDARG00000012030/ENSDARG00000092696/ENSDARG00000098330/ENSDARG00000041699/ENSDARG00000056896/ENSDARG00000030163/ENSDARG00000014357/ENSDARG00000007349/ENSDARG00000070052/ENSDARG00000075217/ENSDARG00000036214/ENSDARG00000030133/ENSDARG00000040510/ENSDARG00000099042/ENSDARG00000004823/…	27
Biological process	Temp-up	GO:1901605	alpha-amino acid metabolic process	24/1049	187/20427	3.33515e-05	0.00300853	0.00285818	ENSDARG00000054849/ENSDARG00000002745/ENSDARG00000042853/ENSDARG00000017444/ENSDARG00000019541/ENSDARG00000033361/ENSDARG00000001463/ENSDARG00000023645/ENSDARG00000074698/ENSDARG00000021220/ENSDARG00000021681/ENSDARG00000005643/ENSDARG00000057429/ENSDARG00000099106/ENSDARG00000017126/ENSDARG00000013095/ENSDARG00000076487/ENSDARG00000086746/ENSDARG00000075754/ENSDARG00000051816/ENSDARG00000103044/…	24
Biological process	Temp-up	GO:1901606	alpha-amino acid catabolic process	16/1049	98/20427	3.72923e-05	0.00325189	0.00308937	ENSDARG00000002745/ENSDARG00000042853/ENSDARG00000019541/ENSDARG00000001463/ENSDARG00000074698/ENSDARG00000021220/ENSDARG00000021681/ENSDARG00000005643/ENSDARG00000057429/ENSDARG00000099106/ENSDARG00000076487/ENSDARG00000086746/ENSDARG00000051816/ENSDARG00000035120/ENSDARG00000038207/ENSDARG00000100709	16
Biological process	Temp-up	GO:2001235	positive regulation of apoptotic signaling pathway	9/1049	34/20427	3.92791e-05	0.00331465	0.003149	ENSDARG00000039173/ENSDARG00000079376/ENSDARG00000022413/ENSDARG00000095254/ENSDARG00000095744/ENSDARG00000075527/ENSDARG00000089806/ENSDARG00000094559/ENSDARG00000011701	9
KEGG	Temp-up	dre00053	Ascorbate and aldarate metabolism - Danio rerio (zebrafish)	13/472	57/7371	4.67663e-05	0.00224478	0.00167374	792506/571441/100415794/399481/100006238/100005587/445326/100384895/100384898/368239/100384902/100536795/393462	13
Biological process	Temp-up	GO:0036503	ERAD pathway	15/1049	90/20427	5.05697e-05	0.00394452	0.00374739	ENSDARG00000003570/ENSDARG00000024314/ENSDARG00000057884/ENSDARG00000012035/ENSDARG00000052535/ENSDARG00000092166/ENSDARG00000022623/ENSDARG00000070097/ENSDARG00000057899/ENSDARG00000037645/ENSDARG00000092609/ENSDARG00000071029/ENSDARG00000071044/ENSDARG00000025404/ENSDARG00000102808	15
Biological process	Temp-up	GO:0030198	extracellular matrix organization	24/1049	192/20427	5.13189e-05	0.00394452	0.00374739	ENSDARG00000094408/ENSDARG00000096586/ENSDARG00000016750/ENSDARG00000088745/ENSDARG00000039563/ENSDARG00000092806/ENSDARG00000077403/ENSDARG00000075930/ENSDARG00000054807/ENSDARG00000058270/ENSDARG00000019949/ENSDARG00000038683/ENSDARG00000063631/ENSDARG00000090783/ENSDARG00000005762/ENSDARG00000003259/ENSDARG00000057210/ENSDARG00000089887/ENSDARG00000012422/ENSDARG00000094324/ENSDARG00000036445/…	24
Biological process	Temp-up	GO:0043062	extracellular structure organization	24/1049	192/20427	5.13189e-05	0.00394452	0.00374739	ENSDARG00000094408/ENSDARG00000096586/ENSDARG00000016750/ENSDARG00000088745/ENSDARG00000039563/ENSDARG00000092806/ENSDARG00000077403/ENSDARG00000075930/ENSDARG00000054807/ENSDARG00000058270/ENSDARG00000019949/ENSDARG00000038683/ENSDARG00000063631/ENSDARG00000090783/ENSDARG00000005762/ENSDARG00000003259/ENSDARG00000057210/ENSDARG00000089887/ENSDARG00000012422/ENSDARG00000094324/ENSDARG00000036445/…	24
Biological process	Temp-up	GO:0019953	sexual reproduction	29/1049	255/20427	5.27745e-05	0.00394452	0.00374739	ENSDARG00000018871/ENSDARG00000044852/ENSDARG00000013438/ENSDARG00000020158/ENSDARG00000062601/ENSDARG00000039828/ENSDARG00000007465/ENSDARG00000012030/ENSDARG00000092696/ENSDARG00000098330/ENSDARG00000041699/ENSDARG00000016448/ENSDARG00000056896/ENSDARG00000030163/ENSDARG00000014357/ENSDARG00000007349/ENSDARG00000070052/ENSDARG00000075217/ENSDARG00000036214/ENSDARG00000030133/ENSDARG00000040510/…	29
Biological process	Temp-up	GO:0045229	external encapsulating structure organization	24/1049	193/20427	5.58135e-05	0.00398272	0.00378368	ENSDARG00000094408/ENSDARG00000096586/ENSDARG00000016750/ENSDARG00000088745/ENSDARG00000039563/ENSDARG00000092806/ENSDARG00000077403/ENSDARG00000075930/ENSDARG00000054807/ENSDARG00000058270/ENSDARG00000019949/ENSDARG00000038683/ENSDARG00000063631/ENSDARG00000090783/ENSDARG00000005762/ENSDARG00000003259/ENSDARG00000057210/ENSDARG00000089887/ENSDARG00000012422/ENSDARG00000094324/ENSDARG00000036445/…	24
Biological process	Temp-up	GO:0009063	amino acid catabolic process	17/1049	112/20427	5.63306e-05	0.00398272	0.00378368	ENSDARG00000002745/ENSDARG00000042853/ENSDARG00000017444/ENSDARG00000019541/ENSDARG00000001463/ENSDARG00000074698/ENSDARG00000021220/ENSDARG00000021681/ENSDARG00000005643/ENSDARG00000057429/ENSDARG00000099106/ENSDARG00000076487/ENSDARG00000086746/ENSDARG00000051816/ENSDARG00000035120/ENSDARG00000038207/ENSDARG00000100709	17
Biological process	Temp-up	GO:0009068	aspartate family amino acid catabolic process	6/1049	15/20427	6.06206e-05	0.00411553	0.00390986	ENSDARG00000002745/ENSDARG00000001463/ENSDARG00000074698/ENSDARG00000021681/ENSDARG00000005643/ENSDARG00000051816	6
Biological process	Temp-up	GO:0060294	cilium movement involved in cell motility	10/1049	44/20427	6.13554e-05	0.00411553	0.00390986	ENSDARG00000045038/ENSDARG00000028899/ENSDARG00000020158/ENSDARG00000038612/ENSDARG00000098330/ENSDARG00000056896/ENSDARG00000067606/ENSDARG00000099042/ENSDARG00000105093/ENSDARG00000100514	10
Cellular component	Temp-up	GO:0005764	lysosome	29/1093	256/20832	8.28254e-05	0.00217314	0.00198636	ENSDARG00000103391/ENSDARG00000039173/ENSDARG00000025693/ENSDARG00000037091/ENSDARG00000057698/ENSDARG00000102171/ENSDARG00000079376/ENSDARG00000095254/ENSDARG00000054807/ENSDARG00000045289/ENSDARG00000095744/ENSDARG00000063126/ENSDARG00000075527/ENSDARG00000089806/ENSDARG00000090194/ENSDARG00000094559/ENSDARG00000104223/ENSDARG00000011701/ENSDARG00000062385/ENSDARG00000026109/ENSDARG00000075014/…	29
Cellular component	Temp-up	GO:0000323	lytic vacuole	29/1093	257/20832	8.87905e-05	0.00217314	0.00198636	ENSDARG00000103391/ENSDARG00000039173/ENSDARG00000025693/ENSDARG00000037091/ENSDARG00000057698/ENSDARG00000102171/ENSDARG00000079376/ENSDARG00000095254/ENSDARG00000054807/ENSDARG00000045289/ENSDARG00000095744/ENSDARG00000063126/ENSDARG00000075527/ENSDARG00000089806/ENSDARG00000090194/ENSDARG00000094559/ENSDARG00000104223/ENSDARG00000011701/ENSDARG00000062385/ENSDARG00000026109/ENSDARG00000075014/…	29
Cellular component	Temp-up	GO:0030990	intraciliary transport particle	7/1093	22/20832	9.13085e-05	0.00217314	0.00198636	ENSDARG00000045025/ENSDARG00000067777/ENSDARG00000038879/ENSDARG00000021022/ENSDARG00000012039/ENSDARG00000020822/ENSDARG00000099279	7
KEGG	Temp-up	dre00380	Tryptophan metabolism - Danio rerio (zebrafish)	12/472	53/7371	9.8558e-05	0.00354809	0.0026455	30068/791592/399481/100006238/100005587/550372/450003/492518/368239/393677/100536795/393462	12
Molecular function	Temp-up	GO:0016705	oxidoreductase activity, acting on paired donors, with incorporation or reduction of molecular oxygen	28/1082	244/20000	0.000145267	0.00971083	0.00870039	ENSDARG00000002347/ENSDARG00000055159/ENSDARG00000069186/ENSDARG00000088013/ENSDARG00000078481/ENSDARG00000100170/ENSDARG00000092696/ENSDARG00000002249/ENSDARG00000062562/ENSDARG00000038996/ENSDARG00000033802/ENSDARG00000056929/ENSDARG00000004632/ENSDARG00000031915/ENSDARG00000041348/ENSDARG00000033566/ENSDARG00000076317/ENSDARG00000006040/ENSDARG00000071082/ENSDARG00000059746/ENSDARG00000018485/…	28
Molecular function	Temp-up	GO:0022804	active transmembrane transporter activity	43/1082	442/20000	0.000148579	0.00971083	0.00870039	ENSDARG00000005392/ENSDARG00000011573/ENSDARG00000061480/ENSDARG00000089974/ENSDARG00000061890/ENSDARG00000094946/ENSDARG00000016750/ENSDARG00000005518/ENSDARG00000011146/ENSDARG00000057169/ENSDARG00000075815/ENSDARG00000078068/ENSDARG00000020114/ENSDARG00000073952/ENSDARG00000076754/ENSDARG00000069478/ENSDARG00000055835/ENSDARG00000068363/ENSDARG00000092930/ENSDARG00000068372/ENSDARG00000008912/…	43
KEGG	Temp-up	dre00340	Histidine metabolism - Danio rerio (zebrafish)	8/472	26/7371	0.000148869	0.00428743	0.00319677	100004331/557008/399481/100006238/100005587/368239/100536795/393462	8
Molecular function	Temp-up	GO:0020037	heme binding	23/1082	184/20000	0.000157686	0.00971083	0.00870039	ENSDARG00000090063/ENSDARG00000002347/ENSDARG00000055159/ENSDARG00000104702/ENSDARG00000069186/ENSDARG00000088013/ENSDARG00000092696/ENSDARG00000002249/ENSDARG00000033802/ENSDARG00000041348/ENSDARG00000091574/ENSDARG00000033566/ENSDARG00000006040/ENSDARG00000026109/ENSDARG00000018485/ENSDARG00000070021/ENSDARG00000037873/ENSDARG00000015575/ENSDARG00000031952/ENSDARG00000060094/ENSDARG00000101423/…	23
KEGG	Temp-up	dre00561	Glycerolipid metabolism - Danio rerio (zebrafish)	14/472	73/7371	0.000179283	0.00430279	0.00320822	767778/553452/399481/100006238/100005587/445326/393096/570695/406265/559124/368239/100536795/563806/393462	14
Biological process	Temp-up	GO:0009628	response to abiotic stimulus	41/1049	443/20427	0.000203846	0.0132135	0.0125532	ENSDARG00000003570/ENSDARG00000054323/ENSDARG00000104071/ENSDARG00000038643/ENSDARG00000101317/ENSDARG00000041065/ENSDARG00000062562/ENSDARG00000038996/ENSDARG00000101251/ENSDARG00000021555/ENSDARG00000004632/ENSDARG00000031915/ENSDARG00000056624/ENSDARG00000055835/ENSDARG00000057671/ENSDARG00000061515/ENSDARG00000033273/ENSDARG00000075632/ENSDARG00000104685/ENSDARG00000013351/ENSDARG00000097008/…	41
Molecular function	Temp-up	GO:0004089	carbonate dehydratase activity	7/1082	24/20000	0.000204204	0.0116082	0.0104004	ENSDARG00000061697/ENSDARG00000056499/ENSDARG00000040510/ENSDARG00000074666/ENSDARG00000015654/ENSDARG00000002259/ENSDARG00000014488	7
Biological process	Temp-up	GO:0007286	spermatid development	8/1049	33/20427	0.000207093	0.0132135	0.0125532	ENSDARG00000013438/ENSDARG00000020158/ENSDARG00000098330/ENSDARG00000041699/ENSDARG00000056896/ENSDARG00000014357/ENSDARG00000099042/ENSDARG00000021432	8
Biological process	Temp-up	GO:0006694	steroid biosynthetic process	14/1049	91/20427	0.000215251	0.013407	0.012737	ENSDARG00000002347/ENSDARG00000055159/ENSDARG00000069186/ENSDARG00000088013/ENSDARG00000019747/ENSDARG00000088140/ENSDARG00000092696/ENSDARG00000069926/ENSDARG00000033802/ENSDARG00000041348/ENSDARG00000033566/ENSDARG00000036966/ENSDARG00000027469/ENSDARG00000079532	14
KEGG	Temp-up	dre04145	Phagosome - Danio rerio (zebrafish)	25/472	183/7371	0.000240871	0.00495505	0.00369456	563390/30443/561901/368878/567623/393386/321853/100003139/100537591/100001785/571282/378966/569326/57934/557797/57935/406342/561469/641421/558552/100151255/368614/321315/795595/368816	25
Molecular function	Temp-up	GO:0016903	oxidoreductase activity, acting on the aldehyde or oxo group of donors	10/1082	49/20000	0.000245488	0.0129583	0.0116099	ENSDARG00000079823/ENSDARG00000009262/ENSDARG00000035606/ENSDARG00000037061/ENSDARG00000055331/ENSDARG00000069100/ENSDARG00000079249/ENSDARG00000028087/ENSDARG00000038207/ENSDARG00000089924	10
Biological process	Temp-up	GO:0018126	protein hydroxylation	7/1049	26/20427	0.000256721	0.0153825	0.0146138	ENSDARG00000062562/ENSDARG00000038996/ENSDARG00000004632/ENSDARG00000031915/ENSDARG00000076317/ENSDARG00000071082/ENSDARG00000059746	7
Biological process	Temp-up	GO:0048515	spermatid differentiation	8/1049	34/20427	0.000258728	0.0153825	0.0146138	ENSDARG00000013438/ENSDARG00000020158/ENSDARG00000098330/ENSDARG00000041699/ENSDARG00000056896/ENSDARG00000014357/ENSDARG00000099042/ENSDARG00000021432	8
Molecular function	Temp-up	GO:0016620	oxidoreductase activity, acting on the aldehyde or oxo group of donors, NAD or NADP as acceptor	8/1082	33/20000	0.000295297	0.0145483	0.0130345	ENSDARG00000009262/ENSDARG00000035606/ENSDARG00000037061/ENSDARG00000055331/ENSDARG00000069100/ENSDARG00000028087/ENSDARG00000038207/ENSDARG00000089924	8
KEGG	Temp-up	dre00730	Thiamine metabolism - Danio rerio (zebrafish)	6/472	16/7371	0.000307704	0.00532235	0.00396842	504040/574009/393982/553671/100330410/445486	6
KEGG	Temp-up	dre00410	beta-Alanine metabolism - Danio rerio (zebrafish)	9/472	36/7371	0.000332647	0.00532235	0.00396842	564675/557008/399481/100006238/100005587/368239/449662/100536795/393462	9
Molecular function	Temp-up	GO:0016614	oxidoreductase activity, acting on CH-OH group of donors	20/1082	158/20000	0.000349049	0.0159791	0.0143165	ENSDARG00000071377/ENSDARG00000018008/ENSDARG00000004167/ENSDARG00000002745/ENSDARG00000001975/ENSDARG00000019747/ENSDARG00000001463/ENSDARG00000088140/ENSDARG00000100718/ENSDARG00000101251/ENSDARG00000069926/ENSDARG00000045598/ENSDARG00000100304/ENSDARG00000033566/ENSDARG00000029259/ENSDARG00000035257/ENSDARG00000036966/ENSDARG00000027469/ENSDARG00000028862/ENSDARG00000016649	20
Cellular component	Temp-up	GO:0030286	dynein complex	10/1093	53/20832	0.000376171	0.00839331	0.0076719	ENSDARG00000044400/ENSDARG00000045909/ENSDARG00000042182/ENSDARG00000100115/ENSDARG00000046132/ENSDARG00000056888/ENSDARG00000016815/ENSDARG00000038788/ENSDARG00000105093/ENSDARG00000087373	10
Biological process	Temp-up	GO:0034976	response to endoplasmic reticulum stress	19/1049	155/20427	0.000384948	0.0223783	0.0212599	ENSDARG00000018491/ENSDARG00000003570/ENSDARG00000024314/ENSDARG00000057884/ENSDARG00000012035/ENSDARG00000052535/ENSDARG00000092166/ENSDARG00000022623/ENSDARG00000033599/ENSDARG00000070097/ENSDARG00000057899/ENSDARG00000037645/ENSDARG00000092609/ENSDARG00000071029/ENSDARG00000071044/ENSDARG00000070473/ENSDARG00000009001/ENSDARG00000025404/ENSDARG00000102808	19
Biological process	Temp-up	GO:0070918	regulatory ncRNA processing	8/1049	36/20427	0.000393621	0.0223851	0.0212663	ENSDARG00000018871/ENSDARG00000062601/ENSDARG00000007465/ENSDARG00000041699/ENSDARG00000098669/ENSDARG00000030133/ENSDARG00000004823/ENSDARG00000013453	8
Biological process	Temp-up	GO:0044458	motile cilium assembly	7/1049	28/20427	0.000422336	0.0235071	0.0223323	ENSDARG00000020158/ENSDARG00000012030/ENSDARG00000098330/ENSDARG00000035332/ENSDARG00000002406/ENSDARG00000056896/ENSDARG00000099042	7
Biological process	Temp-up	GO:0006885	regulation of pH	10/1049	55/20427	0.000433299	0.0236148	0.0224346	ENSDARG00000016835/ENSDARG00000076754/ENSDARG00000055835/ENSDARG00000013730/ENSDARG00000040510/ENSDARG00000105142/ENSDARG00000035538/ENSDARG00000015654/ENSDARG00000002771/ENSDARG00000014488	10
Molecular function	Temp-up	GO:0031418	L-ascorbic acid binding	7/1082	27/20000	0.000454386	0.0159791	0.0143165	ENSDARG00000078481/ENSDARG00000062562/ENSDARG00000038996/ENSDARG00000004632/ENSDARG00000076317/ENSDARG00000071082/ENSDARG00000059746	7
Molecular function	Temp-up	GO:0016229	steroid dehydrogenase activity	8/1082	35/20000	0.000454663	0.0159791	0.0143165	ENSDARG00000071377/ENSDARG00000001975/ENSDARG00000019747/ENSDARG00000088140/ENSDARG00000069926/ENSDARG00000033566/ENSDARG00000036966/ENSDARG00000027469	8
Molecular function	Temp-up	GO:0016504	peptidase activator activity	8/1082	35/20000	0.000454663	0.0159791	0.0143165	ENSDARG00000039173/ENSDARG00000079376/ENSDARG00000095254/ENSDARG00000095744/ENSDARG00000075527/ENSDARG00000089806/ENSDARG00000094559/ENSDARG00000011701	8
Molecular function	Temp-up	GO:0043028	cysteine-type endopeptidase regulator activity involved in apoptotic process	8/1082	35/20000	0.000454663	0.0159791	0.0143165	ENSDARG00000039173/ENSDARG00000079376/ENSDARG00000095254/ENSDARG00000095744/ENSDARG00000075527/ENSDARG00000089806/ENSDARG00000094559/ENSDARG00000011701	8
Molecular function	Temp-up	GO:0030246	carbohydrate binding	26/1082	236/20000	0.000466477	0.0159791	0.0143165	ENSDARG00000094370/ENSDARG00000076811/ENSDARG00000078481/ENSDARG00000070166/ENSDARG00000034528/ENSDARG00000042063/ENSDARG00000094478/ENSDARG00000063126/ENSDARG00000062562/ENSDARG00000042138/ENSDARG00000032156/ENSDARG00000038996/ENSDARG00000004632/ENSDARG00000077975/ENSDARG00000079903/ENSDARG00000076317/ENSDARG00000071082/ENSDARG00000071005/ENSDARG00000059746/ENSDARG00000088711/ENSDARG00000054942/…	26
Molecular function	Temp-up	GO:0004029	aldehyde dehydrogenase (NAD+) activity	6/1082	20/20000	0.000497321	0.0159791	0.0143165	ENSDARG00000035606/ENSDARG00000037061/ENSDARG00000055331/ENSDARG00000069100/ENSDARG00000028087/ENSDARG00000089924	6
Molecular function	Temp-up	GO:0004030	aldehyde dehydrogenase [NAD(P)+] activity	6/1082	20/20000	0.000497321	0.0159791	0.0143165	ENSDARG00000035606/ENSDARG00000037061/ENSDARG00000055331/ENSDARG00000069100/ENSDARG00000028087/ENSDARG00000089924	6
Molecular function	Temp-up	GO:0033764	steroid dehydrogenase activity, acting on the CH-OH group of donors, NAD or NADP as acceptor	7/1082	28/20000	0.000577805	0.0177916	0.0159403	ENSDARG00000001975/ENSDARG00000019747/ENSDARG00000088140/ENSDARG00000069926/ENSDARG00000033566/ENSDARG00000036966/ENSDARG00000027469	7
Biological process	Temp-up	GO:0009266	response to temperature stimulus	10/1049	57/20427	0.000583011	0.0306243	0.0290938	ENSDARG00000054323/ENSDARG00000104071/ENSDARG00000101317/ENSDARG00000041065/ENSDARG00000021555/ENSDARG00000013351/ENSDARG00000013095/ENSDARG00000058494/ENSDARG00000069074/ENSDARG00000010478	10
Biological process	Temp-up	GO:0016054	organic acid catabolic process	22/1049	199/20427	0.000597033	0.0306243	0.0290938	ENSDARG00000002745/ENSDARG00000042853/ENSDARG00000017444/ENSDARG00000019541/ENSDARG00000027009/ENSDARG00000001463/ENSDARG00000074698/ENSDARG00000021220/ENSDARG00000021681/ENSDARG00000005643/ENSDARG00000016607/ENSDARG00000057429/ENSDARG00000099106/ENSDARG00000017126/ENSDARG00000098831/ENSDARG00000076487/ENSDARG00000086746/ENSDARG00000051816/ENSDARG00000014727/ENSDARG00000035120/ENSDARG00000038207/…	22
Biological process	Temp-up	GO:0046395	carboxylic acid catabolic process	22/1049	199/20427	0.000597033	0.0306243	0.0290938	ENSDARG00000002745/ENSDARG00000042853/ENSDARG00000017444/ENSDARG00000019541/ENSDARG00000027009/ENSDARG00000001463/ENSDARG00000074698/ENSDARG00000021220/ENSDARG00000021681/ENSDARG00000005643/ENSDARG00000016607/ENSDARG00000057429/ENSDARG00000099106/ENSDARG00000017126/ENSDARG00000098831/ENSDARG00000076487/ENSDARG00000086746/ENSDARG00000051816/ENSDARG00000014727/ENSDARG00000035120/ENSDARG00000038207/…	22
KEGG	Temp-up	dre00620	Pyruvate metabolism - Danio rerio (zebrafish)	11/472	55/7371	0.000602256	0.00867248	0.00646633	436914/445233/30496/399481/100006238/100005587/445326/58068/368239/100536795/393462	11
Molecular function	Temp-up	GO:0016616	oxidoreductase activity, acting on the CH-OH group of donors, NAD or NADP as acceptor	19/1082	153/20000	0.000616717	0.0182301	0.0163333	ENSDARG00000071377/ENSDARG00000018008/ENSDARG00000004167/ENSDARG00000002745/ENSDARG00000001975/ENSDARG00000019747/ENSDARG00000001463/ENSDARG00000088140/ENSDARG00000100718/ENSDARG00000101251/ENSDARG00000069926/ENSDARG00000045598/ENSDARG00000033566/ENSDARG00000029259/ENSDARG00000035257/ENSDARG00000036966/ENSDARG00000027469/ENSDARG00000028862/ENSDARG00000016649	19
Biological process	Temp-up	GO:0006814	sodium ion transport	22/1049	202/20427	0.000730979	0.0367739	0.034936	ENSDARG00000005392/ENSDARG00000060006/ENSDARG00000061480/ENSDARG00000028346/ENSDARG00000094946/ENSDARG00000005518/ENSDARG00000069662/ENSDARG00000076754/ENSDARG00000069478/ENSDARG00000068363/ENSDARG00000068372/ENSDARG00000008912/ENSDARG00000094546/ENSDARG00000043646/ENSDARG00000000730/ENSDARG00000077691/ENSDARG00000039647/ENSDARG00000015654/ENSDARG00000087981/ENSDARG00000045638/ENSDARG00000014488/…	22
Biological process	Temp-up	GO:0006081	cellular aldehyde metabolic process	9/1049	49/20427	0.000769902	0.0380012	0.0361021	ENSDARG00000103659/ENSDARG00000019496/ENSDARG00000030166/ENSDARG00000036546/ENSDARG00000035606/ENSDARG00000037061/ENSDARG00000069100/ENSDARG00000089924/ENSDARG00000100709	9
KEGG	Temp-up	dre00310	Lysine degradation - Danio rerio (zebrafish)	14/472	84/7371	0.000804507	0.0105317	0.00785261	567859/399481/559945/556077/100006238/100005587/777635/450003/100003615/556229/555271/368239/100536795/393462	14
Molecular function	Temp-up	GO:0015370	solute:sodium symporter activity	12/1082	77/20000	0.000836632	0.0237797	0.0213053	ENSDARG00000005392/ENSDARG00000005518/ENSDARG00000069478/ENSDARG00000013730/ENSDARG00000043148/ENSDARG00000077691/ENSDARG00000060879/ENSDARG00000039647/ENSDARG00000002771/ENSDARG00000045638/ENSDARG00000104431/ENSDARG00000098438	12
Biological process	Temp-up	GO:0018200	peptidyl-glutamic acid modification	6/1049	23/20427	0.0008584	0.0415847	0.0395065	ENSDARG00000090778/ENSDARG00000079983/ENSDARG00000062806/ENSDARG00000054023/ENSDARG00000053728/ENSDARG00000100514	6
Biological process	Temp-up	GO:0007530	sex determination	5/1049	16/20427	0.00096066	0.0456925	0.043409	ENSDARG00000003229/ENSDARG00000041348/ENSDARG00000033566/ENSDARG00000007349/ENSDARG00000021789	5
KEGG	Temp-up	dre04210	Apoptosis - Danio rerio (zebrafish)	25/472	201/7371	0.00100039	0.0114876	0.00856534	103909237/563390/30443/562585/404211/65225/103909247/567623/321853/100537591/100001785/406471/557176/569326/57934/335916/100002293/373125/57935/557526/569698/406645/450022/368704/445289	25
Molecular function	Temp-up	GO:0016853	isomerase activity	21/1082	184/20000	0.00100396	0.0271525	0.0243272	ENSDARG00000018491/ENSDARG00000001976/ENSDARG00000042157/ENSDARG00000019747/ENSDARG00000015228/ENSDARG00000033599/ENSDARG00000002249/ENSDARG00000030166/ENSDARG00000060554/ENSDARG00000009001/ENSDARG00000038835/ENSDARG00000028396/ENSDARG00000001734/ENSDARG00000056160/ENSDARG00000030133/ENSDARG00000008447/ENSDARG00000036966/ENSDARG00000075754/ENSDARG00000024933/ENSDARG00000060094/ENSDARG00000104343	21
Molecular function	Temp-up	GO:0031406	carboxylic acid binding	15/1082	112/20000	0.00102878	0.0271525	0.0243272	ENSDARG00000078481/ENSDARG00000062562/ENSDARG00000042138/ENSDARG00000038996/ENSDARG00000004632/ENSDARG00000031915/ENSDARG00000076317/ENSDARG00000058103/ENSDARG00000071082/ENSDARG00000013095/ENSDARG00000059746/ENSDARG00000051939/ENSDARG00000089404/ENSDARG00000070486/ENSDARG00000014727	15
KEGG	Temp-up	dre04141	Protein processing in endoplasmic reticulum - Danio rerio (zebrafish)	25/472	202/7371	0.00107513	0.0114876	0.00856534	554998/386590/565499/100334730/393975/574002/393321/798071/445123/735249/550328/570101/566078/573376/338155/322160/562019/334337/550464/557526/569698/30591/394028/445177/321315	25
Biological process	Temp-up	GO:0035725	sodium ion transmembrane transport	17/1049	143/20427	0.00108028	0.0504645	0.0479425	ENSDARG00000060006/ENSDARG00000061480/ENSDARG00000028346/ENSDARG00000094946/ENSDARG00000069662/ENSDARG00000076754/ENSDARG00000068363/ENSDARG00000068372/ENSDARG00000008912/ENSDARG00000094546/ENSDARG00000043646/ENSDARG00000000730/ENSDARG00000039647/ENSDARG00000015654/ENSDARG00000087981/ENSDARG00000014488/ENSDARG00000098438	17
KEGG	Temp-up	dre00280	Valine, leucine and isoleucine degradation - Danio rerio (zebrafish)	11/472	59/7371	0.00111685	0.0114876	0.00856534	436949/368775/394190/399481/569581/100006238/100005587/368239/100536795/393462/619269	11
Biological process	Temp-up	GO:0007288	sperm axoneme assembly	4/1049	10/20427	0.00113168	0.0510426	0.0484917	ENSDARG00000020158/ENSDARG00000098330/ENSDARG00000056896/ENSDARG00000099042	4
Biological process	Temp-up	GO:0034968	histone lysine methylation	10/1049	63/20427	0.00113256	0.0508954	0.0484513	ENSDARG00000060847/ENSDARG00000060705/ENSDARG00000061992/ENSDARG00000105231/ENSDARG00000037060/ENSDARG00000004537/ENSDARG00000056929/ENSDARG00000062268/ENSDARG00000038025/ENSDARG00000070981	10
Biological process	Temp-up	GO:0120316	sperm flagellum assembly	4/1049	10/20427	0.00113168	0.0510426	0.0484917	ENSDARG00000020158/ENSDARG00000098330/ENSDARG00000056896/ENSDARG00000099042	4
Biological process	Temp-up	GO:0000226	microtubule cytoskeleton organization	38/1049	438/20427	0.00116249	0.0515435	0.0489676	ENSDARG00000030463/ENSDARG00000093781/ENSDARG00000090778/ENSDARG00000044400/ENSDARG00000002347/ENSDARG00000005993/ENSDARG00000020158/ENSDARG00000038612/ENSDARG00000021462/ENSDARG00000012030/ENSDARG00000042182/ENSDARG00000100584/ENSDARG00000098330/ENSDARG00000056888/ENSDARG00000062806/ENSDARG00000002406/ENSDARG00000056896/ENSDARG00000067606/ENSDARG00000054023/ENSDARG00000053728/ENSDARG00000012485/…	38
Molecular function	Temp-up	GO:1901681	sulfur compound binding	17/1082	137/20000	0.00117654	0.0299815	0.0268619	ENSDARG00000054331/ENSDARG00000033604/ENSDARG00000010785/ENSDARG00000020708/ENSDARG00000094210/ENSDARG00000045071/ENSDARG00000031776/ENSDARG00000040944/ENSDARG00000034883/ENSDARG00000017126/ENSDARG00000051939/ENSDARG00000098831/ENSDARG00000031044/ENSDARG00000079249/ENSDARG00000018653/ENSDARG00000077360/ENSDARG00000076221	17
Cellular component	Temp-up	GO:0036464	cytoplasmic ribonucleoprotein granule	16/1093	129/20832	0.00118883	0.0249654	0.0228196	ENSDARG00000018871/ENSDARG00000062601/ENSDARG00000044325/ENSDARG00000007465/ENSDARG00000041699/ENSDARG00000098669/ENSDARG00000069066/ENSDARG00000002597/ENSDARG00000070052/ENSDARG00000089567/ENSDARG00000103851/ENSDARG00000004823/ENSDARG00000068255/ENSDARG00000013453/ENSDARG00000015829/ENSDARG00000074572	16
Biological process	Temp-up	GO:0030199	collagen fibril organization	7/1049	33/20427	0.00121769	0.0530913	0.050438	ENSDARG00000039563/ENSDARG00000058270/ENSDARG00000019949/ENSDARG00000003259/ENSDARG00000012422/ENSDARG00000036445/ENSDARG00000102332	7
Biological process	Temp-up	GO:0009110	vitamin biosynthetic process	5/1049	17/20427	0.00130378	0.0559129	0.0531186	ENSDARG00000055159/ENSDARG00000069186/ENSDARG00000088013/ENSDARG00000036546/ENSDARG00000033802	5
Molecular function	Temp-up	GO:0016289	CoA hydrolase activity	6/1082	24/20000	0.00143414	0.0341472	0.0305941	ENSDARG00000069292/ENSDARG00000088524/ENSDARG00000033413/ENSDARG00000089159/ENSDARG00000070387/ENSDARG00000018653	6
Molecular function	Temp-up	GO:0045505	dynein intermediate chain binding	6/1082	24/20000	0.00143414	0.0341472	0.0305941	ENSDARG00000038612/ENSDARG00000045909/ENSDARG00000100115/ENSDARG00000046132/ENSDARG00000056888/ENSDARG00000087373	6
Cellular component	Temp-up	GO:0042613	MHC class II protein complex	5/1093	17/20832	0.00143536	0.0284679	0.0260211	ENSDARG00000101675/ENSDARG00000074816/ENSDARG00000075932/ENSDARG00000116565/ENSDARG00000103702	5
Molecular function	Temp-up	GO:0004497	monooxygenase activity	20/1082	177/20000	0.00147863	0.0341472	0.0305941	ENSDARG00000002347/ENSDARG00000055159/ENSDARG00000034048/ENSDARG00000069186/ENSDARG00000088013/ENSDARG00000100170/ENSDARG00000092696/ENSDARG00000002249/ENSDARG00000033802/ENSDARG00000041348/ENSDARG00000033566/ENSDARG00000018485/ENSDARG00000070021/ENSDARG00000037873/ENSDARG00000015575/ENSDARG00000025595/ENSDARG00000023323/ENSDARG00000042539/ENSDARG00000060094/ENSDARG00000101423	20
Cellular component	Temp-up	GO:0097733	photoreceptor cell cilium	9/1093	53/20832	0.00160443	0.0301464	0.0275553	ENSDARG00000076055/ENSDARG00000071409/ENSDARG00000061515/ENSDARG00000097008/ENSDARG00000044280/ENSDARG00000044279/ENSDARG00000000638/ENSDARG00000011671/ENSDARG00000002193	9
Molecular function	Temp-up	GO:0050660	flavin adenine dinucleotide binding	13/1082	94/20000	0.00161747	0.0362215	0.0324526	ENSDARG00000042853/ENSDARG00000027009/ENSDARG00000055240/ENSDARG00000100304/ENSDARG00000017034/ENSDARG00000055620/ENSDARG00000058088/ENSDARG00000017126/ENSDARG00000098831/ENSDARG00000086746/ENSDARG00000069074/ENSDARG00000014727/ENSDARG00000100374	13
Biological process	Temp-up	GO:0008610	lipid biosynthetic process	40/1049	478/20427	0.00171542	0.0703088	0.066795	ENSDARG00000090063/ENSDARG00000078245/ENSDARG00000002347/ENSDARG00000055159/ENSDARG00000070213/ENSDARG00000018060/ENSDARG00000062077/ENSDARG00000069186/ENSDARG00000088013/ENSDARG00000019747/ENSDARG00000088140/ENSDARG00000092696/ENSDARG00000058022/ENSDARG00000038097/ENSDARG00000021220/ENSDARG00000069926/ENSDARG00000033802/ENSDARG00000038524/ENSDARG00000041348/ENSDARG00000033566/ENSDARG00000099289/…	40
Biological process	Temp-up	GO:0045773	positive regulation of axon extension	5/1049	18/20427	0.00172952	0.0703088	0.066795	ENSDARG00000007149/ENSDARG00000039697/ENSDARG00000078707/ENSDARG00000024933/ENSDARG00000000472	5
KEGG	Temp-up	dre00010	Glycolysis / Gluconeogenesis - Danio rerio (zebrafish)	13/472	81/7371	0.00175058	0.0168056	0.0125305	436914/557008/30496/399481/558487/100006238/100005587/445326/369193/368239/100536795/393462/406696	13
Biological process	Temp-up	GO:0044282	small molecule catabolic process	26/1049	272/20427	0.00177705	0.0703088	0.066795	ENSDARG00000019496/ENSDARG00000002745/ENSDARG00000042853/ENSDARG00000036833/ENSDARG00000017444/ENSDARG00000019541/ENSDARG00000027009/ENSDARG00000001463/ENSDARG00000074698/ENSDARG00000021220/ENSDARG00000021681/ENSDARG00000040869/ENSDARG00000005643/ENSDARG00000002897/ENSDARG00000016607/ENSDARG00000057429/ENSDARG00000099106/ENSDARG00000017126/ENSDARG00000098831/ENSDARG00000076487/ENSDARG00000086746/…	26
Biological process	Temp-up	GO:0033865	nucleoside bisphosphate metabolic process	13/1049	100/20427	0.00180072	0.0703088	0.066795	ENSDARG00000069292/ENSDARG00000044914/ENSDARG00000045522/ENSDARG00000009262/ENSDARG00000088524/ENSDARG00000037781/ENSDARG00000033413/ENSDARG00000089159/ENSDARG00000098831/ENSDARG00000070387/ENSDARG00000071021/ENSDARG00000051816/ENSDARG00000018653	13
Biological process	Temp-up	GO:0033875	ribonucleoside bisphosphate metabolic process	13/1049	100/20427	0.00180072	0.0703088	0.066795	ENSDARG00000069292/ENSDARG00000044914/ENSDARG00000045522/ENSDARG00000009262/ENSDARG00000088524/ENSDARG00000037781/ENSDARG00000033413/ENSDARG00000089159/ENSDARG00000098831/ENSDARG00000070387/ENSDARG00000071021/ENSDARG00000051816/ENSDARG00000018653	13
Biological process	Temp-up	GO:0034032	purine nucleoside bisphosphate metabolic process	13/1049	100/20427	0.00180072	0.0703088	0.066795	ENSDARG00000069292/ENSDARG00000044914/ENSDARG00000045522/ENSDARG00000009262/ENSDARG00000088524/ENSDARG00000037781/ENSDARG00000033413/ENSDARG00000089159/ENSDARG00000098831/ENSDARG00000070387/ENSDARG00000071021/ENSDARG00000051816/ENSDARG00000018653	13
Molecular function	Temp-up	GO:0016881	acid-amino acid ligase activity	6/1082	25/20000	0.00180161	0.0391586	0.0350841	ENSDARG00000090778/ENSDARG00000033539/ENSDARG00000062806/ENSDARG00000054023/ENSDARG00000013095/ENSDARG00000053728	6
Cellular component	Temp-up	GO:0097731	9+0 non-motile cilium	9/1093	54/20832	0.00183727	0.0323387	0.0295592	ENSDARG00000076055/ENSDARG00000071409/ENSDARG00000061515/ENSDARG00000097008/ENSDARG00000044280/ENSDARG00000044279/ENSDARG00000000638/ENSDARG00000011671/ENSDARG00000002193	9
Cellular component	Temp-up	GO:0042611	MHC protein complex	5/1093	18/20832	0.00190228	0.0323387	0.0295592	ENSDARG00000101675/ENSDARG00000074816/ENSDARG00000075932/ENSDARG00000116565/ENSDARG00000103702	5
Biological process	Temp-up	GO:0043648	dicarboxylic acid metabolic process	9/1049	56/20427	0.00205975	0.0792397	0.0752797	ENSDARG00000018008/ENSDARG00000079823/ENSDARG00000017444/ENSDARG00000019541/ENSDARG00000100718/ENSDARG00000013095/ENSDARG00000076487/ENSDARG00000086746/ENSDARG00000038207	9
Cellular component	Temp-up	GO:0035770	ribonucleoprotein granule	16/1093	136/20832	0.00207394	0.0336543	0.0307617	ENSDARG00000018871/ENSDARG00000062601/ENSDARG00000044325/ENSDARG00000007465/ENSDARG00000041699/ENSDARG00000098669/ENSDARG00000069066/ENSDARG00000002597/ENSDARG00000070052/ENSDARG00000089567/ENSDARG00000103851/ENSDARG00000004823/ENSDARG00000068255/ENSDARG00000013453/ENSDARG00000015829/ENSDARG00000074572	16
Biological process	Temp-up	GO:0042446	hormone biosynthetic process	6/1049	27/20427	0.00211149	0.0800528	0.0760521	ENSDARG00000002347/ENSDARG00000092696/ENSDARG00000041348/ENSDARG00000033566/ENSDARG00000027469/ENSDARG00000062632	6
Molecular function	Temp-up	GO:0048029	monosaccharide binding	10/1082	64/20000	0.00217326	0.0446959	0.0400451	ENSDARG00000078481/ENSDARG00000062562/ENSDARG00000038996/ENSDARG00000004632/ENSDARG00000077975/ENSDARG00000079903/ENSDARG00000076317/ENSDARG00000071082/ENSDARG00000059746/ENSDARG00000088663	10
Molecular function	Temp-up	GO:0050145	nucleoside monophosphate kinase activity	5/1082	18/20000	0.00217734	0.0446959	0.0400451	ENSDARG00000021913/ENSDARG00000017023/ENSDARG00000069698/ENSDARG00000030961/ENSDARG00000001950	5
Molecular function	Temp-up	GO:0015294	solute:monoatomic cation symporter activity	13/1082	98/20000	0.00236615	0.0472591	0.0423417	ENSDARG00000005392/ENSDARG00000005518/ENSDARG00000075815/ENSDARG00000069478/ENSDARG00000013730/ENSDARG00000043148/ENSDARG00000077691/ENSDARG00000060879/ENSDARG00000039647/ENSDARG00000002771/ENSDARG00000045638/ENSDARG00000104431/ENSDARG00000098438	13
Biological process	Temp-up	GO:0009066	aspartate family amino acid metabolic process	7/1049	37/20427	0.00245442	0.0917253	0.0871412	ENSDARG00000002745/ENSDARG00000001463/ENSDARG00000074698/ENSDARG00000021681/ENSDARG00000005643/ENSDARG00000075754/ENSDARG00000051816	7
KEGG	Temp-up	dre00260	Glycine, serine and threonine metabolism - Danio rerio (zebrafish)	9/472	47/7371	0.00256789	0.023111	0.0172319	406528/64607/556781/563642/100331020/402822/100141496/321621/619269	9
Biological process	Temp-up	GO:0015749	monosaccharide transmembrane transport	6/1049	28/20427	0.00257216	0.0947715	0.0900352	ENSDARG00000017365/ENSDARG00000037861/ENSDARG00000015033/ENSDARG00000036865/ENSDARG00000007412/ENSDARG00000104049	6
Biological process	Temp-up	GO:0006637	acyl-CoA metabolic process	11/1049	81/20427	0.00278957	0.097612	0.0927337	ENSDARG00000069292/ENSDARG00000044914/ENSDARG00000045522/ENSDARG00000009262/ENSDARG00000088524/ENSDARG00000037781/ENSDARG00000033413/ENSDARG00000089159/ENSDARG00000098831/ENSDARG00000051816/ENSDARG00000018653	11
Biological process	Temp-up	GO:0035383	thioester metabolic process	11/1049	81/20427	0.00278957	0.097612	0.0927337	ENSDARG00000069292/ENSDARG00000044914/ENSDARG00000045522/ENSDARG00000009262/ENSDARG00000088524/ENSDARG00000037781/ENSDARG00000033413/ENSDARG00000089159/ENSDARG00000098831/ENSDARG00000051816/ENSDARG00000018653	11
Molecular function	Temp-up	GO:0045504	dynein heavy chain binding	5/1082	19/20000	0.0028247	0.054325	0.0486723	ENSDARG00000093781/ENSDARG00000044400/ENSDARG00000069815/ENSDARG00000038788/ENSDARG00000105093	5
Biological process	Temp-up	GO:2001233	regulation of apoptotic signaling pathway	12/1049	93/20427	0.00283255	0.097612	0.0927337	ENSDARG00000039173/ENSDARG00000024314/ENSDARG00000101317/ENSDARG00000079376/ENSDARG00000022413/ENSDARG00000095254/ENSDARG00000095744/ENSDARG00000075527/ENSDARG00000089806/ENSDARG00000094559/ENSDARG00000011701/ENSDARG00000077934	12
Cellular component	Temp-up	GO:0036126	sperm flagellum	6/1093	28/20832	0.00286471	0.0444653	0.0406435	ENSDARG00000045038/ENSDARG00000028899/ENSDARG00000020158/ENSDARG00000098330/ENSDARG00000059855/ENSDARG00000099279	6
Molecular function	Temp-up	GO:0051213	dioxygenase activity	15/1082	124/20000	0.00286695	0.054325	0.0486723	ENSDARG00000029905/ENSDARG00000103659/ENSDARG00000078481/ENSDARG00000062562/ENSDARG00000038996/ENSDARG00000056929/ENSDARG00000004632/ENSDARG00000031915/ENSDARG00000056638/ENSDARG00000076317/ENSDARG00000099675/ENSDARG00000071082/ENSDARG00000059746/ENSDARG00000076487/ENSDARG00000077547	15
Biological process	Temp-up	GO:0002504	antigen processing and presentation of peptide or polysaccharide antigen via MHC class II	5/1049	20/20427	0.00287314	0.097612	0.0927337	ENSDARG00000101675/ENSDARG00000074816/ENSDARG00000075932/ENSDARG00000116565/ENSDARG00000103702	5
Biological process	Temp-up	GO:0006577	amino-acid betaine metabolic process	5/1049	20/20427	0.00287314	0.097612	0.0927337	ENSDARG00000037061/ENSDARG00000100304/ENSDARG00000069100/ENSDARG00000077547/ENSDARG00000098782	5
Biological process	Temp-up	GO:0043605	amide catabolic process	5/1049	20/20427	0.00287314	0.097612	0.0927337	ENSDARG00000017444/ENSDARG00000042562/ENSDARG00000086746/ENSDARG00000051816/ENSDARG00000038207	5
KEGG	Temp-up	dre00980	Metabolism of xenobiotics by cytochrome P450 - Danio rerio (zebrafish)	12/472	76/7371	0.0029926	0.0253491	0.0189006	393293/100006793/792506/100415794/557008/564619/406736/394043/100384895/100384898/100384902/436642	12
Biological process	Temp-up	GO:0001666	response to hypoxia	12/1049	94/20427	0.00309898	0.103935	0.0987409	ENSDARG00000003570/ENSDARG00000038643/ENSDARG00000062562/ENSDARG00000038996/ENSDARG00000101251/ENSDARG00000004632/ENSDARG00000031915/ENSDARG00000056624/ENSDARG00000057671/ENSDARG00000012513/ENSDARG00000031952/ENSDARG00000054191	12
Biological process	Temp-up	GO:0051453	regulation of intracellular pH	8/1049	49/20427	0.00325311	0.107723	0.10234	ENSDARG00000016835/ENSDARG00000076754/ENSDARG00000055835/ENSDARG00000013730/ENSDARG00000040510/ENSDARG00000105142/ENSDARG00000035538/ENSDARG00000002771	8
Biological process	Temp-up	GO:0051321	meiotic cell cycle	14/1049	120/20427	0.00341585	0.111698	0.106116	ENSDARG00000039477/ENSDARG00000013438/ENSDARG00000062601/ENSDARG00000007465/ENSDARG00000041699/ENSDARG00000098669/ENSDARG00000013837/ENSDARG00000075217/ENSDARG00000030133/ENSDARG00000012485/ENSDARG00000003904/ENSDARG00000077479/ENSDARG00000004823/ENSDARG00000013453	14
Cellular component	Temp-up	GO:0097729	9+2 motile cilium	6/1093	29/20832	0.00345409	0.0513796	0.0469635	ENSDARG00000045038/ENSDARG00000028899/ENSDARG00000020158/ENSDARG00000098330/ENSDARG00000059855/ENSDARG00000099279	6
KEGG	Temp-up	dre04744	Phototransduction - Danio rerio (zebrafish)	9/472	49/7371	0.00345537	0.0275536	0.0205444	100321746/550406/30503/360151/360152/30504/566120/559332/30295	9
KEGG	Temp-up	dre00330	Arginine and proline metabolism - Danio rerio (zebrafish)	11/472	68/7371	0.00363554	0.0275536	0.0205444	564675/399481/100006238/100003675/570368/100005587/100333321/368239/394133/100536795/393462	11
Biological process	Temp-up	GO:0008202	steroid metabolic process	16/1049	147/20427	0.00368523	0.117805	0.111918	ENSDARG00000002347/ENSDARG00000055159/ENSDARG00000069186/ENSDARG00000088013/ENSDARG00000001975/ENSDARG00000019747/ENSDARG00000088140/ENSDARG00000092696/ENSDARG00000069926/ENSDARG00000033802/ENSDARG00000041348/ENSDARG00000033566/ENSDARG00000036966/ENSDARG00000027469/ENSDARG00000079532/ENSDARG00000087013	16
Biological process	Temp-up	GO:0036293	response to decreased oxygen levels	12/1049	96/20427	0.00369267	0.117805	0.111918	ENSDARG00000003570/ENSDARG00000038643/ENSDARG00000062562/ENSDARG00000038996/ENSDARG00000101251/ENSDARG00000004632/ENSDARG00000031915/ENSDARG00000056624/ENSDARG00000057671/ENSDARG00000012513/ENSDARG00000031952/ENSDARG00000054191	12
Molecular function	Temp-up	GO:0031072	heat shock protein binding	9/1082	58/20000	0.00373783	0.0690565	0.061871	ENSDARG00000104071/ENSDARG00000044265/ENSDARG00000068992/ENSDARG00000004906/ENSDARG00000030133/ENSDARG00000100317/ENSDARG00000058494/ENSDARG00000069996/ENSDARG00000099383	9
Biological process	Temp-up	GO:0018208	peptidyl-proline modification	7/1049	40/20427	0.00388888	0.119686	0.113704	ENSDARG00000042157/ENSDARG00000062562/ENSDARG00000038996/ENSDARG00000004632/ENSDARG00000038835/ENSDARG00000071082/ENSDARG00000104343	7
Biological process	Temp-up	GO:0034219	carbohydrate transmembrane transport	7/1049	40/20427	0.00388888	0.119686	0.113704	ENSDARG00000017365/ENSDARG00000037861/ENSDARG00000015033/ENSDARG00000036865/ENSDARG00000058678/ENSDARG00000007412/ENSDARG00000104049	7
Biological process	Temp-up	GO:0050772	positive regulation of axonogenesis	7/1049	40/20427	0.00388888	0.119686	0.113704	ENSDARG00000007149/ENSDARG00000034528/ENSDARG00000039697/ENSDARG00000078707/ENSDARG00000075821/ENSDARG00000024933/ENSDARG00000000472	7
Biological process	Temp-up	GO:0048477	oogenesis	10/1049	73/20427	0.00400635	0.121867	0.115777	ENSDARG00000018871/ENSDARG00000062601/ENSDARG00000039828/ENSDARG00000007465/ENSDARG00000070052/ENSDARG00000036214/ENSDARG00000068255/ENSDARG00000019706/ENSDARG00000075301/ENSDARG00000052433	10
Biological process	Temp-up	GO:0007224	smoothened signaling pathway	11/1049	85/20427	0.00407806	0.122623	0.116495	ENSDARG00000091001/ENSDARG00000035633/ENSDARG00000105010/ENSDARG00000042518/ENSDARG00000026395/ENSDARG00000012039/ENSDARG00000005948/ENSDARG00000074428/ENSDARG00000069726/ENSDARG00000116334/ENSDARG00000098834	11
Molecular function	Temp-up	GO:0043177	organic acid binding	15/1082	129/20000	0.00418797	0.0754856	0.0676312	ENSDARG00000078481/ENSDARG00000062562/ENSDARG00000042138/ENSDARG00000038996/ENSDARG00000004632/ENSDARG00000031915/ENSDARG00000076317/ENSDARG00000058103/ENSDARG00000071082/ENSDARG00000013095/ENSDARG00000059746/ENSDARG00000051939/ENSDARG00000089404/ENSDARG00000070486/ENSDARG00000014727	15
Molecular function	Temp-up	GO:0009881	photoreceptor activity	8/1082	49/20000	0.00446175	0.0776458	0.0695665	ENSDARG00000061515/ENSDARG00000097008/ENSDARG00000044280/ENSDARG00000044279/ENSDARG00000000638/ENSDARG00000020602/ENSDARG00000002193/ENSDARG00000024208	8
Biological process	Temp-up	GO:0055080	monoatomic cation homeostasis	28/1049	321/20427	0.00451558	0.132961	0.126316	ENSDARG00000026403/ENSDARG00000024314/ENSDARG00000061890/ENSDARG00000056653/ENSDARG00000094210/ENSDARG00000075815/ENSDARG00000031776/ENSDARG00000016835/ENSDARG00000076754/ENSDARG00000036232/ENSDARG00000055835/ENSDARG00000035596/ENSDARG00000104451/ENSDARG00000015732/ENSDARG00000013730/ENSDARG00000033616/ENSDARG00000040510/ENSDARG00000014496/ENSDARG00000105142/ENSDARG00000035538/ENSDARG00000015654/…	28
Molecular function	Temp-up	GO:0005355	glucose transmembrane transporter activity	5/1082	21/20000	0.00451795	0.0776458	0.0695665	ENSDARG00000023768/ENSDARG00000005518/ENSDARG00000037861/ENSDARG00000036865/ENSDARG00000007412	5
Biological process	Temp-up	GO:0018401	peptidyl-proline hydroxylation to 4-hydroxy-L-proline	4/1049	14/20427	0.00457434	0.132961	0.126316	ENSDARG00000062562/ENSDARG00000038996/ENSDARG00000004632/ENSDARG00000071082	4
Biological process	Temp-up	GO:0046323	glucose import	4/1049	14/20427	0.00457434	0.132961	0.126316	ENSDARG00000037861/ENSDARG00000036865/ENSDARG00000007412/ENSDARG00000104049	4
Biological process	Temp-up	GO:0030641	regulation of cellular pH	8/1049	52/20427	0.00474187	0.136316	0.129503	ENSDARG00000016835/ENSDARG00000076754/ENSDARG00000055835/ENSDARG00000013730/ENSDARG00000040510/ENSDARG00000105142/ENSDARG00000035538/ENSDARG00000002771	8
Cellular component	Temp-up	GO:0019005	SCF ubiquitin ligase complex	11/1093	85/20832	0.00478926	0.0683906	0.0625124	ENSDARG00000016897/ENSDARG00000029848/ENSDARG00000021462/ENSDARG00000057884/ENSDARG00000012035/ENSDARG00000092166/ENSDARG00000022623/ENSDARG00000057899/ENSDARG00000037645/ENSDARG00000071029/ENSDARG00000071044	11
Molecular function	Temp-up	GO:0016860	intramolecular oxidoreductase activity	8/1082	50/20000	0.00506521	0.0850726	0.0762206	ENSDARG00000018491/ENSDARG00000015228/ENSDARG00000033599/ENSDARG00000002249/ENSDARG00000030166/ENSDARG00000009001/ENSDARG00000075754/ENSDARG00000060094	8
Biological process	Temp-up	GO:0031346	positive regulation of cell projection organization	12/1049	100/20427	0.00515396	0.146552	0.139228	ENSDARG00000044573/ENSDARG00000007149/ENSDARG00000034528/ENSDARG00000042128/ENSDARG00000002406/ENSDARG00000039697/ENSDARG00000005704/ENSDARG00000078707/ENSDARG00000075821/ENSDARG00000010186/ENSDARG00000024933/ENSDARG00000000472	12
Biological process	Temp-up	GO:0007602	phototransduction	8/1049	53/20427	0.00533914	0.150185	0.142679	ENSDARG00000061515/ENSDARG00000097008/ENSDARG00000044280/ENSDARG00000044279/ENSDARG00000000638/ENSDARG00000020602/ENSDARG00000002193/ENSDARG00000024208	8
Biological process	Temp-up	GO:0009081	branched-chain amino acid metabolic process	5/1049	23/20427	0.00548764	0.15272	0.145088	ENSDARG00000054849/ENSDARG00000042853/ENSDARG00000074698/ENSDARG00000021220/ENSDARG00000017126	5
Molecular function	Temp-up	GO:0031545	peptidyl-proline 4-dioxygenase activity	4/1082	14/20000	0.00550984	0.087897	0.0787511	ENSDARG00000062562/ENSDARG00000038996/ENSDARG00000004632/ENSDARG00000071082	4
Molecular function	Temp-up	GO:0042910	xenobiotic transmembrane transporter activity	4/1082	14/20000	0.00550984	0.087897	0.0787511	ENSDARG00000074561/ENSDARG00000060051/ENSDARG00000114306/ENSDARG00000098438	4
Biological process	Temp-up	GO:0050801	monoatomic ion homeostasis	29/1049	341/20427	0.00554858	0.15279	0.145154	ENSDARG00000026403/ENSDARG00000024314/ENSDARG00000061890/ENSDARG00000056653/ENSDARG00000094210/ENSDARG00000075815/ENSDARG00000031776/ENSDARG00000016835/ENSDARG00000076754/ENSDARG00000036232/ENSDARG00000055835/ENSDARG00000035596/ENSDARG00000011473/ENSDARG00000104451/ENSDARG00000015732/ENSDARG00000013730/ENSDARG00000033616/ENSDARG00000040510/ENSDARG00000014496/ENSDARG00000105142/ENSDARG00000035538/…	29
Molecular function	Temp-up	GO:0047617	acyl-CoA hydrolase activity	5/1082	22/20000	0.0055902	0.087897	0.0787511	ENSDARG00000069292/ENSDARG00000088524/ENSDARG00000033413/ENSDARG00000089159/ENSDARG00000018653	5
Biological process	Temp-up	GO:0006766	vitamin metabolic process	8/1049	54/20427	0.00599213	0.162892	0.154751	ENSDARG00000017365/ENSDARG00000055159/ENSDARG00000069186/ENSDARG00000088013/ENSDARG00000036546/ENSDARG00000005870/ENSDARG00000033802/ENSDARG00000077652	8
Biological process	Temp-up	GO:0070482	response to oxygen levels	12/1049	102/20427	0.00603994	0.162892	0.154751	ENSDARG00000003570/ENSDARG00000038643/ENSDARG00000062562/ENSDARG00000038996/ENSDARG00000101251/ENSDARG00000004632/ENSDARG00000031915/ENSDARG00000056624/ENSDARG00000057671/ENSDARG00000012513/ENSDARG00000031952/ENSDARG00000054191	12
Molecular function	Temp-up	GO:0051082	unfolded protein binding	12/1082	97/20000	0.00605438	0.0932123	0.0835133	ENSDARG00000098361/ENSDARG00000003570/ENSDARG00000104837/ENSDARG00000044265/ENSDARG00000068992/ENSDARG00000014536/ENSDARG00000045399/ENSDARG00000056167/ENSDARG00000058494/ENSDARG00000010478/ENSDARG00000099383/ENSDARG00000102808	12
Molecular function	Temp-up	GO:0003755	peptidyl-prolyl cis-trans isomerase activity	8/1082	52/20000	0.00645726	0.097386	0.0872528	ENSDARG00000001976/ENSDARG00000042157/ENSDARG00000038835/ENSDARG00000028396/ENSDARG00000001734/ENSDARG00000030133/ENSDARG00000008447/ENSDARG00000104343	8
Biological process	Temp-up	GO:0009408	response to heat	5/1049	24/20427	0.00664353	0.177342	0.168479	ENSDARG00000104071/ENSDARG00000041065/ENSDARG00000013095/ENSDARG00000058494/ENSDARG00000010478	5
Molecular function	Temp-up	GO:0008373	sialyltransferase activity	6/1082	32/20000	0.0066764	0.0986772	0.0884096	ENSDARG00000039064/ENSDARG00000099289/ENSDARG00000043814/ENSDARG00000043816/ENSDARG00000079654/ENSDARG00000079310	6
KEGG	Temp-up	dre04142	Lysosome - Danio rerio (zebrafish)	21/472	184/7371	0.0068316	0.0491876	0.0366749	563390/30443/564790/450068/65225/567623/321853/406625/571441/100003139/100537591/100001785/569326/565246/406342/561469/406645/450022/192340/337771/368704	21
Biological process	Temp-up	GO:0072593	reactive oxygen species metabolic process	9/1049	67/20427	0.00704244	0.180164	0.17116	ENSDARG00000071491/ENSDARG00000104702/ENSDARG00000056615/ENSDARG00000058734/ENSDARG00000033735/ENSDARG00000069013/ENSDARG00000024933/ENSDARG00000001929/ENSDARG00000062632	9
Biological process	Temp-up	GO:0061512	protein localization to cilium	6/1049	34/20427	0.00706745	0.180164	0.17116	ENSDARG00000035633/ENSDARG00000105010/ENSDARG00000032056/ENSDARG00000012039/ENSDARG00000078447/ENSDARG00000004405	6
Biological process	Temp-up	GO:0006520	amino acid metabolic process	24/1049	272/20427	0.00710159	0.180164	0.17116	ENSDARG00000054849/ENSDARG00000002745/ENSDARG00000042853/ENSDARG00000017444/ENSDARG00000019541/ENSDARG00000033361/ENSDARG00000001463/ENSDARG00000023645/ENSDARG00000074698/ENSDARG00000021220/ENSDARG00000021681/ENSDARG00000005643/ENSDARG00000057429/ENSDARG00000099106/ENSDARG00000017126/ENSDARG00000013095/ENSDARG00000076487/ENSDARG00000086746/ENSDARG00000075754/ENSDARG00000051816/ENSDARG00000103044/…	24
Molecular function	Temp-up	GO:0008199	ferric iron binding	4/1082	15/20000	0.0071956	0.104266	0.0934165	ENSDARG00000094210/ENSDARG00000031776/ENSDARG00000077360/ENSDARG00000076221	4
Biological process	Temp-up	GO:0090504	epiboly	11/1049	92/20427	0.00743453	0.180164	0.17116	ENSDARG00000002347/ENSDARG00000021488/ENSDARG00000040266/ENSDARG00000062174/ENSDARG00000019726/ENSDARG00000040534/ENSDARG00000025091/ENSDARG00000044774/ENSDARG00000012513/ENSDARG00000037276/ENSDARG00000055120	11
Biological process	Temp-up	GO:0052547	regulation of peptidase activity	17/1049	172/20427	0.00744239	0.180164	0.17116	ENSDARG00000039173/ENSDARG00000069192/ENSDARG00000007795/ENSDARG00000079376/ENSDARG00000095254/ENSDARG00000095744/ENSDARG00000075527/ENSDARG00000089806/ENSDARG00000019949/ENSDARG00000090194/ENSDARG00000027609/ENSDARG00000008363/ENSDARG00000094559/ENSDARG00000011701/ENSDARG00000056795/ENSDARG00000029353/ENSDARG00000036445	17
Biological process	Temp-up	GO:0002399	MHC class II protein complex assembly	4/1049	16/20427	0.00766248	0.180164	0.17116	ENSDARG00000101675/ENSDARG00000074816/ENSDARG00000075932/ENSDARG00000103702	4
Biological process	Temp-up	GO:0002501	peptide antigen assembly with MHC protein complex	4/1049	16/20427	0.00766248	0.180164	0.17116	ENSDARG00000101675/ENSDARG00000074816/ENSDARG00000075932/ENSDARG00000103702	4
Biological process	Temp-up	GO:0002503	peptide antigen assembly with MHC class II protein complex	4/1049	16/20427	0.00766248	0.180164	0.17116	ENSDARG00000101675/ENSDARG00000074816/ENSDARG00000075932/ENSDARG00000103702	4
Biological process	Temp-up	GO:0018095	protein polyglutamylation	4/1049	16/20427	0.00766248	0.180164	0.17116	ENSDARG00000090778/ENSDARG00000062806/ENSDARG00000054023/ENSDARG00000100514	4
Biological process	Temp-up	GO:0019511	peptidyl-proline hydroxylation	4/1049	16/20427	0.00766248	0.180164	0.17116	ENSDARG00000062562/ENSDARG00000038996/ENSDARG00000004632/ENSDARG00000071082	4
Biological process	Temp-up	GO:0019886	antigen processing and presentation of exogenous peptide antigen via MHC class II	4/1049	16/20427	0.00766248	0.180164	0.17116	ENSDARG00000101675/ENSDARG00000074816/ENSDARG00000075932/ENSDARG00000103702	4
Biological process	Temp-up	GO:1904263	positive regulation of TORC1 signaling	4/1049	16/20427	0.00766248	0.180164	0.17116	ENSDARG00000054807/ENSDARG00000045289/ENSDARG00000090194/ENSDARG00000062385	4
Biological process	Temp-up	GO:2000117	negative regulation of cysteine-type endopeptidase activity	4/1049	16/20427	0.00766248	0.180164	0.17116	ENSDARG00000069192/ENSDARG00000007795/ENSDARG00000090194/ENSDARG00000008363	4
Biological process	Temp-up	GO:0048878	chemical homeostasis	38/1049	490/20427	0.00771343	0.180164	0.17116	ENSDARG00000026403/ENSDARG00000024314/ENSDARG00000071524/ENSDARG00000041702/ENSDARG00000061890/ENSDARG00000056653/ENSDARG00000094210/ENSDARG00000002909/ENSDARG00000075815/ENSDARG00000078068/ENSDARG00000031776/ENSDARG00000016835/ENSDARG00000058022/ENSDARG00000076754/ENSDARG00000036232/ENSDARG00000055835/ENSDARG00000029476/ENSDARG00000035596/ENSDARG00000011473/ENSDARG00000104451/ENSDARG00000015732/…	38
Biological process	Temp-up	GO:0098739	import across plasma membrane	14/1049	132/20427	0.00794953	0.182653	0.173524	ENSDARG00000075815/ENSDARG00000076754/ENSDARG00000062618/ENSDARG00000095614/ENSDARG00000008912/ENSDARG00000043148/ENSDARG00000023683/ENSDARG00000014496/ENSDARG00000015654/ENSDARG00000032010/ENSDARG00000043443/ENSDARG00000104431/ENSDARG00000099111/ENSDARG00000014488	14
Biological process	Temp-up	GO:0006775	fat-soluble vitamin metabolic process	5/1049	25/20427	0.00795963	0.182653	0.173524	ENSDARG00000055159/ENSDARG00000069186/ENSDARG00000088013/ENSDARG00000033802/ENSDARG00000077652	5
KEGG	Temp-up	dre00071	Fatty acid degradation - Danio rerio (zebrafish)	9/472	56/7371	0.00857015	0.0587668	0.0438173	100006023/399481/100006238/100005587/450003/368239/449662/100536795/393462	9
Molecular function	Temp-up	GO:0016836	hydro-lyase activity	9/1082	66/20000	0.00885285	0.115098	0.103122	ENSDARG00000061697/ENSDARG00000070598/ENSDARG00000056499/ENSDARG00000040510/ENSDARG00000074666/ENSDARG00000015654/ENSDARG00000002259/ENSDARG00000060094/ENSDARG00000014488	9
Cellular component	Temp-up	GO:0097730	non-motile cilium	9/1093	68/20832	0.00887134	0.12181	0.111341	ENSDARG00000076055/ENSDARG00000071409/ENSDARG00000061515/ENSDARG00000097008/ENSDARG00000044280/ENSDARG00000044279/ENSDARG00000000638/ENSDARG00000011671/ENSDARG00000002193	9
Molecular function	Temp-up	GO:0005343	organic acid:sodium symporter activity	6/1082	34/20000	0.00904076	0.115098	0.103122	ENSDARG00000069478/ENSDARG00000043148/ENSDARG00000077691/ENSDARG00000039647/ENSDARG00000104431/ENSDARG00000098438	6
Molecular function	Temp-up	GO:0015631	tubulin binding	25/1082	278/20000	0.00904186	0.115098	0.103122	ENSDARG00000030463/ENSDARG00000093781/ENSDARG00000090778/ENSDARG00000005993/ENSDARG00000020158/ENSDARG00000014731/ENSDARG00000071409/ENSDARG00000004953/ENSDARG00000013719/ENSDARG00000062806/ENSDARG00000062347/ENSDARG00000076228/ENSDARG00000042368/ENSDARG00000054023/ENSDARG00000016815/ENSDARG00000009743/ENSDARG00000057632/ENSDARG00000021688/ENSDARG00000099042/ENSDARG00000002403/ENSDARG00000036189/…	25
Molecular function	Temp-up	GO:0016790	thiolester hydrolase activity	8/1082	55/20000	0.00906459	0.115098	0.103122	ENSDARG00000019496/ENSDARG00000069292/ENSDARG00000045522/ENSDARG00000088524/ENSDARG00000033413/ENSDARG00000089159/ENSDARG00000070387/ENSDARG00000018653	8
KEGG	Temp-up	dre00910	Nitrogen metabolism - Danio rerio (zebrafish)	5/472	21/7371	0.00910669	0.0596074	0.0444441	567897/100006448/791844/767680/387526	5
Molecular function	Temp-up	GO:0003756	protein disulfide isomerase activity	4/1082	16/20000	0.00918913	0.115098	0.103122	ENSDARG00000018491/ENSDARG00000015228/ENSDARG00000033599/ENSDARG00000009001	4
Molecular function	Temp-up	GO:0016864	intramolecular oxidoreductase activity, transposing S-S bonds	4/1082	16/20000	0.00918913	0.115098	0.103122	ENSDARG00000018491/ENSDARG00000015228/ENSDARG00000033599/ENSDARG00000009001	4
Molecular function	Temp-up	GO:0023023	MHC protein complex binding	4/1082	16/20000	0.00918913	0.115098	0.103122	ENSDARG00000101675/ENSDARG00000074816/ENSDARG00000075932/ENSDARG00000103702	4
Molecular function	Temp-up	GO:0023026	MHC class II protein complex binding	4/1082	16/20000	0.00918913	0.115098	0.103122	ENSDARG00000101675/ENSDARG00000074816/ENSDARG00000075932/ENSDARG00000103702	4
Biological process	Temp-up	GO:0009583	detection of light stimulus	9/1049	70/20427	0.00934934	0.201307	0.191246	ENSDARG00000061515/ENSDARG00000097008/ENSDARG00000044280/ENSDARG00000044279/ENSDARG00000000638/ENSDARG00000020602/ENSDARG00000002193/ENSDARG00000086756/ENSDARG00000024208	9
Biological process	Temp-up	GO:0006826	iron ion transport	6/1049	36/20427	0.00938427	0.201307	0.191246	ENSDARG00000026403/ENSDARG00000094210/ENSDARG00000031776/ENSDARG00000026109/ENSDARG00000077360/ENSDARG00000076221	6
Biological process	Temp-up	GO:0042073	intraciliary transport	6/1049	36/20427	0.00938427	0.201307	0.191246	ENSDARG00000045025/ENSDARG00000067777/ENSDARG00000039521/ENSDARG00000021022/ENSDARG00000012039/ENSDARG00000099279	6
Biological process	Temp-up	GO:0006801	superoxide metabolic process	5/1049	26/20427	0.00944623	0.201307	0.191246	ENSDARG00000071491/ENSDARG00000056615/ENSDARG00000058734/ENSDARG00000033735/ENSDARG00000062632	5
Biological process	Temp-up	GO:0048639	positive regulation of developmental growth	5/1049	26/20427	0.00944623	0.201307	0.191246	ENSDARG00000007149/ENSDARG00000039697/ENSDARG00000078707/ENSDARG00000024933/ENSDARG00000000472	5
Biological process	Temp-up	GO:0002396	MHC protein complex assembly	4/1049	17/20427	0.00961901	0.201307	0.191246	ENSDARG00000101675/ENSDARG00000074816/ENSDARG00000075932/ENSDARG00000103702	4
Biological process	Temp-up	GO:0002478	antigen processing and presentation of exogenous peptide antigen	4/1049	17/20427	0.00961901	0.201307	0.191246	ENSDARG00000101675/ENSDARG00000074816/ENSDARG00000075932/ENSDARG00000103702	4
Biological process	Temp-up	GO:0008645	hexose transmembrane transport	4/1049	17/20427	0.00961901	0.201307	0.191246	ENSDARG00000037861/ENSDARG00000036865/ENSDARG00000007412/ENSDARG00000104049	4
Biological process	Temp-up	GO:0019884	antigen processing and presentation of exogenous antigen	4/1049	17/20427	0.00961901	0.201307	0.191246	ENSDARG00000101675/ENSDARG00000074816/ENSDARG00000075932/ENSDARG00000103702	4
Biological process	Temp-up	GO:0097164	ammonium ion metabolic process	4/1049	17/20427	0.00961901	0.201307	0.191246	ENSDARG00000057101/ENSDARG00000100304/ENSDARG00000073720/ENSDARG00000040469	4
Biological process	Temp-up	GO:1904659	glucose transmembrane transport	4/1049	17/20427	0.00961901	0.201307	0.191246	ENSDARG00000037861/ENSDARG00000036865/ENSDARG00000007412/ENSDARG00000104049	4
KEGG	Temp-up	dre00860	Porphyrin metabolism - Danio rerio (zebrafish)	10/472	67/7371	0.00966474	0.0605097	0.0451169	101886332/792506/64607/571441/100415794/321294/100384895/100384898/100384902/664750	10
Biological process	Temp-up	GO:0002011	morphogenesis of an epithelial sheet	13/1049	122/20427	0.00993046	0.206175	0.195871	ENSDARG00000002347/ENSDARG00000021488/ENSDARG00000040266/ENSDARG00000062174/ENSDARG00000019726/ENSDARG00000040534/ENSDARG00000035521/ENSDARG00000025091/ENSDARG00000044774/ENSDARG00000012513/ENSDARG00000037276/ENSDARG00000055120/ENSDARG00000098834	13
Molecular function	Temp-up	GO:0015297	antiporter activity	10/1082	79/20000	0.00999532	0.123109	0.110299	ENSDARG00000073952/ENSDARG00000076754/ENSDARG00000008912/ENSDARG00000015732/ENSDARG00000013730/ENSDARG00000029832/ENSDARG00000002771/ENSDARG00000074561/ENSDARG00000060051/ENSDARG00000114306	10
Cellular component	Temp-up	GO:0001750	photoreceptor outer segment	7/1093	47/20832	0.0107539	0.142191	0.129969	ENSDARG00000061515/ENSDARG00000097008/ENSDARG00000044280/ENSDARG00000044279/ENSDARG00000000638/ENSDARG00000011671/ENSDARG00000002193	7
Biological process	Temp-up	GO:0006688	glycosphingolipid biosynthetic process	5/1049	27/20427	0.0111132	0.227126	0.215776	ENSDARG00000078245/ENSDARG00000099289/ENSDARG00000079654/ENSDARG00000079310/ENSDARG00000037455	5
Biological process	Temp-up	GO:0030307	positive regulation of cell growth	5/1049	27/20427	0.0111132	0.227126	0.215776	ENSDARG00000007149/ENSDARG00000039697/ENSDARG00000078707/ENSDARG00000024933/ENSDARG00000000472	5
KEGG	Temp-up	dre01200	Carbon metabolism - Danio rerio (zebrafish)	16/472	134/7371	0.0113487	0.0680922	0.0507705	550494/317746/30068/403086/436914/445233/563642/569581/558487/100148522/58068/369193/559207/449662/321621/406696	16
Cellular component	Temp-up	GO:0005875	microtubule associated complex	14/1093	135/20832	0.0114635	0.146159	0.133597	ENSDARG00000044400/ENSDARG00000045909/ENSDARG00000042182/ENSDARG00000100115/ENSDARG00000046132/ENSDARG00000056888/ENSDARG00000076228/ENSDARG00000039697/ENSDARG00000016815/ENSDARG00000012485/ENSDARG00000038788/ENSDARG00000105093/ENSDARG00000010332/ENSDARG00000087373	14
Molecular function	Temp-up	GO:0003995	acyl-CoA dehydrogenase activity	4/1082	17/20000	0.0115104	0.136955	0.122705	ENSDARG00000042853/ENSDARG00000027009/ENSDARG00000055620/ENSDARG00000098831	4
Molecular function	Temp-up	GO:0052890	oxidoreductase activity, acting on the CH-CH group of donors, with a flavin as acceptor	4/1082	17/20000	0.0115104	0.136955	0.122705	ENSDARG00000042853/ENSDARG00000027009/ENSDARG00000055620/ENSDARG00000098831	4
Molecular function	Temp-up	GO:0016829	lyase activity	22/1082	241/20000	0.0116755	0.136955	0.122705	ENSDARG00000017444/ENSDARG00000033361/ENSDARG00000100170/ENSDARG00000023645/ENSDARG00000061697/ENSDARG00000033539/ENSDARG00000074698/ENSDARG00000021220/ENSDARG00000005652/ENSDARG00000033566/ENSDARG00000070598/ENSDARG00000070830/ENSDARG00000017126/ENSDARG00000056499/ENSDARG00000040510/ENSDARG00000074666/ENSDARG00000015654/ENSDARG00000002259/ENSDARG00000060094/ENSDARG00000012215/ENSDARG00000019702/…	22
Biological process	Temp-up	GO:0009437	carnitine metabolic process	4/1049	18/20427	0.0118731	0.238396	0.226482	ENSDARG00000037061/ENSDARG00000069100/ENSDARG00000077547/ENSDARG00000098782	4
Biological process	Temp-up	GO:0043123	positive regulation of I-kappaB kinase/NF-kappaB signaling	6/1049	38/20427	0.012197	0.238396	0.226482	ENSDARG00000010169/ENSDARG00000014159/ENSDARG00000057598/ENSDARG00000070448/ENSDARG00000101036/ENSDARG00000099088	6
Biological process	Temp-up	GO:0030162	regulation of proteolysis	22/1049	255/20427	0.0123416	0.238396	0.226482	ENSDARG00000039173/ENSDARG00000057101/ENSDARG00000024314/ENSDARG00000069192/ENSDARG00000007795/ENSDARG00000079376/ENSDARG00000095254/ENSDARG00000095744/ENSDARG00000075527/ENSDARG00000089806/ENSDARG00000019949/ENSDARG00000090194/ENSDARG00000021555/ENSDARG00000027609/ENSDARG00000008363/ENSDARG00000094559/ENSDARG00000003974/ENSDARG00000011701/ENSDARG00000073720/ENSDARG00000056795/ENSDARG00000029353/…	22
Biological process	Temp-up	GO:0006782	protoporphyrinogen IX biosynthetic process	3/1049	10/20427	0.0123484	0.238396	0.226482	ENSDARG00000038643/ENSDARG00000062025/ENSDARG00000102167	3
Biological process	Temp-up	GO:0009312	oligosaccharide biosynthetic process	3/1049	10/20427	0.0123484	0.238396	0.226482	ENSDARG00000040265/ENSDARG00000043814/ENSDARG00000043816	3
Biological process	Temp-up	GO:0030240	skeletal muscle thin filament assembly	3/1049	10/20427	0.0123484	0.238396	0.226482	ENSDARG00000045399/ENSDARG00000010478/ENSDARG00000099959	3
Biological process	Temp-up	GO:0046501	protoporphyrinogen IX metabolic process	3/1049	10/20427	0.0123484	0.238396	0.226482	ENSDARG00000038643/ENSDARG00000062025/ENSDARG00000102167	3
Molecular function	Temp-up	GO:0016859	cis-trans isomerase activity	8/1082	58/20000	0.0123862	0.143022	0.12814	ENSDARG00000001976/ENSDARG00000042157/ENSDARG00000038835/ENSDARG00000028396/ENSDARG00000001734/ENSDARG00000030133/ENSDARG00000008447/ENSDARG00000104343	8
Biological process	Temp-up	GO:0010951	negative regulation of endopeptidase activity	8/1049	61/20427	0.0123937	0.238396	0.226482	ENSDARG00000069192/ENSDARG00000007795/ENSDARG00000019949/ENSDARG00000090194/ENSDARG00000008363/ENSDARG00000056795/ENSDARG00000029353/ENSDARG00000036445	8
Biological process	Temp-up	GO:0007292	female gamete generation	10/1049	86/20427	0.0125916	0.240435	0.228419	ENSDARG00000018871/ENSDARG00000062601/ENSDARG00000039828/ENSDARG00000007465/ENSDARG00000070052/ENSDARG00000036214/ENSDARG00000068255/ENSDARG00000019706/ENSDARG00000075301/ENSDARG00000052433	10
Biological process	Temp-up	GO:0071456	cellular response to hypoxia	5/1049	28/20427	0.01297	0.245866	0.233578	ENSDARG00000062562/ENSDARG00000038996/ENSDARG00000004632/ENSDARG00000031915/ENSDARG00000057671	5
Biological process	Temp-up	GO:0055113	epiboly involved in gastrulation with mouth forming second	8/1049	62/20427	0.0136084	0.256112	0.243313	ENSDARG00000021488/ENSDARG00000040266/ENSDARG00000062174/ENSDARG00000019726/ENSDARG00000040534/ENSDARG00000044774/ENSDARG00000012513/ENSDARG00000037276	8
Biological process	Temp-up	GO:0003351	epithelial cilium movement involved in extracellular fluid movement	6/1049	39/20427	0.0138048	0.256123	0.243323	ENSDARG00000020158/ENSDARG00000100584/ENSDARG00000035332/ENSDARG00000021022/ENSDARG00000103132/ENSDARG00000099161	6
Biological process	Temp-up	GO:0006858	extracellular transport	6/1049	39/20427	0.0138048	0.256123	0.243323	ENSDARG00000020158/ENSDARG00000100584/ENSDARG00000035332/ENSDARG00000021022/ENSDARG00000103132/ENSDARG00000099161	6
KEGG	Temp-up	dre01230	Biosynthesis of amino acids - Danio rerio (zebrafish)	12/472	92/7371	0.0138806	0.079952	0.0596133	436949/403086/393423/563642/558487/100148522/570368/58068/678634/447864/369193/406696	12
Molecular function	Temp-up	GO:0016706	2-oxoglutarate-dependent dioxygenase activity	9/1082	71/20000	0.0140322	0.156928	0.140599	ENSDARG00000062562/ENSDARG00000038996/ENSDARG00000056929/ENSDARG00000004632/ENSDARG00000031915/ENSDARG00000076317/ENSDARG00000071082/ENSDARG00000059746/ENSDARG00000077547	9
Molecular function	Temp-up	GO:0043014	alpha-tubulin binding	3/1082	10/20000	0.0142276	0.156928	0.140599	ENSDARG00000093781/ENSDARG00000009743/ENSDARG00000024933	3
Molecular function	Temp-up	GO:0045503	dynein light chain binding	3/1082	10/20000	0.0142276	0.156928	0.140599	ENSDARG00000044400/ENSDARG00000038788/ENSDARG00000105093	3
Biological process	Temp-up	GO:0002495	antigen processing and presentation of peptide antigen via MHC class II	4/1049	19/20427	0.0144396	0.264154	0.250953	ENSDARG00000101675/ENSDARG00000074816/ENSDARG00000075932/ENSDARG00000103702	4
Biological process	Temp-up	GO:0055081	monoatomic anion homeostasis	4/1049	19/20427	0.0144396	0.264154	0.250953	ENSDARG00000075815/ENSDARG00000055835/ENSDARG00000011473/ENSDARG00000056590	4
KEGG	Temp-up	dre00640	Propanoate metabolism - Danio rerio (zebrafish)	6/472	32/7371	0.0145462	0.0802463	0.0598327	317746/436914/30496/569581/566019/449662	6
Biological process	Temp-up	GO:0002573	myeloid leukocyte differentiation	10/1049	88/20427	0.0146531	0.266199	0.252895	ENSDARG00000071491/ENSDARG00000028346/ENSDARG00000059855/ENSDARG00000010317/ENSDARG00000056638/ENSDARG00000003841/ENSDARG00000036764/ENSDARG00000013477/ENSDARG00000045959/ENSDARG00000083310	10
KEGG	Temp-up	dre00830	Retinol metabolism - Danio rerio (zebrafish)	12/472	93/7371	0.0150462	0.0802463	0.0598327	792506/393580/100415794/556575/558541/492759/558473/324340/555864/100384895/100384898/100384902	12
Biological process	Temp-up	GO:0019725	cellular homeostasis	28/1049	353/20427	0.0153472	0.276885	0.263048	ENSDARG00000024314/ENSDARG00000041702/ENSDARG00000061890/ENSDARG00000094210/ENSDARG00000075815/ENSDARG00000031776/ENSDARG00000058734/ENSDARG00000016835/ENSDARG00000058022/ENSDARG00000076754/ENSDARG00000036232/ENSDARG00000055835/ENSDARG00000035596/ENSDARG00000104451/ENSDARG00000015732/ENSDARG00000013730/ENSDARG00000013095/ENSDARG00000069013/ENSDARG00000033616/ENSDARG00000040510/ENSDARG00000105142/…	28
Biological process	Temp-up	GO:0002460	adaptive immune response based on somatic recombination of immune receptors built from immunoglobulin superfamily domains	9/1049	76/20427	0.0156182	0.279844	0.265858	ENSDARG00000021444/ENSDARG00000101675/ENSDARG00000110781/ENSDARG00000039563/ENSDARG00000057121/ENSDARG00000074816/ENSDARG00000075932/ENSDARG00000063435/ENSDARG00000103702	9
Molecular function	Temp-up	GO:0008483	transaminase activity	5/1082	28/20000	0.0159627	0.170963	0.153174	ENSDARG00000054849/ENSDARG00000019541/ENSDARG00000023645/ENSDARG00000055642/ENSDARG00000100709	5
Molecular function	Temp-up	GO:0060590	ATPase regulator activity	5/1082	28/20000	0.0159627	0.170963	0.153174	ENSDARG00000035005/ENSDARG00000102171/ENSDARG00000102937/ENSDARG00000100317/ENSDARG00000038309	5
Biological process	Temp-up	GO:0008211	glucocorticoid metabolic process	3/1049	11/20427	0.0163392	0.282708	0.26858	ENSDARG00000002347/ENSDARG00000001975/ENSDARG00000092696	3
Biological process	Temp-up	GO:0048026	positive regulation of mRNA splicing, via spliceosome	3/1049	11/20427	0.0163392	0.282708	0.26858	ENSDARG00000013351/ENSDARG00000002168/ENSDARG00000103672	3
Biological process	Temp-up	GO:0061383	trabecula morphogenesis	3/1049	11/20427	0.0163392	0.282708	0.26858	ENSDARG00000026294/ENSDARG00000056929/ENSDARG00000069133	3
Biological process	Temp-up	GO:0061384	heart trabecula morphogenesis	3/1049	11/20427	0.0163392	0.282708	0.26858	ENSDARG00000026294/ENSDARG00000056929/ENSDARG00000069133	3
Biological process	Temp-up	GO:0098719	sodium ion import across plasma membrane	3/1049	11/20427	0.0163392	0.282708	0.26858	ENSDARG00000076754/ENSDARG00000015654/ENSDARG00000014488	3
KEGG	Temp-up	dre04216	Ferroptosis - Danio rerio (zebrafish)	9/472	62/7371	0.0163662	0.0841689	0.0627575	553552/436651/393386/326857/555566/100170833/100006428/559768/100006523	9
Biological process	Temp-up	GO:0032787	monocarboxylic acid metabolic process	28/1049	355/20427	0.0164265	0.282708	0.26858	ENSDARG00000090063/ENSDARG00000037091/ENSDARG00000069292/ENSDARG00000071524/ENSDARG00000017444/ENSDARG00000027009/ENSDARG00000062077/ENSDARG00000045522/ENSDARG00000088524/ENSDARG00000037781/ENSDARG00000030166/ENSDARG00000100718/ENSDARG00000033413/ENSDARG00000089159/ENSDARG00000060554/ENSDARG00000070598/ENSDARG00000034883/ENSDARG00000016607/ENSDARG00000017126/ENSDARG00000051939/ENSDARG00000098831/…	28
Molecular function	Temp-up	GO:0016840	carbon-nitrogen lyase activity	4/1082	19/20000	0.0172042	0.178453	0.159884	ENSDARG00000017444/ENSDARG00000033361/ENSDARG00000100170/ENSDARG00000074698	4
Biological process	Temp-up	GO:0036294	cellular response to decreased oxygen levels	5/1049	30/20427	0.0172875	0.295582	0.28081	ENSDARG00000062562/ENSDARG00000038996/ENSDARG00000004632/ENSDARG00000031915/ENSDARG00000057671	5
Cellular component	Temp-up	GO:0043020	NADPH oxidase complex	3/1093	11/20832	0.0173089	0.213078	0.194764	ENSDARG00000056615/ENSDARG00000033735/ENSDARG00000062632	3
Molecular function	Temp-up	GO:0015144	carbohydrate transmembrane transporter activity	7/1082	50/20000	0.0173865	0.178453	0.159884	ENSDARG00000023768/ENSDARG00000005518/ENSDARG00000037861/ENSDARG00000036865/ENSDARG00000058678/ENSDARG00000007412/ENSDARG00000023713	7
Molecular function	Temp-up	GO:0051087	chaperone binding	7/1082	50/20000	0.0173865	0.178453	0.159884	ENSDARG00000035005/ENSDARG00000102171/ENSDARG00000044265/ENSDARG00000056167/ENSDARG00000056160/ENSDARG00000100317/ENSDARG00000099383	7
Biological process	Temp-up	GO:0010952	positive regulation of peptidase activity	8/1049	65/20427	0.0177726	0.299955	0.284964	ENSDARG00000039173/ENSDARG00000079376/ENSDARG00000095254/ENSDARG00000095744/ENSDARG00000075527/ENSDARG00000089806/ENSDARG00000094559/ENSDARG00000011701	8
Biological process	Temp-up	GO:0031146	SCF-dependent proteasomal ubiquitin-dependent protein catabolic process	8/1049	65/20427	0.0177726	0.299955	0.284964	ENSDARG00000057884/ENSDARG00000012035/ENSDARG00000092166/ENSDARG00000022623/ENSDARG00000057899/ENSDARG00000037645/ENSDARG00000071029/ENSDARG00000071044	8
Biological process	Temp-up	GO:0009117	nucleotide metabolic process	32/1049	422/20427	0.0182818	0.306572	0.291251	ENSDARG00000021913/ENSDARG00000018008/ENSDARG00000069292/ENSDARG00000044914/ENSDARG00000036833/ENSDARG00000071524/ENSDARG00000045522/ENSDARG00000009262/ENSDARG00000088524/ENSDARG00000029952/ENSDARG00000037781/ENSDARG00000033539/ENSDARG00000016160/ENSDARG00000033413/ENSDARG00000089159/ENSDARG00000017023/ENSDARG00000007181/ENSDARG00000070598/ENSDARG00000040869/ENSDARG00000099106/ENSDARG00000098831/…	32
Molecular function	Temp-up	GO:0015145	monosaccharide transmembrane transporter activity	5/1082	29/20000	0.0184513	0.181807	0.162889	ENSDARG00000023768/ENSDARG00000005518/ENSDARG00000037861/ENSDARG00000036865/ENSDARG00000007412	5
Molecular function	Temp-up	GO:0015149	hexose transmembrane transporter activity	5/1082	29/20000	0.0184513	0.181807	0.162889	ENSDARG00000023768/ENSDARG00000005518/ENSDARG00000037861/ENSDARG00000036865/ENSDARG00000007412	5
Molecular function	Temp-up	GO:0016769	transferase activity, transferring nitrogenous groups	5/1082	29/20000	0.0184513	0.181807	0.162889	ENSDARG00000054849/ENSDARG00000019541/ENSDARG00000023645/ENSDARG00000055642/ENSDARG00000100709	5
Molecular function	Temp-up	GO:0004017	adenylate kinase activity	3/1082	11/20000	0.018787	0.182679	0.163671	ENSDARG00000017023/ENSDARG00000030961/ENSDARG00000001950	3
KEGG	Temp-up	dre00790	Folate biosynthesis - Danio rerio (zebrafish)	6/472	34/7371	0.0193843	0.0962532	0.0717677	553452/574009/393982/553228/100330410/563836	6
Biological process	Temp-up	GO:0048599	oocyte development	6/1049	42/20427	0.0195027	0.324963	0.308722	ENSDARG00000018871/ENSDARG00000007465/ENSDARG00000070052/ENSDARG00000068255/ENSDARG00000075301/ENSDARG00000052433	6
Cellular component	Temp-up	GO:0005874	microtubule	23/1093	276/20832	0.0196003	0.233243	0.213196	ENSDARG00000030463/ENSDARG00000090778/ENSDARG00000100115/ENSDARG00000071409/ENSDARG00000053744/ENSDARG00000070097/ENSDARG00000004953/ENSDARG00000013719/ENSDARG00000056888/ENSDARG00000104837/ENSDARG00000076228/ENSDARG00000054023/ENSDARG00000053728/ENSDARG00000012485/ENSDARG00000021688/ENSDARG00000002403/ENSDARG00000037276/ENSDARG00000098591/ENSDARG00000024933/ENSDARG00000053066/ENSDARG00000010332/…	23
Biological process	Temp-up	GO:0051180	vitamin transport	5/1049	31/20427	0.0197641	0.325646	0.309371	ENSDARG00000017365/ENSDARG00000062502/ENSDARG00000037861/ENSDARG00000015033/ENSDARG00000007412	5
Biological process	Temp-up	GO:0002250	adaptive immune response	11/1049	106/20427	0.0202125	0.325646	0.309371	ENSDARG00000021444/ENSDARG00000101675/ENSDARG00000110781/ENSDARG00000039563/ENSDARG00000057121/ENSDARG00000074816/ENSDARG00000010317/ENSDARG00000075932/ENSDARG00000116565/ENSDARG00000063435/ENSDARG00000103702	11
Biological process	Temp-up	GO:0098657	import into cell	14/1049	148/20427	0.0202298	0.325646	0.309371	ENSDARG00000075815/ENSDARG00000076754/ENSDARG00000062618/ENSDARG00000095614/ENSDARG00000008912/ENSDARG00000043148/ENSDARG00000023683/ENSDARG00000014496/ENSDARG00000015654/ENSDARG00000032010/ENSDARG00000043443/ENSDARG00000104431/ENSDARG00000099111/ENSDARG00000014488	14
Biological process	Temp-up	GO:0006970	response to osmotic stress	4/1049	21/20427	0.0205589	0.325646	0.309371	ENSDARG00000055835/ENSDARG00000014496/ENSDARG00000023713/ENSDARG00000014488	4
Biological process	Temp-up	GO:0019755	one-carbon compound transport	4/1049	21/20427	0.0205589	0.325646	0.309371	ENSDARG00000013730/ENSDARG00000002771/ENSDARG00000023713/ENSDARG00000014488	4
Biological process	Temp-up	GO:0035335	peptidyl-tyrosine dephosphorylation	4/1049	21/20427	0.0205589	0.325646	0.309371	ENSDARG00000020871/ENSDARG00000008849/ENSDARG00000105744/ENSDARG00000076624	4
Molecular function	Temp-up	GO:0031543	peptidyl-proline dioxygenase activity	4/1082	20/20000	0.0206051	0.197756	0.177179	ENSDARG00000062562/ENSDARG00000038996/ENSDARG00000004632/ENSDARG00000071082	4
Biological process	Temp-up	GO:0007351	tripartite regional subdivision	3/1049	12/20427	0.020967	0.325646	0.309371	ENSDARG00000007465/ENSDARG00000057096/ENSDARG00000070052	3
Biological process	Temp-up	GO:0008595	anterior/posterior axis specification, embryo	3/1049	12/20427	0.020967	0.325646	0.309371	ENSDARG00000007465/ENSDARG00000057096/ENSDARG00000070052	3
Biological process	Temp-up	GO:0031033	myosin filament organization	3/1049	12/20427	0.020967	0.325646	0.309371	ENSDARG00000035835/ENSDARG00000010478/ENSDARG00000099959	3
Biological process	Temp-up	GO:0042119	neutrophil activation	3/1049	12/20427	0.020967	0.325646	0.309371	ENSDARG00000010169/ENSDARG00000042984/ENSDARG00000098700	3
Biological process	Temp-up	GO:0006873	intracellular monoatomic ion homeostasis	21/1049	253/20427	0.0210375	0.325646	0.309371	ENSDARG00000024314/ENSDARG00000061890/ENSDARG00000094210/ENSDARG00000031776/ENSDARG00000016835/ENSDARG00000076754/ENSDARG00000036232/ENSDARG00000055835/ENSDARG00000035596/ENSDARG00000104451/ENSDARG00000015732/ENSDARG00000013730/ENSDARG00000033616/ENSDARG00000040510/ENSDARG00000105142/ENSDARG00000035538/ENSDARG00000002771/ENSDARG00000058732/ENSDARG00000034080/ENSDARG00000077360/ENSDARG00000076221	21
Biological process	Temp-up	GO:0030003	intracellular monoatomic cation homeostasis	21/1049	253/20427	0.0210375	0.325646	0.309371	ENSDARG00000024314/ENSDARG00000061890/ENSDARG00000094210/ENSDARG00000031776/ENSDARG00000016835/ENSDARG00000076754/ENSDARG00000036232/ENSDARG00000055835/ENSDARG00000035596/ENSDARG00000104451/ENSDARG00000015732/ENSDARG00000013730/ENSDARG00000033616/ENSDARG00000040510/ENSDARG00000105142/ENSDARG00000035538/ENSDARG00000002771/ENSDARG00000058732/ENSDARG00000034080/ENSDARG00000077360/ENSDARG00000076221	21
Molecular function	Temp-up	GO:0051119	sugar transmembrane transporter activity	5/1082	30/20000	0.0211824	0.20069	0.179808	ENSDARG00000023768/ENSDARG00000005518/ENSDARG00000037861/ENSDARG00000036865/ENSDARG00000007412	5
Molecular function	Temp-up	GO:0061134	peptidase regulator activity	18/1082	198/20000	0.0218894	0.204106	0.182868	ENSDARG00000039173/ENSDARG00000069192/ENSDARG00000007795/ENSDARG00000079376/ENSDARG00000095254/ENSDARG00000095744/ENSDARG00000075527/ENSDARG00000089806/ENSDARG00000019949/ENSDARG00000079752/ENSDARG00000094559/ENSDARG00000040944/ENSDARG00000011701/ENSDARG00000060609/ENSDARG00000056795/ENSDARG00000029353/ENSDARG00000036445/ENSDARG00000102332	18
Molecular function	Temp-up	GO:0015081	sodium ion transmembrane transporter activity	15/1082	156/20000	0.0220954	0.204106	0.182868	ENSDARG00000026753/ENSDARG00000005392/ENSDARG00000005518/ENSDARG00000076754/ENSDARG00000069478/ENSDARG00000008912/ENSDARG00000013730/ENSDARG00000043148/ENSDARG00000077691/ENSDARG00000060879/ENSDARG00000039647/ENSDARG00000002771/ENSDARG00000045638/ENSDARG00000104431/ENSDARG00000098438	15
Cellular component	Temp-up	GO:0005579	membrane attack complex	3/1093	12/20832	0.0221928	0.254728	0.232834	ENSDARG00000021444/ENSDARG00000110781/ENSDARG00000057121	3
KEGG	Temp-up	dre00920	Sulfur metabolism - Danio rerio (zebrafish)	3/472	10/7371	0.022317	0.104589	0.0779829	566675/550580/777719	3
Biological process	Temp-up	GO:0006879	intracellular iron ion homeostasis	5/1049	32/20427	0.022462	0.341632	0.324559	ENSDARG00000094210/ENSDARG00000031776/ENSDARG00000035596/ENSDARG00000077360/ENSDARG00000076221	5
Biological process	Temp-up	GO:0019882	antigen processing and presentation	5/1049	32/20427	0.022462	0.341632	0.324559	ENSDARG00000101675/ENSDARG00000074816/ENSDARG00000075932/ENSDARG00000116565/ENSDARG00000103702	5
Biological process	Temp-up	GO:0071453	cellular response to oxygen levels	5/1049	32/20427	0.022462	0.341632	0.324559	ENSDARG00000062562/ENSDARG00000038996/ENSDARG00000004632/ENSDARG00000031915/ENSDARG00000057671	5
KEGG	Temp-up	dre00290	Valine, leucine and isoleucine biosynthesis - Danio rerio (zebrafish)	2/472	4/7371	0.0225156	0.104589	0.0779829	436949/563642	2
Biological process	Temp-up	GO:0050769	positive regulation of neurogenesis	8/1049	68/20427	0.0227794	0.344456	0.327241	ENSDARG00000007149/ENSDARG00000034528/ENSDARG00000039697/ENSDARG00000078707/ENSDARG00000075821/ENSDARG00000054942/ENSDARG00000024933/ENSDARG00000000472	8
Biological process	Temp-up	GO:0006790	sulfur compound metabolic process	20/1049	240/20427	0.0230334	0.346295	0.328989	ENSDARG00000069292/ENSDARG00000044914/ENSDARG00000045522/ENSDARG00000009262/ENSDARG00000088524/ENSDARG00000037781/ENSDARG00000009885/ENSDARG00000033413/ENSDARG00000089159/ENSDARG00000091574/ENSDARG00000017034/ENSDARG00000035596/ENSDARG00000013095/ENSDARG00000007769/ENSDARG00000098831/ENSDARG00000063665/ENSDARG00000075754/ENSDARG00000071021/ENSDARG00000051816/ENSDARG00000018653	20
Cellular component	Temp-up	GO:0005759	mitochondrial matrix	17/1093	191/20832	0.023517	0.254728	0.232834	ENSDARG00000079823/ENSDARG00000016904/ENSDARG00000102765/ENSDARG00000069624/ENSDARG00000038643/ENSDARG00000008920/ENSDARG00000039543/ENSDARG00000033273/ENSDARG00000014527/ENSDARG00000035596/ENSDARG00000056167/ENSDARG00000056160/ENSDARG00000032218/ENSDARG00000038309/ENSDARG00000025703/ENSDARG00000038207/ENSDARG00000103198	17
Cellular component	Temp-up	GO:0030141	secretory granule	8/1093	67/20832	0.0235463	0.254728	0.232834	ENSDARG00000025206/ENSDARG00000011909/ENSDARG00000011640/ENSDARG00000020158/ENSDARG00000031248/ENSDARG00000086996/ENSDARG00000061899/ENSDARG00000010434	8
Molecular function	Temp-up	GO:0008239	dipeptidyl-peptidase activity	3/1082	12/20000	0.0240589	0.212998	0.190835	ENSDARG00000037883/ENSDARG00000079420/ENSDARG00000101334	3
Molecular function	Temp-up	GO:0070739	protein-glutamic acid ligase activity	3/1082	12/20000	0.0240589	0.212998	0.190835	ENSDARG00000090778/ENSDARG00000062806/ENSDARG00000054023	3
Molecular function	Temp-up	GO:0070740	tubulin-glutamic acid ligase activity	3/1082	12/20000	0.0240589	0.212998	0.190835	ENSDARG00000090778/ENSDARG00000062806/ENSDARG00000054023	3
Biological process	Temp-up	GO:0009994	oocyte differentiation	6/1049	44/20427	0.0240825	0.358685	0.34076	ENSDARG00000018871/ENSDARG00000007465/ENSDARG00000070052/ENSDARG00000068255/ENSDARG00000075301/ENSDARG00000052433	6
Biological process	Temp-up	GO:0120178	steroid hormone biosynthetic process	4/1049	22/20427	0.0241317	0.358685	0.34076	ENSDARG00000002347/ENSDARG00000092696/ENSDARG00000041348/ENSDARG00000027469	4
Molecular function	Temp-up	GO:0015106	bicarbonate transmembrane transporter activity	4/1082	21/20000	0.0243903	0.212998	0.190835	ENSDARG00000055835/ENSDARG00000013730/ENSDARG00000029832/ENSDARG00000002771	4
Biological process	Temp-up	GO:0055082	intracellular chemical homeostasis	23/1049	288/20427	0.0244077	0.360738	0.34271	ENSDARG00000024314/ENSDARG00000041702/ENSDARG00000061890/ENSDARG00000094210/ENSDARG00000031776/ENSDARG00000016835/ENSDARG00000058022/ENSDARG00000076754/ENSDARG00000036232/ENSDARG00000055835/ENSDARG00000035596/ENSDARG00000104451/ENSDARG00000015732/ENSDARG00000013730/ENSDARG00000033616/ENSDARG00000040510/ENSDARG00000105142/ENSDARG00000035538/ENSDARG00000002771/ENSDARG00000058732/ENSDARG00000034080/…	23
Molecular function	Temp-up	GO:0071949	FAD binding	6/1082	42/20000	0.0244991	0.212998	0.190835	ENSDARG00000055240/ENSDARG00000017034/ENSDARG00000058088/ENSDARG00000086746/ENSDARG00000069074/ENSDARG00000014727	6
Biological process	Temp-up	GO:0009064	glutamine family amino acid metabolic process	8/1049	69/20427	0.0246488	0.362255	0.344151	ENSDARG00000017444/ENSDARG00000033361/ENSDARG00000021681/ENSDARG00000057429/ENSDARG00000013095/ENSDARG00000086746/ENSDARG00000103044/ENSDARG00000038207	8
KEGG	Temp-up	dre00040	Pentose and glucuronate interconversions - Danio rerio (zebrafish)	8/472	56/7371	0.0250945	0.109503	0.0816471	792506/571441/100415794/553452/445326/100384895/100384898/100384902	8
KEGG	Temp-up	dre00565	Ether lipid metabolism - Danio rerio (zebrafish)	8/472	56/7371	0.0250945	0.109503	0.0816471	793584/553683/100149324/556641/791915/553508/559124/563806	8
Biological process	Temp-up	GO:0030317	flagellated sperm motility	5/1049	33/20427	0.0253876	0.363136	0.344988	ENSDARG00000020158/ENSDARG00000038612/ENSDARG00000098330/ENSDARG00000056896/ENSDARG00000099042	5
Biological process	Temp-up	GO:0097722	sperm motility	5/1049	33/20427	0.0253876	0.363136	0.344988	ENSDARG00000020158/ENSDARG00000038612/ENSDARG00000098330/ENSDARG00000056896/ENSDARG00000099042	5
Biological process	Temp-up	GO:0045597	positive regulation of cell differentiation	16/1049	182/20427	0.0255016	0.363136	0.344988	ENSDARG00000007149/ENSDARG00000010169/ENSDARG00000028346/ENSDARG00000020708/ENSDARG00000034528/ENSDARG00000039697/ENSDARG00000078707/ENSDARG00000075821/ENSDARG00000054942/ENSDARG00000024933/ENSDARG00000019706/ENSDARG00000000472/ENSDARG00000043923/ENSDARG00000104049/ENSDARG00000045959/ENSDARG00000098700	16
KEGG	Temp-up	dre00564	Glycerophospholipid metabolism - Danio rerio (zebrafish)	13/472	112/7371	0.0262221	0.111058	0.0828065	321965/555330/767778/553683/450016/100149324/565971/555566/556641/570695/406265/559124/563806	13
Biological process	Temp-up	GO:0006222	UMP biosynthetic process	3/1049	13/20427	0.0262357	0.363136	0.344988	ENSDARG00000036833/ENSDARG00000040869/ENSDARG00000012215	3
Biological process	Temp-up	GO:0007350	blastoderm segmentation	3/1049	13/20427	0.0262357	0.363136	0.344988	ENSDARG00000007465/ENSDARG00000057096/ENSDARG00000070052	3
Biological process	Temp-up	GO:0009173	pyrimidine ribonucleoside monophosphate metabolic process	3/1049	13/20427	0.0262357	0.363136	0.344988	ENSDARG00000036833/ENSDARG00000040869/ENSDARG00000012215	3
Biological process	Temp-up	GO:0009174	pyrimidine ribonucleoside monophosphate biosynthetic process	3/1049	13/20427	0.0262357	0.363136	0.344988	ENSDARG00000036833/ENSDARG00000040869/ENSDARG00000012215	3
Biological process	Temp-up	GO:0033120	positive regulation of RNA splicing	3/1049	13/20427	0.0262357	0.363136	0.344988	ENSDARG00000013351/ENSDARG00000002168/ENSDARG00000103672	3
Biological process	Temp-up	GO:0036230	granulocyte activation	3/1049	13/20427	0.0262357	0.363136	0.344988	ENSDARG00000010169/ENSDARG00000042984/ENSDARG00000098700	3
Biological process	Temp-up	GO:0046049	UMP metabolic process	3/1049	13/20427	0.0262357	0.363136	0.344988	ENSDARG00000036833/ENSDARG00000040869/ENSDARG00000012215	3
Biological process	Temp-up	GO:0050685	positive regulation of mRNA processing	3/1049	13/20427	0.0262357	0.363136	0.344988	ENSDARG00000013351/ENSDARG00000002168/ENSDARG00000103672	3
Biological process	Temp-up	GO:0009259	ribonucleotide metabolic process	25/1049	322/20427	0.0265448	0.36548	0.347215	ENSDARG00000021913/ENSDARG00000069292/ENSDARG00000044914/ENSDARG00000036833/ENSDARG00000071524/ENSDARG00000045522/ENSDARG00000009262/ENSDARG00000088524/ENSDARG00000029952/ENSDARG00000037781/ENSDARG00000033539/ENSDARG00000033413/ENSDARG00000089159/ENSDARG00000070598/ENSDARG00000040869/ENSDARG00000098831/ENSDARG00000070387/ENSDARG00000071021/ENSDARG00000051816/ENSDARG00000012215/ENSDARG00000095897/…	25
Molecular function	Temp-up	GO:0016746	acyltransferase activity	24/1082	291/20000	0.0267502	0.229865	0.205947	ENSDARG00000036893/ENSDARG00000041421/ENSDARG00000038643/ENSDARG00000039684/ENSDARG00000055066/ENSDARG00000078991/ENSDARG00000063187/ENSDARG00000021555/ENSDARG00000092476/ENSDARG00000114335/ENSDARG00000110278/ENSDARG00000053010/ENSDARG00000005643/ENSDARG00000031770/ENSDARG00000070157/ENSDARG00000075178/ENSDARG00000077652/ENSDARG00000031845/ENSDARG00000069044/ENSDARG00000074428/ENSDARG00000051756/…	24
Biological process	Temp-up	GO:0010720	positive regulation of cell development	10/1049	97/20427	0.0271398	0.371716	0.35314	ENSDARG00000007149/ENSDARG00000028346/ENSDARG00000034528/ENSDARG00000039697/ENSDARG00000078707/ENSDARG00000075821/ENSDARG00000054942/ENSDARG00000024933/ENSDARG00000019706/ENSDARG00000000472	10
Molecular function	Temp-up	GO:0008020	G protein-coupled photoreceptor activity	6/1082	43/20000	0.0272124	0.231149	0.207098	ENSDARG00000061515/ENSDARG00000097008/ENSDARG00000044280/ENSDARG00000044279/ENSDARG00000000638/ENSDARG00000002193	6
Biological process	Temp-up	GO:0006753	nucleoside phosphate metabolic process	32/1049	436/20427	0.0274364	0.373821	0.355139	ENSDARG00000021913/ENSDARG00000018008/ENSDARG00000069292/ENSDARG00000044914/ENSDARG00000036833/ENSDARG00000071524/ENSDARG00000045522/ENSDARG00000009262/ENSDARG00000088524/ENSDARG00000029952/ENSDARG00000037781/ENSDARG00000033539/ENSDARG00000016160/ENSDARG00000033413/ENSDARG00000089159/ENSDARG00000017023/ENSDARG00000007181/ENSDARG00000070598/ENSDARG00000040869/ENSDARG00000099106/ENSDARG00000098831/…	32
Cellular component	Temp-up	GO:0035869	ciliary transition zone	5/1093	33/20832	0.0275431	0.275155	0.251505	ENSDARG00000076055/ENSDARG00000071409/ENSDARG00000035633/ENSDARG00000078447/ENSDARG00000116334	5
Cellular component	Temp-up	GO:0036038	MKS complex	3/1093	13/20832	0.0277467	0.275155	0.251505	ENSDARG00000035633/ENSDARG00000078447/ENSDARG00000116334	3
Cellular component	Temp-up	GO:0120293	dynein axonemal particle	3/1093	13/20832	0.0277467	0.275155	0.251505	ENSDARG00000044400/ENSDARG00000002406/ENSDARG00000103132	3
Biological process	Temp-up	GO:0042430	indole-containing compound metabolic process	4/1049	23/20427	0.0280568	0.379902	0.360916	ENSDARG00000057101/ENSDARG00000099106/ENSDARG00000073720/ENSDARG00000076487	4
Biological process	Temp-up	GO:0035966	response to topologically incorrect protein	9/1049	84/20427	0.0281732	0.379902	0.360916	ENSDARG00000024314/ENSDARG00000070097/ENSDARG00000092609/ENSDARG00000070473/ENSDARG00000068992/ENSDARG00000056160/ENSDARG00000069996/ENSDARG00000105114/ENSDARG00000077934	9
KEGG	Temp-up	dre00630	Glyoxylate and dicarboxylate metabolism - Danio rerio (zebrafish)	6/472	37/7371	0.0285276	0.117371	0.0875133	30068/436914/393305/569581/550372/321621	6
Biological process	Temp-up	GO:0006305	DNA alkylation	5/1049	34/20427	0.0285462	0.381005	0.361964	ENSDARG00000062601/ENSDARG00000007465/ENSDARG00000103765/ENSDARG00000044774/ENSDARG00000013453	5
Biological process	Temp-up	GO:0006306	DNA methylation	5/1049	34/20427	0.0285462	0.381005	0.361964	ENSDARG00000062601/ENSDARG00000007465/ENSDARG00000103765/ENSDARG00000044774/ENSDARG00000013453	5
Molecular function	Temp-up	GO:0004033	aldo-keto reductase (NADP) activity	4/1082	22/20000	0.0285681	0.237212	0.212529	ENSDARG00000004167/ENSDARG00000045598/ENSDARG00000035257/ENSDARG00000016649	4
Molecular function	Temp-up	GO:0004550	nucleoside diphosphate kinase activity	4/1082	22/20000	0.0285681	0.237212	0.212529	ENSDARG00000021913/ENSDARG00000017023/ENSDARG00000030961/ENSDARG00000001950	4
Biological process	Temp-up	GO:0000041	transition metal ion transport	8/1049	71/20427	0.0287043	0.381169	0.36212	ENSDARG00000026403/ENSDARG00000094210/ENSDARG00000031776/ENSDARG00000104451/ENSDARG00000026109/ENSDARG00000059361/ENSDARG00000077360/ENSDARG00000076221	8
Molecular function	Temp-up	GO:0016832	aldehyde-lyase activity	3/1082	13/20000	0.0300436	0.24398	0.218594	ENSDARG00000033566/ENSDARG00000017126/ENSDARG00000019702	3
Molecular function	Temp-up	GO:0051117	ATPase binding	3/1082	13/20000	0.0300436	0.24398	0.218594	ENSDARG00000016835/ENSDARG00000105142/ENSDARG00000035538	3
Biological process	Temp-up	GO:0002252	immune effector process	14/1049	156/20427	0.030148	0.398319	0.378412	ENSDARG00000021444/ENSDARG00000101675/ENSDARG00000010169/ENSDARG00000110781/ENSDARG00000039563/ENSDARG00000057121/ENSDARG00000042984/ENSDARG00000074816/ENSDARG00000018569/ENSDARG00000010317/ENSDARG00000075932/ENSDARG00000078707/ENSDARG00000063435/ENSDARG00000103702	14
KEGG	Temp-up	dre00120	Primary bile acid biosynthesis - Danio rerio (zebrafish)	5/472	28/7371	0.0304508	0.121803	0.0908182	322341/795106/723999/402831/327462	5
Biological process	Temp-up	GO:0051235	maintenance of location	10/1049	99/20427	0.0307145	0.401746	0.381668	ENSDARG00000071491/ENSDARG00000094210/ENSDARG00000031776/ENSDARG00000092609/ENSDARG00000076844/ENSDARG00000033616/ENSDARG00000005254/ENSDARG00000034080/ENSDARG00000077360/ENSDARG00000076221	10
Biological process	Temp-up	GO:0060249	anatomical structure homeostasis	10/1049	99/20427	0.0307145	0.401746	0.381668	ENSDARG00000044573/ENSDARG00000016750/ENSDARG00000002909/ENSDARG00000013251/ENSDARG00000102441/ENSDARG00000061992/ENSDARG00000007356/ENSDARG00000013838/ENSDARG00000069185/ENSDARG00000021022	10
Biological process	Temp-up	GO:0002449	lymphocyte mediated immunity	8/1049	72/20427	0.0308951	0.402098	0.382003	ENSDARG00000021444/ENSDARG00000101675/ENSDARG00000110781/ENSDARG00000057121/ENSDARG00000074816/ENSDARG00000075932/ENSDARG00000063435/ENSDARG00000103702	8
KEGG	Temp-up	dre00250	Alanine, aspartate and glutamate metabolism - Danio rerio (zebrafish)	7/472	48/7371	0.0317326	0.1235	0.0920831	403086/393423/541402/100148522/447864/394133/619269	7
Biological process	Temp-up	GO:0045927	positive regulation of growth	5/1049	35/20427	0.0319428	0.409096	0.388651	ENSDARG00000007149/ENSDARG00000039697/ENSDARG00000078707/ENSDARG00000024933/ENSDARG00000000472	5
Biological process	Temp-up	GO:0009651	response to salt stress	3/1049	14/20427	0.0321434	0.409096	0.388651	ENSDARG00000055835/ENSDARG00000014496/ENSDARG00000014488	3
Biological process	Temp-up	GO:0032527	protein exit from endoplasmic reticulum	3/1049	14/20427	0.0321434	0.409096	0.388651	ENSDARG00000060835/ENSDARG00000054807/ENSDARG00000070097	3
Biological process	Temp-up	GO:0006575	cellular modified amino acid metabolic process	9/1049	86/20427	0.0321803	0.409096	0.388651	ENSDARG00000023645/ENSDARG00000037061/ENSDARG00000100304/ENSDARG00000069100/ENSDARG00000077547/ENSDARG00000103044/ENSDARG00000105118/ENSDARG00000098782/ENSDARG00000062632	9
Biological process	Temp-up	GO:0030851	granulocyte differentiation	6/1049	47/20427	0.0322148	0.409096	0.388651	ENSDARG00000028346/ENSDARG00000059855/ENSDARG00000003841/ENSDARG00000036764/ENSDARG00000013477/ENSDARG00000045959	6
Molecular function	Temp-up	GO:0008484	sulfuric ester hydrolase activity	4/1082	23/20000	0.0331446	0.266237	0.238535	ENSDARG00000101715/ENSDARG00000077606/ENSDARG00000013838/ENSDARG00000103261	4
KEGG	Temp-up	dre00270	Cysteine and methionine metabolism - Danio rerio (zebrafish)	8/472	59/7371	0.0331922	0.12452	0.0928438	436949/791592/563642/30496/326857/678634/100002302/619269	8
Biological process	Temp-up	GO:0099111	microtubule-based transport	12/1049	129/20427	0.0336437	0.425178	0.40393	ENSDARG00000045025/ENSDARG00000020158/ENSDARG00000067777/ENSDARG00000100584/ENSDARG00000035332/ENSDARG00000039521/ENSDARG00000021022/ENSDARG00000012039/ENSDARG00000024933/ENSDARG00000099279/ENSDARG00000103132/ENSDARG00000099161	12
Molecular function	Temp-up	GO:0008238	exopeptidase activity	11/1082	109/20000	0.0337955	0.268547	0.240604	ENSDARG00000043497/ENSDARG00000037883/ENSDARG00000079983/ENSDARG00000027609/ENSDARG00000075521/ENSDARG00000020952/ENSDARG00000079166/ENSDARG00000079420/ENSDARG00000036809/ENSDARG00000100394/ENSDARG00000101334	11
Cellular component	Temp-up	GO:0036064	ciliary basal body	9/1093	85/20832	0.0339061	0.319108	0.291681	ENSDARG00000045025/ENSDARG00000079983/ENSDARG00000006981/ENSDARG00000054023/ENSDARG00000039521/ENSDARG00000021022/ENSDARG00000012039/ENSDARG00000099042/ENSDARG00000100514	9
Cellular component	Temp-up	GO:0001669	acrosomal vesicle	3/1093	14/20832	0.0339667	0.319108	0.291681	ENSDARG00000020158/ENSDARG00000031248/ENSDARG00000061899	3
Biological process	Temp-up	GO:0019693	ribose phosphate metabolic process	25/1049	330/20427	0.0342336	0.429756	0.408278	ENSDARG00000021913/ENSDARG00000069292/ENSDARG00000044914/ENSDARG00000036833/ENSDARG00000071524/ENSDARG00000045522/ENSDARG00000009262/ENSDARG00000088524/ENSDARG00000029952/ENSDARG00000037781/ENSDARG00000033539/ENSDARG00000033413/ENSDARG00000089159/ENSDARG00000070598/ENSDARG00000040869/ENSDARG00000098831/ENSDARG00000070387/ENSDARG00000071021/ENSDARG00000051816/ENSDARG00000012215/ENSDARG00000095897/…	25
Biological process	Temp-up	GO:0006820	monoatomic anion transport	13/1049	144/20427	0.0343345	0.429756	0.408278	ENSDARG00000005392/ENSDARG00000075815/ENSDARG00000062084/ENSDARG00000073952/ENSDARG00000069478/ENSDARG00000055835/ENSDARG00000058103/ENSDARG00000023771/ENSDARG00000013730/ENSDARG00000077691/ENSDARG00000029832/ENSDARG00000002771/ENSDARG00000045638	13
KEGG	Temp-up	dre00591	Linoleic acid metabolism - Danio rerio (zebrafish)	5/472	29/7371	0.0349265	0.12452	0.0928438	100149324/558541/492759/558473/324340	5
Biological process	Temp-up	GO:0002440	production of molecular mediator of immune response	6/1049	48/20427	0.0352773	0.432584	0.410965	ENSDARG00000101675/ENSDARG00000074816/ENSDARG00000075932/ENSDARG00000078707/ENSDARG00000063435/ENSDARG00000103702	6
Biological process	Temp-up	GO:0030048	actin filament-based movement	6/1049	48/20427	0.0352773	0.432584	0.410965	ENSDARG00000024694/ENSDARG00000039697/ENSDARG00000078734/ENSDARG00000068257/ENSDARG00000099959/ENSDARG00000103969	6
Biological process	Temp-up	GO:0051094	positive regulation of developmental process	22/1049	283/20427	0.0352989	0.432584	0.410965	ENSDARG00000007149/ENSDARG00000010169/ENSDARG00000028346/ENSDARG00000020708/ENSDARG00000057096/ENSDARG00000034528/ENSDARG00000042128/ENSDARG00000056624/ENSDARG00000039697/ENSDARG00000014159/ENSDARG00000078707/ENSDARG00000075821/ENSDARG00000008029/ENSDARG00000054942/ENSDARG00000024933/ENSDARG00000019706/ENSDARG00000000472/ENSDARG00000043923/ENSDARG00000104049/ENSDARG00000045959/ENSDARG00000098700/…	22
Biological process	Temp-up	GO:1901698	response to nitrogen compound	25/1049	331/20427	0.0353016	0.432584	0.410965	ENSDARG00000002347/ENSDARG00000003570/ENSDARG00000024314/ENSDARG00000018060/ENSDARG00000057884/ENSDARG00000012035/ENSDARG00000052535/ENSDARG00000092166/ENSDARG00000022623/ENSDARG00000070097/ENSDARG00000092696/ENSDARG00000037861/ENSDARG00000090194/ENSDARG00000057899/ENSDARG00000037645/ENSDARG00000092609/ENSDARG00000038524/ENSDARG00000071029/ENSDARG00000071044/ENSDARG00000058103/ENSDARG00000025404/…	25
Biological process	Temp-up	GO:0010243	response to organonitrogen compound	24/1049	315/20427	0.0353872	0.432584	0.410965	ENSDARG00000002347/ENSDARG00000003570/ENSDARG00000024314/ENSDARG00000018060/ENSDARG00000057884/ENSDARG00000012035/ENSDARG00000052535/ENSDARG00000092166/ENSDARG00000022623/ENSDARG00000070097/ENSDARG00000092696/ENSDARG00000037861/ENSDARG00000090194/ENSDARG00000057899/ENSDARG00000037645/ENSDARG00000092609/ENSDARG00000038524/ENSDARG00000071029/ENSDARG00000071044/ENSDARG00000058103/ENSDARG00000025404/…	24
KEGG	Temp-up	dre00450	Selenocompound metabolism - Danio rerio (zebrafish)	4/472	20/7371	0.035449	0.12452	0.0928438	791592/559537/777719/352924	4
KEGG	Temp-up	dre00983	Drug metabolism - other enzymes - Danio rerio (zebrafish)	12/472	105/7371	0.0354536	0.12452	0.0928438	792506/393113/560486/571441/100415794/503707/564619/406736/393143/100384895/100384898/100384902	12
Biological process	Temp-up	GO:0001702	gastrulation with mouth forming second	8/1049	74/20427	0.0356145	0.433337	0.411681	ENSDARG00000021488/ENSDARG00000040266/ENSDARG00000062174/ENSDARG00000019726/ENSDARG00000040534/ENSDARG00000044774/ENSDARG00000012513/ENSDARG00000037276	8
Cellular component	Temp-up	GO:0030312	external encapsulating structure	26/1093	341/20832	0.0365971	0.326629	0.298555	ENSDARG00000054331/ENSDARG00000094408/ENSDARG00000096586/ENSDARG00000071491/ENSDARG00000070597/ENSDARG00000088745/ENSDARG00000039563/ENSDARG00000039828/ENSDARG00000092806/ENSDARG00000077403/ENSDARG00000075930/ENSDARG00000038683/ENSDARG00000090783/ENSDARG00000057004/ENSDARG00000005762/ENSDARG00000031489/ENSDARG00000003259/ENSDARG00000024032/ENSDARG00000089887/ENSDARG00000012422/ENSDARG00000071868/…	26
Cellular component	Temp-up	GO:0031012	extracellular matrix	26/1093	341/20832	0.0365971	0.326629	0.298555	ENSDARG00000054331/ENSDARG00000094408/ENSDARG00000096586/ENSDARG00000071491/ENSDARG00000070597/ENSDARG00000088745/ENSDARG00000039563/ENSDARG00000039828/ENSDARG00000092806/ENSDARG00000077403/ENSDARG00000075930/ENSDARG00000038683/ENSDARG00000090783/ENSDARG00000057004/ENSDARG00000005762/ENSDARG00000031489/ENSDARG00000003259/ENSDARG00000024032/ENSDARG00000089887/ENSDARG00000012422/ENSDARG00000071868/…	26
Molecular function	Temp-up	GO:0008271	secondary active sulfate transmembrane transporter activity	3/1082	14/20000	0.0367346	0.286737	0.256902	ENSDARG00000055835/ENSDARG00000029832/ENSDARG00000045638	3
Molecular function	Temp-up	GO:0016835	carbon-oxygen lyase activity	10/1082	97/20000	0.0368607	0.286737	0.256902	ENSDARG00000061697/ENSDARG00000005652/ENSDARG00000070598/ENSDARG00000056499/ENSDARG00000040510/ENSDARG00000074666/ENSDARG00000015654/ENSDARG00000002259/ENSDARG00000060094/ENSDARG00000014488	10
Biological process	Temp-up	GO:0002381	immunoglobulin production involved in immunoglobulin-mediated immune response	4/1049	25/20427	0.0369832	0.437775	0.415896	ENSDARG00000101675/ENSDARG00000074816/ENSDARG00000075932/ENSDARG00000103702	4
Biological process	Temp-up	GO:0006536	glutamate metabolic process	4/1049	25/20427	0.0369832	0.437775	0.415896	ENSDARG00000017444/ENSDARG00000013095/ENSDARG00000086746/ENSDARG00000038207	4
Biological process	Temp-up	GO:0019674	NAD metabolic process	4/1049	25/20427	0.0369832	0.437775	0.415896	ENSDARG00000018008/ENSDARG00000007181/ENSDARG00000099106/ENSDARG00000076487	4
Biological process	Temp-up	GO:0019827	stem cell population maintenance	4/1049	25/20427	0.0369832	0.437775	0.415896	ENSDARG00000062601/ENSDARG00000057671/ENSDARG00000069185/ENSDARG00000068255	4
Biological process	Temp-up	GO:0045454	cell redox homeostasis	4/1049	25/20427	0.0369832	0.437775	0.415896	ENSDARG00000058734/ENSDARG00000013095/ENSDARG00000069013/ENSDARG00000100374	4
Biological process	Temp-up	GO:0072525	pyridine-containing compound biosynthetic process	4/1049	25/20427	0.0369832	0.437775	0.415896	ENSDARG00000036546/ENSDARG00000007181/ENSDARG00000099106/ENSDARG00000076487	4
Biological process	Temp-up	GO:0097190	apoptotic signaling pathway	15/1049	176/20427	0.0377993	0.443617	0.421447	ENSDARG00000039173/ENSDARG00000024314/ENSDARG00000101317/ENSDARG00000079376/ENSDARG00000022413/ENSDARG00000095254/ENSDARG00000095744/ENSDARG00000075527/ENSDARG00000089806/ENSDARG00000008363/ENSDARG00000094559/ENSDARG00000011701/ENSDARG00000042518/ENSDARG00000076118/ENSDARG00000077934	15
Molecular function	Temp-up	GO:0004197	cysteine-type endopeptidase activity	12/1082	125/20000	0.0383091	0.2949	0.264215	ENSDARG00000039173/ENSDARG00000079376/ENSDARG00000095254/ENSDARG00000039150/ENSDARG00000095744/ENSDARG00000075527/ENSDARG00000089806/ENSDARG00000094559/ENSDARG00000011701/ENSDARG00000055120/ENSDARG00000043081/ENSDARG00000101334	12
Biological process	Temp-up	GO:0006646	phosphatidylethanolamine biosynthetic process	3/1049	15/20427	0.0386824	0.443617	0.421447	ENSDARG00000070213/ENSDARG00000043003/ENSDARG00000019420	3
Biological process	Temp-up	GO:0007035	vacuolar acidification	3/1049	15/20427	0.0386824	0.443617	0.421447	ENSDARG00000016835/ENSDARG00000105142/ENSDARG00000035538	3
Biological process	Temp-up	GO:0009129	pyrimidine nucleoside monophosphate metabolic process	3/1049	15/20427	0.0386824	0.443617	0.421447	ENSDARG00000036833/ENSDARG00000040869/ENSDARG00000012215	3
Biological process	Temp-up	GO:0009130	pyrimidine nucleoside monophosphate biosynthetic process	3/1049	15/20427	0.0386824	0.443617	0.421447	ENSDARG00000036833/ENSDARG00000040869/ENSDARG00000012215	3
Biological process	Temp-up	GO:0042537	benzene-containing compound metabolic process	3/1049	15/20427	0.0386824	0.443617	0.421447	ENSDARG00000023645/ENSDARG00000099106/ENSDARG00000076487	3
Biological process	Temp-up	GO:1901534	positive regulation of hematopoietic progenitor cell differentiation	3/1049	15/20427	0.0386824	0.443617	0.421447	ENSDARG00000010169/ENSDARG00000045959/ENSDARG00000098700	3
Biological process	Temp-up	GO:0031101	fin regeneration	10/1049	103/20427	0.038835	0.443617	0.421447	ENSDARG00000026294/ENSDARG00000019949/ENSDARG00000056929/ENSDARG00000018569/ENSDARG00000068992/ENSDARG00000007356/ENSDARG00000056160/ENSDARG00000044774/ENSDARG00000055120/ENSDARG00000098700	10
Biological process	Temp-up	GO:0008643	carbohydrate transport	7/1049	62/20427	0.039003	0.443617	0.421447	ENSDARG00000017365/ENSDARG00000037861/ENSDARG00000015033/ENSDARG00000036865/ENSDARG00000058678/ENSDARG00000007412/ENSDARG00000104049	7
Biological process	Temp-up	GO:0043094	cellular metabolic compound salvage	5/1049	37/20427	0.0394649	0.446928	0.424592	ENSDARG00000036833/ENSDARG00000029952/ENSDARG00000036546/ENSDARG00000040869/ENSDARG00000075754	5
Cellular component	Temp-up	GO:0031461	cullin-RING ubiquitin ligase complex	15/1093	174/20832	0.0406501	0.34717	0.31733	ENSDARG00000016897/ENSDARG00000029848/ENSDARG00000021462/ENSDARG00000057884/ENSDARG00000012035/ENSDARG00000101445/ENSDARG00000092166/ENSDARG00000022623/ENSDARG00000057899/ENSDARG00000037645/ENSDARG00000071029/ENSDARG00000071044/ENSDARG00000074634/ENSDARG00000003974/ENSDARG00000101285	15
Cellular component	Temp-up	GO:0033179	proton-transporting V-type ATPase, V0 domain	3/1093	15/20832	0.0408435	0.34717	0.31733	ENSDARG00000016835/ENSDARG00000105142/ENSDARG00000035538	3
Biological process	Temp-up	GO:0009065	glutamine family amino acid catabolic process	4/1049	26/20427	0.04199	0.469426	0.445966	ENSDARG00000021681/ENSDARG00000057429/ENSDARG00000086746/ENSDARG00000038207	4
Biological process	Temp-up	GO:0048002	antigen processing and presentation of peptide antigen	4/1049	26/20427	0.04199	0.469426	0.445966	ENSDARG00000101675/ENSDARG00000074816/ENSDARG00000075932/ENSDARG00000103702	4
Biological process	Temp-up	GO:0070252	actin-mediated cell contraction	4/1049	26/20427	0.04199	0.469426	0.445966	ENSDARG00000039697/ENSDARG00000068257/ENSDARG00000099959/ENSDARG00000103969	4
Molecular function	Temp-up	GO:0016879	ligase activity, forming carbon-nitrogen bonds	7/1082	60/20000	0.0424231	0.301891	0.270478	ENSDARG00000090778/ENSDARG00000033539/ENSDARG00000062806/ENSDARG00000054023/ENSDARG00000013095/ENSDARG00000053728/ENSDARG00000103044	7
Molecular function	Temp-up	GO:0022853	active monoatomic ion transmembrane transporter activity	18/1082	214/20000	0.0425765	0.301891	0.270478	ENSDARG00000005392/ENSDARG00000061890/ENSDARG00000005518/ENSDARG00000011146/ENSDARG00000075815/ENSDARG00000076754/ENSDARG00000069478/ENSDARG00000008912/ENSDARG00000015732/ENSDARG00000013730/ENSDARG00000043148/ENSDARG00000077691/ENSDARG00000060879/ENSDARG00000039647/ENSDARG00000002771/ENSDARG00000045638/ENSDARG00000104431/ENSDARG00000098438	18
Molecular function	Temp-up	GO:0003777	microtubule motor activity	9/1082	86/20000	0.0426202	0.301891	0.270478	ENSDARG00000044400/ENSDARG00000100115/ENSDARG00000056888/ENSDARG00000076228/ENSDARG00000042368/ENSDARG00000038788/ENSDARG00000105093/ENSDARG00000010332/ENSDARG00000087373	9
Cellular component	Temp-up	GO:0005902	microvillus	5/1093	37/20832	0.042665	0.354218	0.323773	ENSDARG00000024694/ENSDARG00000102441/ENSDARG00000039406/ENSDARG00000025091/ENSDARG00000078734	5
Molecular function	Temp-up	GO:1901618	organic hydroxy compound transmembrane transporter activity	5/1082	36/20000	0.0430316	0.301891	0.270478	ENSDARG00000078068/ENSDARG00000044684/ENSDARG00000016963/ENSDARG00000058678/ENSDARG00000023713	5
Biological process	Temp-up	GO:1901136	carbohydrate derivative catabolic process	12/1049	134/20427	0.0431154	0.479957	0.455971	ENSDARG00000036833/ENSDARG00000057884/ENSDARG00000012035/ENSDARG00000092166/ENSDARG00000022623/ENSDARG00000063126/ENSDARG00000057899/ENSDARG00000037645/ENSDARG00000071029/ENSDARG00000071044/ENSDARG00000040869/ENSDARG00000070387	12
Molecular function	Temp-up	GO:0140142	nucleocytoplasmic carrier activity	4/1082	25/20000	0.0435066	0.301891	0.270478	ENSDARG00000038066/ENSDARG00000104071/ENSDARG00000044980/ENSDARG00000078041	4
Biological process	Temp-up	GO:0030223	neutrophil differentiation	5/1049	38/20427	0.0435964	0.483255	0.459104	ENSDARG00000059855/ENSDARG00000003841/ENSDARG00000036764/ENSDARG00000013477/ENSDARG00000045959	5
Cellular component	Temp-up	GO:0009986	cell surface	25/1093	331/20832	0.0436741	0.354356	0.323899	ENSDARG00000094370/ENSDARG00000071491/ENSDARG00000018491/ENSDARG00000092731/ENSDARG00000075963/ENSDARG00000018687/ENSDARG00000033599/ENSDARG00000042138/ENSDARG00000061835/ENSDARG00000068858/ENSDARG00000074850/ENSDARG00000077975/ENSDARG00000016939/ENSDARG00000079903/ENSDARG00000039406/ENSDARG00000002494/ENSDARG00000053113/ENSDARG00000013838/ENSDARG00000103443/ENSDARG00000056499/ENSDARG00000039647/…	25
Molecular function	Temp-up	GO:0000062	fatty-acyl-CoA binding	3/1082	15/20000	0.0441194	0.301891	0.270478	ENSDARG00000034883/ENSDARG00000098831/ENSDARG00000018653	3
Molecular function	Temp-up	GO:0004065	arylsulfatase activity	3/1082	15/20000	0.0441194	0.301891	0.270478	ENSDARG00000101715/ENSDARG00000013838/ENSDARG00000103261	3
Molecular function	Temp-up	GO:0005537	mannose binding	3/1082	15/20000	0.0441194	0.301891	0.270478	ENSDARG00000077975/ENSDARG00000079903/ENSDARG00000088663	3
Molecular function	Temp-up	GO:0008569	minus-end-directed microtubule motor activity	3/1082	15/20000	0.0441194	0.301891	0.270478	ENSDARG00000100115/ENSDARG00000056888/ENSDARG00000087373	3
Molecular function	Temp-up	GO:0061608	nuclear import signal receptor activity	3/1082	15/20000	0.0441194	0.301891	0.270478	ENSDARG00000038066/ENSDARG00000104071/ENSDARG00000044980	3
Molecular function	Temp-up	GO:0120227	acyl-CoA binding	3/1082	15/20000	0.0441194	0.301891	0.270478	ENSDARG00000034883/ENSDARG00000098831/ENSDARG00000018653	3
Molecular function	Temp-up	GO:1901567	fatty acid derivative binding	3/1082	15/20000	0.0441194	0.301891	0.270478	ENSDARG00000034883/ENSDARG00000098831/ENSDARG00000018653	3
Biological process	Temp-up	GO:0015711	organic anion transport	21/1049	274/20427	0.0443129	0.489125	0.46468	ENSDARG00000017365/ENSDARG00000013926/ENSDARG00000062502/ENSDARG00000037861/ENSDARG00000069478/ENSDARG00000017165/ENSDARG00000015033/ENSDARG00000005894/ENSDARG00000069823/ENSDARG00000013730/ENSDARG00000043148/ENSDARG00000077691/ENSDARG00000029832/ENSDARG00000016963/ENSDARG00000070486/ENSDARG00000002771/ENSDARG00000007412/ENSDARG00000102793/ENSDARG00000104431/ENSDARG00000099111/ENSDARG00000098438	21
Biological process	Temp-up	GO:0045862	positive regulation of proteolysis	11/1049	120/20427	0.0446209	0.489469	0.465007	ENSDARG00000039173/ENSDARG00000057101/ENSDARG00000079376/ENSDARG00000095254/ENSDARG00000095744/ENSDARG00000075527/ENSDARG00000089806/ENSDARG00000021555/ENSDARG00000094559/ENSDARG00000011701/ENSDARG00000073720	11
KEGG	Temp-up	dre00220	Arginine biosynthesis - Danio rerio (zebrafish)	5/472	31/7371	0.0450408	0.154426	0.115142	403086/393423/100148522/570368/447864	5
Biological process	Temp-up	GO:0007229	integrin-mediated signaling pathway	7/1049	64/20427	0.0451735	0.489469	0.465007	ENSDARG00000044573/ENSDARG00000039563/ENSDARG00000018687/ENSDARG00000016939/ENSDARG00000078707/ENSDARG00000002494/ENSDARG00000006314	7
Biological process	Temp-up	GO:0001574	ganglioside biosynthetic process	3/1049	16/20427	0.0458409	0.489469	0.465007	ENSDARG00000099289/ENSDARG00000079654/ENSDARG00000079310	3
Biological process	Temp-up	GO:0006308	DNA catabolic process	3/1049	16/20427	0.0458409	0.489469	0.465007	ENSDARG00000092584/ENSDARG00000058865/ENSDARG00000011376	3
Biological process	Temp-up	GO:0008272	sulfate transport	3/1049	16/20427	0.0458409	0.489469	0.465007	ENSDARG00000055835/ENSDARG00000029832/ENSDARG00000045638	3
Biological process	Temp-up	GO:0042554	superoxide anion generation	3/1049	16/20427	0.0458409	0.489469	0.465007	ENSDARG00000056615/ENSDARG00000033735/ENSDARG00000062632	3
Biological process	Temp-up	GO:0051452	intracellular pH reduction	3/1049	16/20427	0.0458409	0.489469	0.465007	ENSDARG00000016835/ENSDARG00000105142/ENSDARG00000035538	3
Biological process	Temp-up	GO:0055064	chloride ion homeostasis	3/1049	16/20427	0.0458409	0.489469	0.465007	ENSDARG00000075815/ENSDARG00000011473/ENSDARG00000056590	3
Biological process	Temp-up	GO:0016125	sterol metabolic process	9/1049	92/20427	0.0465259	0.494763	0.470037	ENSDARG00000002347/ENSDARG00000055159/ENSDARG00000069186/ENSDARG00000088013/ENSDARG00000088140/ENSDARG00000092696/ENSDARG00000033802/ENSDARG00000079532/ENSDARG00000087013	9
Cellular component	Temp-up	GO:0005791	rough endoplasmic reticulum	5/1093	38/20832	0.0470904	0.367351	0.335777	ENSDARG00000033604/ENSDARG00000061124/ENSDARG00000077652/ENSDARG00000025220/ENSDARG00000021789	5
Biological process	Temp-up	GO:0007157	heterophilic cell-cell adhesion via plasma membrane cell adhesion molecules	4/1049	27/20427	0.0473599	0.497564	0.472698	ENSDARG00000042880/ENSDARG00000042138/ENSDARG00000087403/ENSDARG00000093349	4
Biological process	Temp-up	GO:0032008	positive regulation of TOR signaling	4/1049	27/20427	0.0473599	0.497564	0.472698	ENSDARG00000054807/ENSDARG00000045289/ENSDARG00000090194/ENSDARG00000062385	4
Biological process	Temp-up	GO:0072348	sulfur compound transport	4/1049	27/20427	0.0473599	0.497564	0.472698	ENSDARG00000055835/ENSDARG00000029832/ENSDARG00000045638/ENSDARG00000098438	4
Molecular function	Temp-up	GO:0016776	phosphotransferase activity, phosphate group as acceptor	5/1082	37/20000	0.0476261	0.322896	0.289298	ENSDARG00000021913/ENSDARG00000017023/ENSDARG00000069698/ENSDARG00000030961/ENSDARG00000001950	5
Cellular component	Temp-up	GO:0005815	microtubule organizing center	25/1093	334/20832	0.0476825	0.367351	0.335777	ENSDARG00000045025/ENSDARG00000067777/ENSDARG00000071409/ENSDARG00000053744/ENSDARG00000035147/ENSDARG00000038879/ENSDARG00000079983/ENSDARG00000002406/ENSDARG00000056896/ENSDARG00000006981/ENSDARG00000076228/ENSDARG00000016490/ENSDARG00000054023/ENSDARG00000062385/ENSDARG00000039521/ENSDARG00000012485/ENSDARG00000021022/ENSDARG00000012039/ENSDARG00000057632/ENSDARG00000099042/ENSDARG00000037276/…	25
Biological process	Temp-up	GO:0009636	response to toxic substance	5/1049	39/20427	0.0479776	0.502037	0.476947	ENSDARG00000019496/ENSDARG00000058734/ENSDARG00000035257/ENSDARG00000042854/ENSDARG00000103298	5
Cellular component	Temp-up	GO:0000794	condensed nuclear chromosome	3/1093	16/20832	0.0483627	0.367351	0.335777	ENSDARG00000013438/ENSDARG00000075632/ENSDARG00000003904	3
Biological process	Temp-up	GO:0006986	response to unfolded protein	7/1049	65/20427	0.0484805	0.503274	0.478123	ENSDARG00000024314/ENSDARG00000070097/ENSDARG00000070473/ENSDARG00000068992/ENSDARG00000056160/ENSDARG00000105114/ENSDARG00000077934	7
Biological process	Temp-up	GO:1901607	alpha-amino acid biosynthetic process	7/1049	65/20427	0.0484805	0.503274	0.478123	ENSDARG00000054849/ENSDARG00000033361/ENSDARG00000074698/ENSDARG00000017126/ENSDARG00000075754/ENSDARG00000051816/ENSDARG00000103044	7
Molecular function	Temp-up	GO:0050840	extracellular matrix binding	4/1082	26/20000	0.0492936	0.331163	0.296705	ENSDARG00000010785/ENSDARG00000074989/ENSDARG00000088711/ENSDARG00000054942	4
Biological process	Temp-up	GO:0098609	cell-cell adhesion	31/1049	442/20427	0.0494442	0.50753	0.482165	ENSDARG00000101675/ENSDARG00000002909/ENSDARG00000039563/ENSDARG00000059485/ENSDARG00000018687/ENSDARG00000042880/ENSDARG00000042138/ENSDARG00000052705/ENSDARG00000057004/ENSDARG00000074816/ENSDARG00000014047/ENSDARG00000010317/ENSDARG00000075932/ENSDARG00000019726/ENSDARG00000102441/ENSDARG00000087403/ENSDARG00000040534/ENSDARG00000093349/ENSDARG00000056160/ENSDARG00000076594/ENSDARG00000022309/…	31
Biological process	Temp-up	GO:0072521	purine-containing compound metabolic process	28/1049	392/20427	0.0494449	0.50753	0.482165	ENSDARG00000018008/ENSDARG00000069292/ENSDARG00000044914/ENSDARG00000071524/ENSDARG00000045522/ENSDARG00000009262/ENSDARG00000088524/ENSDARG00000029952/ENSDARG00000055240/ENSDARG00000037781/ENSDARG00000033539/ENSDARG00000042562/ENSDARG00000016160/ENSDARG00000033413/ENSDARG00000089159/ENSDARG00000007181/ENSDARG00000070598/ENSDARG00000099106/ENSDARG00000098831/ENSDARG00000076487/ENSDARG00000070387/…	28
Biological process	Temp-up	GO:0035967	cellular response to topologically incorrect protein	8/1049	79/20427	0.0494725	0.50753	0.482165	ENSDARG00000024314/ENSDARG00000070097/ENSDARG00000092609/ENSDARG00000070473/ENSDARG00000068992/ENSDARG00000056160/ENSDARG00000069996/ENSDARG00000077934	8
Biological process	Temp-down	GO:0006520	amino acid metabolic process	53/1197	272/20427	7.2066e-15	2.03514e-11	1.84868e-11	ENSDARG00000077299/ENSDARG00000009020/ENSDARG00000053087/ENSDARG00000044094/ENSDARG00000093235/ENSDARG00000007421/ENSDARG00000068910/ENSDARG00000017612/ENSDARG00000100003/ENSDARG00000040555/ENSDARG00000040190/ENSDARG00000101561/ENSDARG00000016375/ENSDARG00000076225/ENSDARG00000059070/ENSDARG00000074301/ENSDARG00000032206/ENSDARG00000001873/ENSDARG00000034430/ENSDARG00000060494/ENSDARG00000035913/…	53
KEGG	Temp-down	dre03030	DNA replication - Danio rerio (zebrafish)	17/600	38/7371	1.37922e-09	2.23434e-07	1.85832e-07	556995/192323/556456/393195/393241/406435/566409/317740/322059/192333/259256/286747/65226/30440/327491/386707/337598	17
Biological process	Temp-down	GO:0022613	ribonucleoprotein complex biogenesis	52/1197	362/20427	1.91973e-09	2.71065e-06	2.4623e-06	ENSDARG00000005772/ENSDARG00000014329/ENSDARG00000104353/ENSDARG00000101323/ENSDARG00000003287/ENSDARG00000091831/ENSDARG00000054980/ENSDARG00000015676/ENSDARG00000042566/ENSDARG00000104938/ENSDARG00000001241/ENSDARG00000002710/ENSDARG00000006219/ENSDARG00000002591/ENSDARG00000012820/ENSDARG00000090697/ENSDARG00000016399/ENSDARG00000035507/ENSDARG00000042520/ENSDARG00000001057/ENSDARG00000008740/…	52
Biological process	Temp-down	GO:1901605	alpha-amino acid metabolic process	34/1197	187/20427	3.26971e-09	3.07789e-06	2.79589e-06	ENSDARG00000009020/ENSDARG00000053087/ENSDARG00000044094/ENSDARG00000093235/ENSDARG00000007421/ENSDARG00000068910/ENSDARG00000017612/ENSDARG00000100003/ENSDARG00000040190/ENSDARG00000016375/ENSDARG00000076225/ENSDARG00000074301/ENSDARG00000032206/ENSDARG00000001873/ENSDARG00000034430/ENSDARG00000021154/ENSDARG00000010862/ENSDARG00000070394/ENSDARG00000003750/ENSDARG00000030700/ENSDARG00000055226/…	34
Cellular component	Temp-down	GO:0030312	external encapsulating structure	49/1211	341/20832	4.3201e-09	9.11541e-07	8.32188e-07	ENSDARG00000094408/ENSDARG00000096586/ENSDARG00000076321/ENSDARG00000101209/ENSDARG00000002235/ENSDARG00000042129/ENSDARG00000035809/ENSDARG00000088745/ENSDARG00000021948/ENSDARG00000104267/ENSDARG00000063634/ENSDARG00000092806/ENSDARG00000075707/ENSDARG00000071586/ENSDARG00000035859/ENSDARG00000020007/ENSDARG00000009014/ENSDARG00000076856/ENSDARG00000076904/ENSDARG00000042130/ENSDARG00000019692/…	49
Cellular component	Temp-down	GO:0031012	extracellular matrix	49/1211	341/20832	4.3201e-09	9.11541e-07	8.32188e-07	ENSDARG00000094408/ENSDARG00000096586/ENSDARG00000076321/ENSDARG00000101209/ENSDARG00000002235/ENSDARG00000042129/ENSDARG00000035809/ENSDARG00000088745/ENSDARG00000021948/ENSDARG00000104267/ENSDARG00000063634/ENSDARG00000092806/ENSDARG00000075707/ENSDARG00000071586/ENSDARG00000035859/ENSDARG00000020007/ENSDARG00000009014/ENSDARG00000076856/ENSDARG00000076904/ENSDARG00000042130/ENSDARG00000019692/…	49
Biological process	Temp-down	GO:0046633	alpha-beta T cell proliferation	8/1197	10/20427	5.50295e-09	3.10807e-06	2.8233e-06	ENSDARG00000068993/ENSDARG00000068969/ENSDARG00000068966/ENSDARG00000093059/ENSDARG00000087311/ENSDARG00000069058/ENSDARG00000025903/ENSDARG00000041060	8
Biological process	Temp-down	GO:0046640	regulation of alpha-beta T cell proliferation	8/1197	10/20427	5.50295e-09	3.10807e-06	2.8233e-06	ENSDARG00000068993/ENSDARG00000068969/ENSDARG00000068966/ENSDARG00000093059/ENSDARG00000087311/ENSDARG00000069058/ENSDARG00000025903/ENSDARG00000041060	8
Biological process	Temp-down	GO:0044282	small molecule catabolic process	41/1197	272/20427	2.49208e-08	1.15846e-05	1.05232e-05	ENSDARG00000033999/ENSDARG00000038881/ENSDARG00000003113/ENSDARG00000007421/ENSDARG00000068910/ENSDARG00000037943/ENSDARG00000007127/ENSDARG00000024443/ENSDARG00000037057/ENSDARG00000088357/ENSDARG00000040555/ENSDARG00000040190/ENSDARG00000076225/ENSDARG00000014179/ENSDARG00000027992/ENSDARG00000040295/ENSDARG00000021154/ENSDARG00000010862/ENSDARG00000070394/ENSDARG00000060594/ENSDARG00000014676/…	41
Biological process	Temp-down	GO:0046636	negative regulation of alpha-beta T cell activation	9/1197	15/20427	2.87154e-08	1.15846e-05	1.05232e-05	ENSDARG00000068993/ENSDARG00000026726/ENSDARG00000068969/ENSDARG00000068966/ENSDARG00000093059/ENSDARG00000087311/ENSDARG00000069058/ENSDARG00000025903/ENSDARG00000041060	9
Cellular component	Temp-down	GO:0005730	nucleolus	41/1211	278/20832	3.75807e-08	5.28636e-06	4.82616e-06	ENSDARG00000014329/ENSDARG00000020494/ENSDARG00000023532/ENSDARG00000104353/ENSDARG00000003287/ENSDARG00000091831/ENSDARG00000042522/ENSDARG00000054980/ENSDARG00000015676/ENSDARG00000104938/ENSDARG00000038027/ENSDARG00000002710/ENSDARG00000006219/ENSDARG00000012820/ENSDARG00000075795/ENSDARG00000011510/ENSDARG00000042520/ENSDARG00000001057/ENSDARG00000008740/ENSDARG00000043304/ENSDARG00000045843/…	41
Molecular function	Temp-down	GO:0016712	oxidoreductase activity, acting on paired donors, with incorporation or reduction of molecular oxygen, reduced flavin or flavoprotein as one donor, and incorporation of one atom of oxygen	17/1202	59/20000	3.88874e-08	1.79637e-05	1.49837e-05	ENSDARG00000101190/ENSDARG00000040433/ENSDARG00000026548/ENSDARG00000101632/ENSDARG00000079653/ENSDARG00000098995/ENSDARG00000101861/ENSDARG00000104593/ENSDARG00000043997/ENSDARG00000044002/ENSDARG00000102981/ENSDARG00000104529/ENSDARG00000105151/ENSDARG00000021172/ENSDARG00000022650/ENSDARG00000070775/ENSDARG00000101423	17
Molecular function	Temp-down	GO:0016874	ligase activity	34/1202	202/20000	4.54777e-08	1.79637e-05	1.49837e-05	ENSDARG00000077299/ENSDARG00000060041/ENSDARG00000061201/ENSDARG00000062973/ENSDARG00000012399/ENSDARG00000018953/ENSDARG00000003854/ENSDARG00000100003/ENSDARG00000044809/ENSDARG00000033539/ENSDARG00000016375/ENSDARG00000059070/ENSDARG00000030514/ENSDARG00000034534/ENSDARG00000060494/ENSDARG00000035913/ENSDARG00000098825/ENSDARG00000003750/ENSDARG00000030700/ENSDARG00000044575/ENSDARG00000034396/…	34
Biological process	Temp-down	GO:0006260	DNA replication	29/1197	160/20427	4.95296e-08	1.61588e-05	1.46783e-05	ENSDARG00000015998/ENSDARG00000062152/ENSDARG00000057323/ENSDARG00000060041/ENSDARG00000024204/ENSDARG00000002304/ENSDARG00000027689/ENSDARG00000018891/ENSDARG00000042458/ENSDARG00000057683/ENSDARG00000045308/ENSDARG00000015070/ENSDARG00000101180/ENSDARG00000055969/ENSDARG00000019507/ENSDARG00000037188/ENSDARG00000071294/ENSDARG00000014017/ENSDARG00000040163/ENSDARG00000029058/ENSDARG00000008805/…	29
Biological process	Temp-down	GO:0016054	organic acid catabolic process	33/1197	199/20427	5.72195e-08	1.61588e-05	1.46783e-05	ENSDARG00000033999/ENSDARG00000038881/ENSDARG00000007421/ENSDARG00000068910/ENSDARG00000037943/ENSDARG00000007127/ENSDARG00000024443/ENSDARG00000037057/ENSDARG00000088357/ENSDARG00000040555/ENSDARG00000040190/ENSDARG00000076225/ENSDARG00000027992/ENSDARG00000021154/ENSDARG00000010862/ENSDARG00000070394/ENSDARG00000060594/ENSDARG00000014676/ENSDARG00000078425/ENSDARG00000055591/ENSDARG00000062054/…	33
Biological process	Temp-down	GO:0046395	carboxylic acid catabolic process	33/1197	199/20427	5.72195e-08	1.61588e-05	1.46783e-05	ENSDARG00000033999/ENSDARG00000038881/ENSDARG00000007421/ENSDARG00000068910/ENSDARG00000037943/ENSDARG00000007127/ENSDARG00000024443/ENSDARG00000037057/ENSDARG00000088357/ENSDARG00000040555/ENSDARG00000040190/ENSDARG00000076225/ENSDARG00000027992/ENSDARG00000021154/ENSDARG00000010862/ENSDARG00000070394/ENSDARG00000060594/ENSDARG00000014676/ENSDARG00000078425/ENSDARG00000055591/ENSDARG00000062054/…	33
Biological process	Temp-down	GO:0030198	extracellular matrix organization	32/1197	192/20427	8.02356e-08	1.88821e-05	1.71521e-05	ENSDARG00000011821/ENSDARG00000094408/ENSDARG00000096586/ENSDARG00000076321/ENSDARG00000101209/ENSDARG00000002235/ENSDARG00000035809/ENSDARG00000088745/ENSDARG00000104267/ENSDARG00000092806/ENSDARG00000071586/ENSDARG00000020007/ENSDARG00000009014/ENSDARG00000076904/ENSDARG00000019692/ENSDARG00000012593/ENSDARG00000038683/ENSDARG00000090783/ENSDARG00000024492/ENSDARG00000001999/ENSDARG00000102956/…	32
Biological process	Temp-down	GO:0043062	extracellular structure organization	32/1197	192/20427	8.02356e-08	1.88821e-05	1.71521e-05	ENSDARG00000011821/ENSDARG00000094408/ENSDARG00000096586/ENSDARG00000076321/ENSDARG00000101209/ENSDARG00000002235/ENSDARG00000035809/ENSDARG00000088745/ENSDARG00000104267/ENSDARG00000092806/ENSDARG00000071586/ENSDARG00000020007/ENSDARG00000009014/ENSDARG00000076904/ENSDARG00000019692/ENSDARG00000012593/ENSDARG00000038683/ENSDARG00000090783/ENSDARG00000024492/ENSDARG00000001999/ENSDARG00000102956/…	32
Biological process	Temp-down	GO:0045229	external encapsulating structure organization	32/1197	193/20427	9.08775e-08	1.97414e-05	1.79327e-05	ENSDARG00000011821/ENSDARG00000094408/ENSDARG00000096586/ENSDARG00000076321/ENSDARG00000101209/ENSDARG00000002235/ENSDARG00000035809/ENSDARG00000088745/ENSDARG00000104267/ENSDARG00000092806/ENSDARG00000071586/ENSDARG00000020007/ENSDARG00000009014/ENSDARG00000076904/ENSDARG00000019692/ENSDARG00000012593/ENSDARG00000038683/ENSDARG00000090783/ENSDARG00000024492/ENSDARG00000001999/ENSDARG00000102956/…	32
Biological process	Temp-down	GO:0046634	regulation of alpha-beta T cell activation	9/1197	17/20427	1.25297e-07	2.36504e-05	2.14835e-05	ENSDARG00000068993/ENSDARG00000026726/ENSDARG00000068969/ENSDARG00000068966/ENSDARG00000093059/ENSDARG00000087311/ENSDARG00000069058/ENSDARG00000025903/ENSDARG00000041060	9
Biological process	Temp-down	GO:0071466	cellular response to xenobiotic stimulus	21/1197	96/20427	1.28901e-07	2.36504e-05	2.14835e-05	ENSDARG00000101190/ENSDARG00000040433/ENSDARG00000086826/ENSDARG00000026548/ENSDARG00000101632/ENSDARG00000079653/ENSDARG00000098995/ENSDARG00000101861/ENSDARG00000071586/ENSDARG00000104593/ENSDARG00000043997/ENSDARG00000044002/ENSDARG00000102981/ENSDARG00000104529/ENSDARG00000078552/ENSDARG00000016132/ENSDARG00000034852/ENSDARG00000021172/ENSDARG00000022650/ENSDARG00000070775/ENSDARG00000101423	21
Biological process	Temp-down	GO:0042254	ribosome biogenesis	38/1197	257/20427	1.33997e-07	2.36504e-05	2.14835e-05	ENSDARG00000005772/ENSDARG00000014329/ENSDARG00000104353/ENSDARG00000003287/ENSDARG00000091831/ENSDARG00000054980/ENSDARG00000015676/ENSDARG00000042566/ENSDARG00000104938/ENSDARG00000002710/ENSDARG00000006219/ENSDARG00000012820/ENSDARG00000016399/ENSDARG00000035507/ENSDARG00000042520/ENSDARG00000001057/ENSDARG00000008740/ENSDARG00000043304/ENSDARG00000063596/ENSDARG00000100452/ENSDARG00000012899/…	38
Biological process	Temp-down	GO:0006364	rRNA processing	29/1197	169/20427	1.69523e-07	2.81608e-05	2.55807e-05	ENSDARG00000005772/ENSDARG00000003287/ENSDARG00000091831/ENSDARG00000054980/ENSDARG00000042566/ENSDARG00000104938/ENSDARG00000002710/ENSDARG00000006219/ENSDARG00000016399/ENSDARG00000042520/ENSDARG00000001057/ENSDARG00000008740/ENSDARG00000043304/ENSDARG00000063596/ENSDARG00000100452/ENSDARG00000012899/ENSDARG00000053912/ENSDARG00000020077/ENSDARG00000018902/ENSDARG00000057368/ENSDARG00000007744/…	29
Cellular component	Temp-down	GO:0005940	septin ring	11/1211	28/20832	2.1003e-07	2.21581e-05	2.02292e-05	ENSDARG00000100858/ENSDARG00000078093/ENSDARG00000095410/ENSDARG00000010721/ENSDARG00000076257/ENSDARG00000087375/ENSDARG00000053761/ENSDARG00000105145/ENSDARG00000070852/ENSDARG00000105367/ENSDARG00000010385	11
Biological process	Temp-down	GO:0048251	elastic fiber assembly	7/1197	10/20427	2.3938e-07	3.75561e-05	3.41152e-05	ENSDARG00000094408/ENSDARG00000096586/ENSDARG00000088745/ENSDARG00000092806/ENSDARG00000038683/ENSDARG00000090783/ENSDARG00000038682	7
Cellular component	Temp-down	GO:0031105	septin complex	11/1211	29/20832	3.20617e-07	2.255e-05	2.0587e-05	ENSDARG00000100858/ENSDARG00000078093/ENSDARG00000095410/ENSDARG00000010721/ENSDARG00000076257/ENSDARG00000087375/ENSDARG00000053761/ENSDARG00000105145/ENSDARG00000070852/ENSDARG00000105367/ENSDARG00000010385	11
Cellular component	Temp-down	GO:0032156	septin cytoskeleton	11/1211	29/20832	3.20617e-07	2.255e-05	2.0587e-05	ENSDARG00000100858/ENSDARG00000078093/ENSDARG00000095410/ENSDARG00000010721/ENSDARG00000076257/ENSDARG00000087375/ENSDARG00000053761/ENSDARG00000105145/ENSDARG00000070852/ENSDARG00000105367/ENSDARG00000010385	11
Biological process	Temp-down	GO:0009410	response to xenobiotic stimulus	22/1197	110/20427	3.45602e-07	5.13674e-05	4.66611e-05	ENSDARG00000101190/ENSDARG00000040433/ENSDARG00000086826/ENSDARG00000026548/ENSDARG00000101632/ENSDARG00000079653/ENSDARG00000098995/ENSDARG00000101861/ENSDARG00000071586/ENSDARG00000104593/ENSDARG00000043997/ENSDARG00000044002/ENSDARG00000102981/ENSDARG00000104529/ENSDARG00000078552/ENSDARG00000016132/ENSDARG00000034852/ENSDARG00000021172/ENSDARG00000022650/ENSDARG00000070775/ENSDARG00000101423/…	22
Biological process	Temp-down	GO:0006805	xenobiotic metabolic process	16/1197	63/20427	4.68492e-07	6.61511e-05	6.00903e-05	ENSDARG00000101190/ENSDARG00000040433/ENSDARG00000026548/ENSDARG00000101632/ENSDARG00000079653/ENSDARG00000098995/ENSDARG00000101861/ENSDARG00000104593/ENSDARG00000043997/ENSDARG00000044002/ENSDARG00000102981/ENSDARG00000104529/ENSDARG00000021172/ENSDARG00000022650/ENSDARG00000070775/ENSDARG00000101423	16
Biological process	Temp-down	GO:0085029	extracellular matrix assembly	11/1197	30/20427	5.1921e-07	6.98214e-05	6.34243e-05	ENSDARG00000094408/ENSDARG00000096586/ENSDARG00000101209/ENSDARG00000002235/ENSDARG00000088745/ENSDARG00000092806/ENSDARG00000038683/ENSDARG00000090783/ENSDARG00000008388/ENSDARG00000038682/ENSDARG00000101844	11
Biological process	Temp-down	GO:0008652	amino acid biosynthetic process	17/1197	72/20427	6.37013e-07	8.17692e-05	7.42775e-05	ENSDARG00000053087/ENSDARG00000100003/ENSDARG00000016375/ENSDARG00000076225/ENSDARG00000074301/ENSDARG00000032206/ENSDARG00000001873/ENSDARG00000034430/ENSDARG00000027419/ENSDARG00000078425/ENSDARG00000069095/ENSDARG00000010267/ENSDARG00000011521/ENSDARG00000013227/ENSDARG00000040314/ENSDARG00000013430/ENSDARG00000016733	17
Biological process	Temp-down	GO:0016072	rRNA metabolic process	29/1197	187/20427	1.49377e-06	0.000183409	0.000166605	ENSDARG00000005772/ENSDARG00000003287/ENSDARG00000091831/ENSDARG00000054980/ENSDARG00000042566/ENSDARG00000104938/ENSDARG00000002710/ENSDARG00000006219/ENSDARG00000016399/ENSDARG00000042520/ENSDARG00000001057/ENSDARG00000008740/ENSDARG00000043304/ENSDARG00000063596/ENSDARG00000100452/ENSDARG00000012899/ENSDARG00000053912/ENSDARG00000020077/ENSDARG00000018902/ENSDARG00000057368/ENSDARG00000007744/…	29
Molecular function	Temp-down	GO:0020037	heme binding	29/1202	184/20000	1.76052e-06	0.000400351	0.000333937	ENSDARG00000101190/ENSDARG00000033999/ENSDARG00000040433/ENSDARG00000026548/ENSDARG00000101632/ENSDARG00000068910/ENSDARG00000079653/ENSDARG00000098995/ENSDARG00000101861/ENSDARG00000104593/ENSDARG00000101008/ENSDARG00000043997/ENSDARG00000044002/ENSDARG00000102981/ENSDARG00000104529/ENSDARG00000045142/ENSDARG00000105151/ENSDARG00000004964/ENSDARG00000010276/ENSDARG00000035564/ENSDARG00000021172/…	29
Molecular function	Temp-down	GO:0005506	iron ion binding	33/1202	226/20000	2.0271e-06	0.000400351	0.000333937	ENSDARG00000011821/ENSDARG00000101190/ENSDARG00000033999/ENSDARG00000040433/ENSDARG00000026548/ENSDARG00000071212/ENSDARG00000101632/ENSDARG00000079653/ENSDARG00000098995/ENSDARG00000101861/ENSDARG00000104593/ENSDARG00000043997/ENSDARG00000059856/ENSDARG00000044002/ENSDARG00000073781/ENSDARG00000019763/ENSDARG00000102981/ENSDARG00000104529/ENSDARG00000045142/ENSDARG00000105151/ENSDARG00000036135/…	33
Biological process	Temp-down	GO:0000727	double-strand break repair via break-induced replication	8/1197	17/20427	2.05181e-06	0.00024143	0.00021931	ENSDARG00000024204/ENSDARG00000002304/ENSDARG00000057683/ENSDARG00000101180/ENSDARG00000019507/ENSDARG00000043720/ENSDARG00000040041/ENSDARG00000016044	8
KEGG	Temp-down	dre00260	Glycine, serine and threonine metabolism - Danio rerio (zebrafish)	15/600	47/7371	2.46572e-06	0.000199723	0.000166112	64608/431723/322055/445818/321928/404730/450000/570678/399479/402985/558601/541429/606663/322228/327512	15
Biological process	Temp-down	GO:0006418	tRNA aminoacylation for protein translation	13/1197	48/20427	2.53326e-06	0.000286158	0.00025994	ENSDARG00000077299/ENSDARG00000059070/ENSDARG00000060494/ENSDARG00000035913/ENSDARG00000098825/ENSDARG00000044575/ENSDARG00000034396/ENSDARG00000054530/ENSDARG00000069142/ENSDARG00000016864/ENSDARG00000070043/ENSDARG00000104659/ENSDARG00000007955	13
Molecular function	Temp-down	GO:0004812	aminoacyl-tRNA ligase activity	13/1202	48/20000	3.34687e-06	0.000440671	0.000367568	ENSDARG00000077299/ENSDARG00000059070/ENSDARG00000060494/ENSDARG00000035913/ENSDARG00000098825/ENSDARG00000044575/ENSDARG00000034396/ENSDARG00000054530/ENSDARG00000069142/ENSDARG00000016864/ENSDARG00000070043/ENSDARG00000104659/ENSDARG00000007955	13
Molecular function	Temp-down	GO:0016875	ligase activity, forming carbon-oxygen bonds	13/1202	48/20000	3.34687e-06	0.000440671	0.000367568	ENSDARG00000077299/ENSDARG00000059070/ENSDARG00000060494/ENSDARG00000035913/ENSDARG00000098825/ENSDARG00000044575/ENSDARG00000034396/ENSDARG00000054530/ENSDARG00000069142/ENSDARG00000016864/ENSDARG00000070043/ENSDARG00000104659/ENSDARG00000007955	13
Molecular function	Temp-down	GO:0046906	tetrapyrrole binding	29/1202	192/20000	4.21305e-06	0.000457031	0.000381215	ENSDARG00000101190/ENSDARG00000033999/ENSDARG00000040433/ENSDARG00000026548/ENSDARG00000101632/ENSDARG00000068910/ENSDARG00000079653/ENSDARG00000098995/ENSDARG00000101861/ENSDARG00000104593/ENSDARG00000101008/ENSDARG00000043997/ENSDARG00000044002/ENSDARG00000102981/ENSDARG00000104529/ENSDARG00000045142/ENSDARG00000105151/ENSDARG00000004964/ENSDARG00000010276/ENSDARG00000035564/ENSDARG00000021172/…	29
Molecular function	Temp-down	GO:0016616	oxidoreductase activity, acting on the CH-OH group of donors, NAD or NADP as acceptor	25/1202	153/20000	4.62816e-06	0.000457031	0.000381215	ENSDARG00000006900/ENSDARG00000053215/ENSDARG00000017882/ENSDARG00000019081/ENSDARG00000044803/ENSDARG00000043180/ENSDARG00000043701/ENSDARG00000036587/ENSDARG00000103849/ENSDARG00000054842/ENSDARG00000036942/ENSDARG00000052696/ENSDARG00000001873/ENSDARG00000071877/ENSDARG00000026236/ENSDARG00000060594/ENSDARG00000019986/ENSDARG00000029795/ENSDARG00000052734/ENSDARG00000015709/ENSDARG00000029524/…	25
Molecular function	Temp-down	GO:0140098	catalytic activity, acting on RNA	47/1202	394/20000	5.71362e-06	0.000501529	0.00041833	ENSDARG00000077299/ENSDARG00000054597/ENSDARG00000037928/ENSDARG00000058492/ENSDARG00000091831/ENSDARG00000018891/ENSDARG00000104938/ENSDARG00000038068/ENSDARG00000061177/ENSDARG00000035507/ENSDARG00000003032/ENSDARG00000020573/ENSDARG00000102846/ENSDARG00000056065/ENSDARG00000043304/ENSDARG00000059070/ENSDARG00000063596/ENSDARG00000060494/ENSDARG00000035913/ENSDARG00000056665/ENSDARG00000098825/…	47
Biological process	Temp-down	GO:0043039	tRNA aminoacylation	13/1197	52/20427	6.69769e-06	0.000718193	0.000652391	ENSDARG00000077299/ENSDARG00000059070/ENSDARG00000060494/ENSDARG00000035913/ENSDARG00000098825/ENSDARG00000044575/ENSDARG00000034396/ENSDARG00000054530/ENSDARG00000069142/ENSDARG00000016864/ENSDARG00000070043/ENSDARG00000104659/ENSDARG00000007955	13
Biological process	Temp-down	GO:0046631	alpha-beta T cell activation	9/1197	25/20427	6.86657e-06	0.000718193	0.000652391	ENSDARG00000068993/ENSDARG00000026726/ENSDARG00000068969/ENSDARG00000068966/ENSDARG00000093059/ENSDARG00000087311/ENSDARG00000069058/ENSDARG00000025903/ENSDARG00000041060	9
Biological process	Temp-down	GO:0009126	purine nucleoside monophosphate metabolic process	11/1197	38/20427	7.411e-06	0.000721678	0.000655557	ENSDARG00000006900/ENSDARG00000003113/ENSDARG00000012399/ENSDARG00000006546/ENSDARG00000033539/ENSDARG00000039429/ENSDARG00000011683/ENSDARG00000016706/ENSDARG00000017049/ENSDARG00000003750/ENSDARG00000029524	11
Biological process	Temp-down	GO:0009167	purine ribonucleoside monophosphate metabolic process	11/1197	38/20427	7.411e-06	0.000721678	0.000655557	ENSDARG00000006900/ENSDARG00000003113/ENSDARG00000012399/ENSDARG00000006546/ENSDARG00000033539/ENSDARG00000039429/ENSDARG00000011683/ENSDARG00000016706/ENSDARG00000017049/ENSDARG00000003750/ENSDARG00000029524	11
Molecular function	Temp-down	GO:0016614	oxidoreductase activity, acting on CH-OH group of donors	25/1202	158/20000	8.30446e-06	0.000656053	0.000547221	ENSDARG00000006900/ENSDARG00000053215/ENSDARG00000017882/ENSDARG00000019081/ENSDARG00000044803/ENSDARG00000043180/ENSDARG00000043701/ENSDARG00000036587/ENSDARG00000103849/ENSDARG00000054842/ENSDARG00000036942/ENSDARG00000052696/ENSDARG00000001873/ENSDARG00000071877/ENSDARG00000026236/ENSDARG00000060594/ENSDARG00000019986/ENSDARG00000029795/ENSDARG00000052734/ENSDARG00000015709/ENSDARG00000029524/…	25
Biological process	Temp-down	GO:0043038	amino acid activation	13/1197	53/20427	8.40186e-06	0.000782791	0.000711071	ENSDARG00000077299/ENSDARG00000059070/ENSDARG00000060494/ENSDARG00000035913/ENSDARG00000098825/ENSDARG00000044575/ENSDARG00000034396/ENSDARG00000054530/ENSDARG00000069142/ENSDARG00000016864/ENSDARG00000070043/ENSDARG00000104659/ENSDARG00000007955	13
Biological process	Temp-down	GO:0009064	glutamine family amino acid metabolic process	15/1197	69/20427	8.59296e-06	0.000782791	0.000711071	ENSDARG00000044094/ENSDARG00000007421/ENSDARG00000068910/ENSDARG00000017612/ENSDARG00000100003/ENSDARG00000016375/ENSDARG00000021154/ENSDARG00000070394/ENSDARG00000003750/ENSDARG00000030700/ENSDARG00000055226/ENSDARG00000078425/ENSDARG00000069095/ENSDARG00000098386/ENSDARG00000013227	15
Biological process	Temp-down	GO:0044283	small molecule biosynthetic process	44/1197	378/20427	1.12314e-05	0.000964207	0.000875866	ENSDARG00000062549/ENSDARG00000053087/ENSDARG00000003113/ENSDARG00000060522/ENSDARG00000017612/ENSDARG00000100003/ENSDARG00000040190/ENSDARG00000026726/ENSDARG00000071345/ENSDARG00000016375/ENSDARG00000039429/ENSDARG00000011683/ENSDARG00000076225/ENSDARG00000074301/ENSDARG00000032206/ENSDARG00000001873/ENSDARG00000034430/ENSDARG00000038040/ENSDARG00000012563/ENSDARG00000030743/ENSDARG00000088959/…	44
Biological process	Temp-down	GO:0016053	organic acid biosynthetic process	28/1197	196/20427	1.12673e-05	0.000964207	0.000875866	ENSDARG00000062549/ENSDARG00000053087/ENSDARG00000100003/ENSDARG00000026726/ENSDARG00000071345/ENSDARG00000016375/ENSDARG00000076225/ENSDARG00000074301/ENSDARG00000032206/ENSDARG00000001873/ENSDARG00000034430/ENSDARG00000010276/ENSDARG00000027419/ENSDARG00000029795/ENSDARG00000078425/ENSDARG00000015709/ENSDARG00000069095/ENSDARG00000099546/ENSDARG00000058730/ENSDARG00000031434/ENSDARG00000010267/…	28
KEGG	Temp-down	dre00270	Cysteine and methionine metabolism - Danio rerio (zebrafish)	16/600	59/7371	1.21685e-05	0.0006571	0.000546516	796025/317744/333974/335715/792097/322055/445818/321928/337599/323329/394240/387530/30430/322228/327512/393714	16
Biological process	Temp-down	GO:0009127	purine nucleoside monophosphate biosynthetic process	10/1197	33/20427	1.231e-05	0.00099324	0.000902239	ENSDARG00000006900/ENSDARG00000003113/ENSDARG00000012399/ENSDARG00000033539/ENSDARG00000039429/ENSDARG00000011683/ENSDARG00000016706/ENSDARG00000017049/ENSDARG00000003750/ENSDARG00000029524	10
Biological process	Temp-down	GO:0009168	purine ribonucleoside monophosphate biosynthetic process	10/1197	33/20427	1.231e-05	0.00099324	0.000902239	ENSDARG00000006900/ENSDARG00000003113/ENSDARG00000012399/ENSDARG00000033539/ENSDARG00000039429/ENSDARG00000011683/ENSDARG00000016706/ENSDARG00000017049/ENSDARG00000003750/ENSDARG00000029524	10
Biological process	Temp-down	GO:2000515	negative regulation of CD4-positive, alpha-beta T cell activation	6/1197	11/20427	1.4313e-05	0.00112278	0.00101991	ENSDARG00000026726/ENSDARG00000093059/ENSDARG00000087311/ENSDARG00000069058/ENSDARG00000025903/ENSDARG00000041060	6
Biological process	Temp-down	GO:0009069	serine family amino acid metabolic process	10/1197	34/20427	1.65273e-05	0.00126143	0.00114586	ENSDARG00000093235/ENSDARG00000017612/ENSDARG00000076225/ENSDARG00000074301/ENSDARG00000032206/ENSDARG00000001873/ENSDARG00000010862/ENSDARG00000040314/ENSDARG00000016733/ENSDARG00000099389	10
Molecular function	Temp-down	GO:0015272	ATP-activated inward rectifier potassium channel activity	6/1202	11/20000	1.65482e-05	0.00118846	0.000991308	ENSDARG00000089060/ENSDARG00000086248/ENSDARG00000090635/ENSDARG00000090866/ENSDARG00000088484/ENSDARG00000091232	6
Biological process	Temp-down	GO:1901607	alpha-amino acid biosynthetic process	14/1197	65/20427	1.90744e-05	0.00141753	0.00128765	ENSDARG00000053087/ENSDARG00000100003/ENSDARG00000016375/ENSDARG00000076225/ENSDARG00000074301/ENSDARG00000032206/ENSDARG00000001873/ENSDARG00000034430/ENSDARG00000078425/ENSDARG00000069095/ENSDARG00000013227/ENSDARG00000040314/ENSDARG00000013430/ENSDARG00000016733	14
KEGG	Temp-down	dre01232	Nucleotide metabolism - Danio rerio (zebrafish)	23/600	110/7371	1.94163e-05	0.000786361	0.000654024	567734/317745/402953/436919/415192/192305/324134/406590/100005551/321720/368220/553701/334431/447810/322089/30740/373884/100330864/338306/30733/445245/474325/406558	23
Cellular component	Temp-down	GO:0030684	preribosome	16/1211	83/20832	1.98221e-05	0.00109253	0.000997421	ENSDARG00000104353/ENSDARG00000003287/ENSDARG00000054980/ENSDARG00000042566/ENSDARG00000104938/ENSDARG00000012820/ENSDARG00000016399/ENSDARG00000042520/ENSDARG00000001057/ENSDARG00000053912/ENSDARG00000020077/ENSDARG00000018902/ENSDARG00000007744/ENSDARG00000042751/ENSDARG00000022232/ENSDARG00000103337	16
Biological process	Temp-down	GO:0006753	nucleoside phosphate metabolic process	48/1197	436/20427	2.01924e-05	0.00146214	0.00132818	ENSDARG00000052103/ENSDARG00000006900/ENSDARG00000003113/ENSDARG00000068910/ENSDARG00000012399/ENSDARG00000060522/ENSDARG00000076694/ENSDARG00000037057/ENSDARG00000003854/ENSDARG00000078738/ENSDARG00000006546/ENSDARG00000035309/ENSDARG00000005897/ENSDARG00000058597/ENSDARG00000033539/ENSDARG00000039429/ENSDARG00000011683/ENSDARG00000014179/ENSDARG00000030598/ENSDARG00000016706/ENSDARG00000030514/…	48
Molecular function	Temp-down	GO:0004497	monooxygenase activity	26/1202	177/20000	2.14535e-05	0.00141235	0.00117806	ENSDARG00000101190/ENSDARG00000033999/ENSDARG00000040433/ENSDARG00000026548/ENSDARG00000101632/ENSDARG00000068910/ENSDARG00000079653/ENSDARG00000098995/ENSDARG00000101861/ENSDARG00000104593/ENSDARG00000043997/ENSDARG00000044002/ENSDARG00000102981/ENSDARG00000104529/ENSDARG00000105151/ENSDARG00000004964/ENSDARG00000021172/ENSDARG00000022650/ENSDARG00000002764/ENSDARG00000070775/ENSDARG00000101423/…	26
Biological process	Temp-down	GO:0060041	retina development in camera-type eye	39/1197	329/20427	2.30341e-05	0.00162621	0.00147721	ENSDARG00000006370/ENSDARG00000024204/ENSDARG00000002235/ENSDARG00000001634/ENSDARG00000069090/ENSDARG00000014018/ENSDARG00000056151/ENSDARG00000077811/ENSDARG00000061101/ENSDARG00000006219/ENSDARG00000012499/ENSDARG00000042458/ENSDARG00000015002/ENSDARG00000033539/ENSDARG00000030694/ENSDARG00000095743/ENSDARG00000034195/ENSDARG00000052348/ENSDARG00000026629/ENSDARG00000100558/ENSDARG00000008188/…	39
Biological process	Temp-down	GO:0046394	carboxylic acid biosynthetic process	27/1197	194/20427	2.58504e-05	0.00170716	0.00155075	ENSDARG00000062549/ENSDARG00000053087/ENSDARG00000100003/ENSDARG00000026726/ENSDARG00000071345/ENSDARG00000016375/ENSDARG00000076225/ENSDARG00000074301/ENSDARG00000032206/ENSDARG00000001873/ENSDARG00000034430/ENSDARG00000010276/ENSDARG00000027419/ENSDARG00000029795/ENSDARG00000078425/ENSDARG00000015709/ENSDARG00000069095/ENSDARG00000099546/ENSDARG00000058730/ENSDARG00000031434/ENSDARG00000010267/…	27
Cellular component	Temp-down	GO:0030688	preribosome, small subunit precursor	6/1211	12/20832	2.5995e-05	0.00109253	0.000997421	ENSDARG00000104938/ENSDARG00000016399/ENSDARG00000001057/ENSDARG00000007744/ENSDARG00000042751/ENSDARG00000103337	6
Cellular component	Temp-down	GO:0030894	replisome	6/1211	12/20832	2.5995e-05	0.00109253	0.000997421	ENSDARG00000027689/ENSDARG00000045308/ENSDARG00000015070/ENSDARG00000037188/ENSDARG00000040163/ENSDARG00000003938	6
Cellular component	Temp-down	GO:0043601	nuclear replisome	6/1211	12/20832	2.5995e-05	0.00109253	0.000997421	ENSDARG00000027689/ENSDARG00000045308/ENSDARG00000015070/ENSDARG00000037188/ENSDARG00000040163/ENSDARG00000003938	6
Biological process	Temp-down	GO:0035803	egg coat formation	7/1197	17/20427	2.69456e-05	0.00170716	0.00155075	ENSDARG00000042129/ENSDARG00000042130/ENSDARG00000090768/ENSDARG00000070178/ENSDARG00000016908/ENSDARG00000114958/ENSDARG00000115457	7
Biological process	Temp-down	GO:0030259	lipid glycosylation	6/1197	12/20427	2.72027e-05	0.00170716	0.00155075	ENSDARG00000025275/ENSDARG00000092718/ENSDARG00000091944/ENSDARG00000068503/ENSDARG00000035555/ENSDARG00000077352	6
Biological process	Temp-down	GO:2000514	regulation of CD4-positive, alpha-beta T cell activation	6/1197	12/20427	2.72027e-05	0.00170716	0.00155075	ENSDARG00000026726/ENSDARG00000093059/ENSDARG00000087311/ENSDARG00000069058/ENSDARG00000025903/ENSDARG00000041060	6
Biological process	Temp-down	GO:0006270	DNA replication initiation	9/1197	29/20427	2.72034e-05	0.00170716	0.00155075	ENSDARG00000024204/ENSDARG00000057683/ENSDARG00000045308/ENSDARG00000015070/ENSDARG00000101180/ENSDARG00000019507/ENSDARG00000008805/ENSDARG00000043720/ENSDARG00000040041	9
Molecular function	Temp-down	GO:0016705	oxidoreductase activity, acting on paired donors, with incorporation or reduction of molecular oxygen	32/1202	244/20000	2.72776e-05	0.00165764	0.00138265	ENSDARG00000011821/ENSDARG00000101190/ENSDARG00000033999/ENSDARG00000040433/ENSDARG00000026548/ENSDARG00000071212/ENSDARG00000101632/ENSDARG00000068910/ENSDARG00000079653/ENSDARG00000098995/ENSDARG00000101861/ENSDARG00000104593/ENSDARG00000043997/ENSDARG00000059856/ENSDARG00000092660/ENSDARG00000044002/ENSDARG00000102981/ENSDARG00000104529/ENSDARG00000105151/ENSDARG00000036135/ENSDARG00000004964/…	32
Cellular component	Temp-down	GO:0043596	nuclear replication fork	8/1211	23/20832	2.84783e-05	0.00109253	0.000997421	ENSDARG00000015998/ENSDARG00000027689/ENSDARG00000045308/ENSDARG00000015070/ENSDARG00000037188/ENSDARG00000071294/ENSDARG00000040163/ENSDARG00000003938	8
Biological process	Temp-down	GO:0072524	pyridine-containing compound metabolic process	12/1197	52/20427	3.59994e-05	0.00218272	0.00198274	ENSDARG00000062549/ENSDARG00000076694/ENSDARG00000017612/ENSDARG00000078738/ENSDARG00000060288/ENSDARG00000030598/ENSDARG00000023536/ENSDARG00000088959/ENSDARG00000099546/ENSDARG00000027930/ENSDARG00000100813/ENSDARG00000025375	12
Biological process	Temp-down	GO:0006261	DNA-templated DNA replication	18/1197	105/20427	3.63272e-05	0.00218272	0.00198274	ENSDARG00000015998/ENSDARG00000057323/ENSDARG00000060041/ENSDARG00000024204/ENSDARG00000027689/ENSDARG00000042458/ENSDARG00000057683/ENSDARG00000045308/ENSDARG00000015070/ENSDARG00000101180/ENSDARG00000055969/ENSDARG00000019507/ENSDARG00000071294/ENSDARG00000040163/ENSDARG00000008805/ENSDARG00000043720/ENSDARG00000040041/ENSDARG00000016044	18
Biological process	Temp-down	GO:0009117	nucleotide metabolic process	46/1197	422/20427	3.81578e-05	0.00224495	0.00203927	ENSDARG00000052103/ENSDARG00000006900/ENSDARG00000003113/ENSDARG00000068910/ENSDARG00000012399/ENSDARG00000060522/ENSDARG00000076694/ENSDARG00000037057/ENSDARG00000003854/ENSDARG00000078738/ENSDARG00000006546/ENSDARG00000005897/ENSDARG00000058597/ENSDARG00000033539/ENSDARG00000039429/ENSDARG00000011683/ENSDARG00000014179/ENSDARG00000030598/ENSDARG00000016706/ENSDARG00000030514/ENSDARG00000017049/…	46
Biological process	Temp-down	GO:0034660	ncRNA metabolic process	47/1197	436/20427	4.16932e-05	0.00240289	0.00218273	ENSDARG00000077299/ENSDARG00000005772/ENSDARG00000003287/ENSDARG00000091831/ENSDARG00000054980/ENSDARG00000042566/ENSDARG00000104938/ENSDARG00000002710/ENSDARG00000006219/ENSDARG00000016399/ENSDARG00000102846/ENSDARG00000042520/ENSDARG00000001057/ENSDARG00000008740/ENSDARG00000043304/ENSDARG00000059070/ENSDARG00000031774/ENSDARG00000063596/ENSDARG00000100452/ENSDARG00000060494/ENSDARG00000035913/…	47
Molecular function	Temp-down	GO:0016879	ligase activity, forming carbon-nitrogen bonds	13/1202	60/20000	4.57122e-05	0.00257948	0.00215157	ENSDARG00000062973/ENSDARG00000012399/ENSDARG00000100003/ENSDARG00000044809/ENSDARG00000033539/ENSDARG00000016375/ENSDARG00000003750/ENSDARG00000030700/ENSDARG00000042221/ENSDARG00000040492/ENSDARG00000098386/ENSDARG00000027930/ENSDARG00000013227	13
Biological process	Temp-down	GO:0000375	RNA splicing, via transesterification reactions	33/1197	269/20427	4.85725e-05	0.00262354	0.00238317	ENSDARG00000070846/ENSDARG00000004735/ENSDARG00000101323/ENSDARG00000057484/ENSDARG00000018241/ENSDARG00000001241/ENSDARG00000038068/ENSDARG00000098280/ENSDARG00000012261/ENSDARG00000008097/ENSDARG00000024651/ENSDARG00000052856/ENSDARG00000077400/ENSDARG00000008188/ENSDARG00000007034/ENSDARG00000001244/ENSDARG00000018049/ENSDARG00000056138/ENSDARG00000015325/ENSDARG00000023852/ENSDARG00000010244/…	33
Biological process	Temp-down	GO:0000377	RNA splicing, via transesterification reactions with bulged adenosine as nucleophile	33/1197	269/20427	4.85725e-05	0.00262354	0.00238317	ENSDARG00000070846/ENSDARG00000004735/ENSDARG00000101323/ENSDARG00000057484/ENSDARG00000018241/ENSDARG00000001241/ENSDARG00000038068/ENSDARG00000098280/ENSDARG00000012261/ENSDARG00000008097/ENSDARG00000024651/ENSDARG00000052856/ENSDARG00000077400/ENSDARG00000008188/ENSDARG00000007034/ENSDARG00000001244/ENSDARG00000018049/ENSDARG00000056138/ENSDARG00000015325/ENSDARG00000023852/ENSDARG00000010244/…	33
Biological process	Temp-down	GO:0000398	mRNA splicing, via spliceosome	33/1197	269/20427	4.85725e-05	0.00262354	0.00238317	ENSDARG00000070846/ENSDARG00000004735/ENSDARG00000101323/ENSDARG00000057484/ENSDARG00000018241/ENSDARG00000001241/ENSDARG00000038068/ENSDARG00000098280/ENSDARG00000012261/ENSDARG00000008097/ENSDARG00000024651/ENSDARG00000052856/ENSDARG00000077400/ENSDARG00000008188/ENSDARG00000007034/ENSDARG00000001244/ENSDARG00000018049/ENSDARG00000056138/ENSDARG00000015325/ENSDARG00000023852/ENSDARG00000010244/…	33
Biological process	Temp-down	GO:0042130	negative regulation of T cell proliferation	9/1197	31/20427	4.92378e-05	0.00262354	0.00238317	ENSDARG00000068993/ENSDARG00000068969/ENSDARG00000068966/ENSDARG00000093059/ENSDARG00000087311/ENSDARG00000069058/ENSDARG00000025903/ENSDARG00000041060/ENSDARG00000003061	9
Biological process	Temp-down	GO:0098657	import into cell	22/1197	148/20427	5.17067e-05	0.00270407	0.00245632	ENSDARG00000016439/ENSDARG00000037097/ENSDARG00000104965/ENSDARG00000059883/ENSDARG00000051874/ENSDARG00000104389/ENSDARG00000061941/ENSDARG00000018259/ENSDARG00000014378/ENSDARG00000036427/ENSDARG00000089060/ENSDARG00000086248/ENSDARG00000090635/ENSDARG00000090866/ENSDARG00000088484/ENSDARG00000055791/ENSDARG00000016141/ENSDARG00000091232/ENSDARG00000015654/ENSDARG00000058498/ENSDARG00000036722/…	22
Molecular function	Temp-down	GO:0005201	extracellular matrix structural constituent	16/1202	87/20000	5.42629e-05	0.00285785	0.00238376	ENSDARG00000076321/ENSDARG00000042129/ENSDARG00000035809/ENSDARG00000020007/ENSDARG00000009014/ENSDARG00000042130/ENSDARG00000019692/ENSDARG00000012593/ENSDARG00000090768/ENSDARG00000024492/ENSDARG00000031678/ENSDARG00000069093/ENSDARG00000016908/ENSDARG00000114958/ENSDARG00000115457/ENSDARG00000011407	16
Biological process	Temp-down	GO:0000096	sulfur amino acid metabolic process	8/1197	25/20427	5.98904e-05	0.00301063	0.0027348	ENSDARG00000009020/ENSDARG00000053087/ENSDARG00000093235/ENSDARG00000074301/ENSDARG00000032206/ENSDARG00000034430/ENSDARG00000013430/ENSDARG00000099389	8
Biological process	Temp-down	GO:0072525	pyridine-containing compound biosynthetic process	8/1197	25/20427	5.98904e-05	0.00301063	0.0027348	ENSDARG00000062549/ENSDARG00000076694/ENSDARG00000017612/ENSDARG00000078738/ENSDARG00000030598/ENSDARG00000088959/ENSDARG00000099546/ENSDARG00000027930	8
Biological process	Temp-down	GO:1901293	nucleoside phosphate biosynthetic process	30/1197	238/20427	6.38213e-05	0.00301063	0.0027348	ENSDARG00000052103/ENSDARG00000006900/ENSDARG00000003113/ENSDARG00000068910/ENSDARG00000012399/ENSDARG00000060522/ENSDARG00000076694/ENSDARG00000037057/ENSDARG00000003854/ENSDARG00000078738/ENSDARG00000006546/ENSDARG00000033539/ENSDARG00000039429/ENSDARG00000011683/ENSDARG00000030598/ENSDARG00000016706/ENSDARG00000030514/ENSDARG00000017049/ENSDARG00000056045/ENSDARG00000003750/ENSDARG00000030700/…	30
Biological process	Temp-down	GO:0032945	negative regulation of mononuclear cell proliferation	9/1197	32/20427	6.49622e-05	0.00301063	0.0027348	ENSDARG00000068993/ENSDARG00000068969/ENSDARG00000068966/ENSDARG00000093059/ENSDARG00000087311/ENSDARG00000069058/ENSDARG00000025903/ENSDARG00000041060/ENSDARG00000003061	9
Biological process	Temp-down	GO:0050672	negative regulation of lymphocyte proliferation	9/1197	32/20427	6.49622e-05	0.00301063	0.0027348	ENSDARG00000068993/ENSDARG00000068969/ENSDARG00000068966/ENSDARG00000093059/ENSDARG00000087311/ENSDARG00000069058/ENSDARG00000025903/ENSDARG00000041060/ENSDARG00000003061	9
Biological process	Temp-down	GO:0070664	negative regulation of leukocyte proliferation	9/1197	32/20427	6.49622e-05	0.00301063	0.0027348	ENSDARG00000068993/ENSDARG00000068969/ENSDARG00000068966/ENSDARG00000093059/ENSDARG00000087311/ENSDARG00000069058/ENSDARG00000025903/ENSDARG00000041060/ENSDARG00000003061	9
Biological process	Temp-down	GO:0009161	ribonucleoside monophosphate metabolic process	12/1197	55/20427	6.50314e-05	0.00301063	0.0027348	ENSDARG00000006900/ENSDARG00000003113/ENSDARG00000012399/ENSDARG00000060522/ENSDARG00000006546/ENSDARG00000033539/ENSDARG00000039429/ENSDARG00000011683/ENSDARG00000016706/ENSDARG00000017049/ENSDARG00000003750/ENSDARG00000029524	12
Cellular component	Temp-down	GO:0005657	replication fork	10/1211	40/20832	7.24618e-05	0.00254824	0.00232641	ENSDARG00000015998/ENSDARG00000027689/ENSDARG00000042458/ENSDARG00000045308/ENSDARG00000015070/ENSDARG00000055969/ENSDARG00000037188/ENSDARG00000071294/ENSDARG00000040163/ENSDARG00000003938	10
Biological process	Temp-down	GO:0097006	regulation of plasma lipoprotein particle levels	6/1197	14/20427	7.98496e-05	0.00363702	0.00330379	ENSDARG00000030872/ENSDARG00000040295/ENSDARG00000020866/ENSDARG00000040298/ENSDARG00000008637/ENSDARG00000101160	6
Biological process	Temp-down	GO:0006541	glutamine metabolic process	8/1197	26/20427	8.20832e-05	0.00367941	0.0033423	ENSDARG00000044094/ENSDARG00000100003/ENSDARG00000016375/ENSDARG00000003750/ENSDARG00000030700/ENSDARG00000069095/ENSDARG00000098386/ENSDARG00000013227	8
Biological process	Temp-down	GO:0009165	nucleotide biosynthetic process	29/1197	230/20427	8.34824e-05	0.00368366	0.00334616	ENSDARG00000052103/ENSDARG00000006900/ENSDARG00000068910/ENSDARG00000012399/ENSDARG00000060522/ENSDARG00000076694/ENSDARG00000037057/ENSDARG00000003854/ENSDARG00000078738/ENSDARG00000006546/ENSDARG00000033539/ENSDARG00000039429/ENSDARG00000011683/ENSDARG00000030598/ENSDARG00000016706/ENSDARG00000030514/ENSDARG00000017049/ENSDARG00000056045/ENSDARG00000003750/ENSDARG00000030700/ENSDARG00000014017/…	29
Biological process	Temp-down	GO:0098739	import across plasma membrane	20/1197	132/20427	8.50174e-05	0.00369368	0.00335526	ENSDARG00000016439/ENSDARG00000037097/ENSDARG00000104965/ENSDARG00000059883/ENSDARG00000104389/ENSDARG00000061941/ENSDARG00000018259/ENSDARG00000014378/ENSDARG00000036427/ENSDARG00000089060/ENSDARG00000086248/ENSDARG00000090635/ENSDARG00000090866/ENSDARG00000088484/ENSDARG00000055791/ENSDARG00000091232/ENSDARG00000015654/ENSDARG00000058498/ENSDARG00000036722/ENSDARG00000099186	20
Biological process	Temp-down	GO:0030258	lipid modification	22/1197	155/20427	0.000104514	0.00447195	0.00406223	ENSDARG00000038881/ENSDARG00000037943/ENSDARG00000007127/ENSDARG00000037057/ENSDARG00000088357/ENSDARG00000073781/ENSDARG00000059933/ENSDARG00000040255/ENSDARG00000027992/ENSDARG00000060594/ENSDARG00000052455/ENSDARG00000062054/ENSDARG00000025275/ENSDARG00000073820/ENSDARG00000092718/ENSDARG00000091944/ENSDARG00000068503/ENSDARG00000035555/ENSDARG00000077352/ENSDARG00000102055/ENSDARG00000043527/…	22
Biological process	Temp-down	GO:0006730	one-carbon metabolic process	9/1197	34/20427	0.000109251	0.00460486	0.00418296	ENSDARG00000053087/ENSDARG00000007421/ENSDARG00000044809/ENSDARG00000040334/ENSDARG00000039343/ENSDARG00000042221/ENSDARG00000040492/ENSDARG00000005191/ENSDARG00000077004	9
Biological process	Temp-down	GO:0009123	nucleoside monophosphate metabolic process	12/1197	58/20427	0.000112351	0.00466589	0.00423839	ENSDARG00000006900/ENSDARG00000003113/ENSDARG00000012399/ENSDARG00000060522/ENSDARG00000006546/ENSDARG00000033539/ENSDARG00000039429/ENSDARG00000011683/ENSDARG00000016706/ENSDARG00000017049/ENSDARG00000003750/ENSDARG00000029524	12
Biological process	Temp-down	GO:0009156	ribonucleoside monophosphate biosynthetic process	11/1197	50/20427	0.000120354	0.00481701	0.00437567	ENSDARG00000006900/ENSDARG00000003113/ENSDARG00000012399/ENSDARG00000060522/ENSDARG00000033539/ENSDARG00000039429/ENSDARG00000011683/ENSDARG00000016706/ENSDARG00000017049/ENSDARG00000003750/ENSDARG00000029524	11
Molecular function	Temp-down	GO:0016829	lyase activity	30/1202	241/20000	0.000125649	0.0062039	0.00517473	ENSDARG00000062549/ENSDARG00000007421/ENSDARG00000005897/ENSDARG00000002396/ENSDARG00000033539/ENSDARG00000071345/ENSDARG00000043856/ENSDARG00000076225/ENSDARG00000078479/ENSDARG00000026629/ENSDARG00000074301/ENSDARG00000032206/ENSDARG00000052462/ENSDARG00000017049/ENSDARG00000056045/ENSDARG00000070394/ENSDARG00000060594/ENSDARG00000091851/ENSDARG00000027419/ENSDARG00000040510/ENSDARG00000074666/…	30
Biological process	Temp-down	GO:0035710	CD4-positive, alpha-beta T cell activation	6/1197	15/20427	0.000126488	0.00481701	0.00437567	ENSDARG00000026726/ENSDARG00000093059/ENSDARG00000087311/ENSDARG00000069058/ENSDARG00000025903/ENSDARG00000041060	6
Biological process	Temp-down	GO:0055090	acylglycerol homeostasis	6/1197	15/20427	0.000126488	0.00481701	0.00437567	ENSDARG00000030872/ENSDARG00000035859/ENSDARG00000020866/ENSDARG00000040298/ENSDARG00000101160/ENSDARG00000027978	6
Biological process	Temp-down	GO:0060046	regulation of acrosome reaction	6/1197	15/20427	0.000126488	0.00481701	0.00437567	ENSDARG00000042129/ENSDARG00000042130/ENSDARG00000090768/ENSDARG00000070178/ENSDARG00000016908/ENSDARG00000115457	6
Biological process	Temp-down	GO:0070328	triglyceride homeostasis	6/1197	15/20427	0.000126488	0.00481701	0.00437567	ENSDARG00000030872/ENSDARG00000035859/ENSDARG00000020866/ENSDARG00000040298/ENSDARG00000101160/ENSDARG00000027978	6
Biological process	Temp-down	GO:2000344	positive regulation of acrosome reaction	6/1197	15/20427	0.000126488	0.00481701	0.00437567	ENSDARG00000042129/ENSDARG00000042130/ENSDARG00000090768/ENSDARG00000070178/ENSDARG00000016908/ENSDARG00000115457	6
Biological process	Temp-down	GO:0006575	cellular modified amino acid metabolic process	15/1197	86/20427	0.000129636	0.00481701	0.00437567	ENSDARG00000053087/ENSDARG00000007421/ENSDARG00000037943/ENSDARG00000088357/ENSDARG00000101018/ENSDARG00000044809/ENSDARG00000036135/ENSDARG00000043257/ENSDARG00000034430/ENSDARG00000069752/ENSDARG00000062054/ENSDARG00000042221/ENSDARG00000040492/ENSDARG00000013430/ENSDARG00000099389	15
Biological process	Temp-down	GO:0048024	regulation of mRNA splicing, via spliceosome	15/1197	86/20427	0.000129636	0.00481701	0.00437567	ENSDARG00000070846/ENSDARG00000004735/ENSDARG00000057484/ENSDARG00000001241/ENSDARG00000098280/ENSDARG00000052856/ENSDARG00000077400/ENSDARG00000008188/ENSDARG00000007034/ENSDARG00000001244/ENSDARG00000010244/ENSDARG00000039266/ENSDARG00000006395/ENSDARG00000102978/ENSDARG00000103893	15
Biological process	Temp-down	GO:0009124	nucleoside monophosphate biosynthetic process	11/1197	52/20427	0.000174765	0.00640956	0.00582231	ENSDARG00000006900/ENSDARG00000003113/ENSDARG00000012399/ENSDARG00000060522/ENSDARG00000033539/ENSDARG00000039429/ENSDARG00000011683/ENSDARG00000016706/ENSDARG00000017049/ENSDARG00000003750/ENSDARG00000029524	11
Cellular component	Temp-down	GO:0062023	collagen-containing extracellular matrix	23/1211	173/20832	0.000178405	0.00579128	0.00528713	ENSDARG00000094408/ENSDARG00000096586/ENSDARG00000101209/ENSDARG00000088745/ENSDARG00000021948/ENSDARG00000092806/ENSDARG00000075707/ENSDARG00000035859/ENSDARG00000020007/ENSDARG00000009014/ENSDARG00000076856/ENSDARG00000076904/ENSDARG00000038683/ENSDARG00000090783/ENSDARG00000068710/ENSDARG00000012071/ENSDARG00000003216/ENSDARG00000031678/ENSDARG00000054451/ENSDARG00000027582/ENSDARG00000032831/…	23
Biological process	Temp-down	GO:0006397	mRNA processing	44/1197	425/20427	0.000181982	0.00658868	0.00598502	ENSDARG00000070846/ENSDARG00000054597/ENSDARG00000004735/ENSDARG00000101323/ENSDARG00000057484/ENSDARG00000018241/ENSDARG00000001241/ENSDARG00000038068/ENSDARG00000098280/ENSDARG00000012261/ENSDARG00000008097/ENSDARG00000011245/ENSDARG00000024651/ENSDARG00000100558/ENSDARG00000031216/ENSDARG00000052856/ENSDARG00000077400/ENSDARG00000008188/ENSDARG00000007034/ENSDARG00000001244/ENSDARG00000018049/…	44
Molecular function	Temp-down	GO:0035804	structural constituent of egg coat	6/1202	16/20000	0.000220932	0.0102669	0.00856369	ENSDARG00000042129/ENSDARG00000042130/ENSDARG00000090768/ENSDARG00000016908/ENSDARG00000114958/ENSDARG00000115457	6
Biological process	Temp-down	GO:0050868	negative regulation of T cell activation	10/1197	45/20427	0.000223154	0.00787732	0.00715559	ENSDARG00000068993/ENSDARG00000026726/ENSDARG00000068969/ENSDARG00000068966/ENSDARG00000093059/ENSDARG00000087311/ENSDARG00000069058/ENSDARG00000025903/ENSDARG00000041060/ENSDARG00000003061	10
Biological process	Temp-down	GO:1903038	negative regulation of leukocyte cell-cell adhesion	10/1197	45/20427	0.000223154	0.00787732	0.00715559	ENSDARG00000068993/ENSDARG00000026726/ENSDARG00000068969/ENSDARG00000068966/ENSDARG00000093059/ENSDARG00000087311/ENSDARG00000069058/ENSDARG00000025903/ENSDARG00000041060/ENSDARG00000003061	10
Cellular component	Temp-down	GO:0032153	cell division site	13/1211	72/20832	0.000232574	0.00670716	0.00612327	ENSDARG00000100858/ENSDARG00000078093/ENSDARG00000095410/ENSDARG00000010721/ENSDARG00000076257/ENSDARG00000102349/ENSDARG00000087375/ENSDARG00000094673/ENSDARG00000053761/ENSDARG00000105145/ENSDARG00000070852/ENSDARG00000105367/ENSDARG00000010385	13
Biological process	Temp-down	GO:0052646	alditol phosphate metabolic process	5/1197	11/20427	0.000235081	0.00819591	0.00744499	ENSDARG00000060522/ENSDARG00000043180/ENSDARG00000043701/ENSDARG00000036942/ENSDARG00000040064	5
Cellular component	Temp-down	GO:0005581	collagen trimer	12/1211	63/20832	0.000238406	0.00670716	0.00612327	ENSDARG00000011821/ENSDARG00000076321/ENSDARG00000035809/ENSDARG00000020007/ENSDARG00000009014/ENSDARG00000012593/ENSDARG00000078322/ENSDARG00000024492/ENSDARG00000031678/ENSDARG00000069093/ENSDARG00000100781/ENSDARG00000011407	12
Biological process	Temp-down	GO:0042098	T cell proliferation	11/1197	54/20427	0.000248725	0.00856584	0.00778103	ENSDARG00000068993/ENSDARG00000026726/ENSDARG00000068969/ENSDARG00000068966/ENSDARG00000093059/ENSDARG00000087311/ENSDARG00000069058/ENSDARG00000025903/ENSDARG00000041060/ENSDARG00000068194/ENSDARG00000003061	11
Biological process	Temp-down	GO:0034440	lipid oxidation	12/1197	63/20427	0.000256502	0.00872724	0.00792764	ENSDARG00000038881/ENSDARG00000037943/ENSDARG00000007127/ENSDARG00000037057/ENSDARG00000088357/ENSDARG00000073781/ENSDARG00000027992/ENSDARG00000060594/ENSDARG00000062054/ENSDARG00000073820/ENSDARG00000102055/ENSDARG00000101239	12
Biological process	Temp-down	GO:0009070	serine family amino acid biosynthetic process	6/1197	17/20427	0.000282591	0.00950045	0.00863001	ENSDARG00000076225/ENSDARG00000074301/ENSDARG00000032206/ENSDARG00000001873/ENSDARG00000040314/ENSDARG00000016733	6
Biological process	Temp-down	GO:0019395	fatty acid oxidation	11/1197	55/20427	0.000294648	0.00978925	0.00889235	ENSDARG00000038881/ENSDARG00000037943/ENSDARG00000007127/ENSDARG00000037057/ENSDARG00000088357/ENSDARG00000027992/ENSDARG00000060594/ENSDARG00000062054/ENSDARG00000073820/ENSDARG00000102055/ENSDARG00000101239	11
Molecular function	Temp-down	GO:0140101	catalytic activity, acting on a tRNA	21/1202	152/20000	0.000306155	0.0128549	0.0107224	ENSDARG00000077299/ENSDARG00000058492/ENSDARG00000102846/ENSDARG00000059070/ENSDARG00000060494/ENSDARG00000035913/ENSDARG00000056665/ENSDARG00000098825/ENSDARG00000044575/ENSDARG00000034396/ENSDARG00000091851/ENSDARG00000054530/ENSDARG00000069142/ENSDARG00000041569/ENSDARG00000041595/ENSDARG00000031796/ENSDARG00000016864/ENSDARG00000101636/ENSDARG00000070043/ENSDARG00000104659/ENSDARG00000007955	21
Molecular function	Temp-down	GO:0015175	neutral L-amino acid transmembrane transporter activity	11/1202	54/20000	0.000309168	0.0128549	0.0107224	ENSDARG00000008100/ENSDARG00000032465/ENSDARG00000037393/ENSDARG00000075831/ENSDARG00000036427/ENSDARG00000055791/ENSDARG00000057374/ENSDARG00000037748/ENSDARG00000099265/ENSDARG00000099186/ENSDARG00000059805	11
Biological process	Temp-down	GO:0051250	negative regulation of lymphocyte activation	10/1197	47/20427	0.000325563	0.0106906	0.0097111	ENSDARG00000068993/ENSDARG00000026726/ENSDARG00000068969/ENSDARG00000068966/ENSDARG00000093059/ENSDARG00000087311/ENSDARG00000069058/ENSDARG00000025903/ENSDARG00000041060/ENSDARG00000003061	10
Biological process	Temp-down	GO:0044786	cell cycle DNA replication	7/1197	24/20427	0.000333839	0.0108363	0.00984351	ENSDARG00000057323/ENSDARG00000060041/ENSDARG00000024204/ENSDARG00000057683/ENSDARG00000045308/ENSDARG00000043720/ENSDARG00000040041	7
KEGG	Temp-down	dre00480	Glutathione metabolism - Danio rerio (zebrafish)	15/600	69/7371	0.00034485	0.0111731	0.00929279	431762/100151110/333974/723997/553575/562854/436833/678541/30740/564619/100330864/30733/767682/352929/100006589	15
Biological process	Temp-down	GO:0043648	dicarboxylic acid metabolic process	11/1197	56/20427	0.000347509	0.011141	0.0101202	ENSDARG00000062549/ENSDARG00000007421/ENSDARG00000053215/ENSDARG00000017612/ENSDARG00000103849/ENSDARG00000021154/ENSDARG00000070394/ENSDARG00000078425/ENSDARG00000069095/ENSDARG00000099546/ENSDARG00000077004	11
Biological process	Temp-down	GO:0015711	organic anion transport	31/1197	274/20427	0.000351115	0.011141	0.0101202	ENSDARG00000008100/ENSDARG00000016439/ENSDARG00000037097/ENSDARG00000061233/ENSDARG00000073978/ENSDARG00000030449/ENSDARG00000032465/ENSDARG00000052330/ENSDARG00000026726/ENSDARG00000042807/ENSDARG00000037393/ENSDARG00000075831/ENSDARG00000030588/ENSDARG00000036427/ENSDARG00000055791/ENSDARG00000055226/ENSDARG00000057374/ENSDARG00000092553/ENSDARG00000037748/ENSDARG00000024560/ENSDARG00000099265/…	31
Molecular function	Temp-down	GO:0030170	pyridoxal phosphate binding	11/1202	55/20000	0.000365745	0.0129964	0.0108404	ENSDARG00000021059/ENSDARG00000011410/ENSDARG00000060288/ENSDARG00000074301/ENSDARG00000032206/ENSDARG00000030743/ENSDARG00000027419/ENSDARG00000078425/ENSDARG00000099546/ENSDARG00000002197/ENSDARG00000016733	11
Molecular function	Temp-down	GO:0070279	vitamin B6 binding	11/1202	55/20000	0.000365745	0.0129964	0.0108404	ENSDARG00000021059/ENSDARG00000011410/ENSDARG00000060288/ENSDARG00000074301/ENSDARG00000032206/ENSDARG00000030743/ENSDARG00000027419/ENSDARG00000078425/ENSDARG00000099546/ENSDARG00000002197/ENSDARG00000016733	11
Molecular function	Temp-down	GO:0002161	aminoacyl-tRNA editing activity	8/1202	31/20000	0.000378377	0.0129964	0.0108404	ENSDARG00000058492/ENSDARG00000044575/ENSDARG00000069142/ENSDARG00000041569/ENSDARG00000041595/ENSDARG00000031796/ENSDARG00000101636/ENSDARG00000007955	8
Molecular function	Temp-down	GO:0005242	inward rectifier potassium channel activity	8/1202	31/20000	0.000378377	0.0129964	0.0108404	ENSDARG00000104965/ENSDARG00000104389/ENSDARG00000089060/ENSDARG00000086248/ENSDARG00000090635/ENSDARG00000090866/ENSDARG00000088484/ENSDARG00000091232	8
Biological process	Temp-down	GO:0042274	ribosomal small subunit biogenesis	12/1197	66/20427	0.000402436	0.0126276	0.0114706	ENSDARG00000005772/ENSDARG00000014329/ENSDARG00000042566/ENSDARG00000016399/ENSDARG00000020077/ENSDARG00000057368/ENSDARG00000007744/ENSDARG00000042751/ENSDARG00000077264/ENSDARG00000100513/ENSDARG00000036629/ENSDARG00000026767	12
Molecular function	Temp-down	GO:0016763	pentosyltransferase activity	15/1202	93/20000	0.00041379	0.0136206	0.0113611	ENSDARG00000040942/ENSDARG00000057575/ENSDARG00000076694/ENSDARG00000078738/ENSDARG00000011683/ENSDARG00000030598/ENSDARG00000027930/ENSDARG00000098772/ENSDARG00000103444/ENSDARG00000098463/ENSDARG00000069769/ENSDARG00000099735/ENSDARG00000075757/ENSDARG00000091730/ENSDARG00000099325	15
Biological process	Temp-down	GO:0007339	binding of sperm to zona pellucida	7/1197	25/20427	0.000440375	0.0135176	0.0122791	ENSDARG00000042129/ENSDARG00000042130/ENSDARG00000090768/ENSDARG00000070178/ENSDARG00000016908/ENSDARG00000114958/ENSDARG00000115457	7
Biological process	Temp-down	GO:0035036	sperm-egg recognition	7/1197	25/20427	0.000440375	0.0135176	0.0122791	ENSDARG00000042129/ENSDARG00000042130/ENSDARG00000090768/ENSDARG00000070178/ENSDARG00000016908/ENSDARG00000114958/ENSDARG00000115457	7
Biological process	Temp-down	GO:0046942	carboxylic acid transport	26/1197	218/20427	0.000457745	0.0136522	0.0124013	ENSDARG00000008100/ENSDARG00000016439/ENSDARG00000037097/ENSDARG00000073978/ENSDARG00000030449/ENSDARG00000032465/ENSDARG00000026726/ENSDARG00000042807/ENSDARG00000037393/ENSDARG00000075831/ENSDARG00000030588/ENSDARG00000036427/ENSDARG00000055791/ENSDARG00000055226/ENSDARG00000057374/ENSDARG00000037748/ENSDARG00000099265/ENSDARG00000003697/ENSDARG00000008637/ENSDARG00000087120/ENSDARG00000097890/…	26
Molecular function	Temp-down	GO:0008320	protein transmembrane transporter activity	6/1202	18/20000	0.000461584	0.0141894	0.0118355	ENSDARG00000010936/ENSDARG00000005675/ENSDARG00000017740/ENSDARG00000103566/ENSDARG00000021669/ENSDARG00000036721	6
Biological process	Temp-down	GO:0002695	negative regulation of leukocyte activation	10/1197	49/20427	0.000464472	0.0136522	0.0124013	ENSDARG00000068993/ENSDARG00000026726/ENSDARG00000068969/ENSDARG00000068966/ENSDARG00000093059/ENSDARG00000087311/ENSDARG00000069058/ENSDARG00000025903/ENSDARG00000041060/ENSDARG00000003061	10
Biological process	Temp-down	GO:0050866	negative regulation of cell activation	10/1197	49/20427	0.000464472	0.0136522	0.0124013	ENSDARG00000068993/ENSDARG00000026726/ENSDARG00000068969/ENSDARG00000068966/ENSDARG00000093059/ENSDARG00000087311/ENSDARG00000069058/ENSDARG00000025903/ENSDARG00000041060/ENSDARG00000003061	10
Biological process	Temp-down	GO:0009062	fatty acid catabolic process	12/1197	67/20427	0.000464493	0.0136522	0.0124013	ENSDARG00000038881/ENSDARG00000037943/ENSDARG00000007127/ENSDARG00000037057/ENSDARG00000088357/ENSDARG00000027992/ENSDARG00000060594/ENSDARG00000062054/ENSDARG00000073820/ENSDARG00000025797/ENSDARG00000102055/ENSDARG00000101239	12
Biological process	Temp-down	GO:0072521	purine-containing compound metabolic process	40/1197	392/20427	0.00046893	0.0136522	0.0124013	ENSDARG00000006900/ENSDARG00000003113/ENSDARG00000068910/ENSDARG00000012399/ENSDARG00000076694/ENSDARG00000037057/ENSDARG00000003854/ENSDARG00000078738/ENSDARG00000006546/ENSDARG00000033539/ENSDARG00000039429/ENSDARG00000011683/ENSDARG00000014179/ENSDARG00000030598/ENSDARG00000016706/ENSDARG00000030514/ENSDARG00000002986/ENSDARG00000017049/ENSDARG00000023536/ENSDARG00000034534/ENSDARG00000056045/…	40
Molecular function	Temp-down	GO:0000049	tRNA binding	10/1202	48/20000	0.000476112	0.0141894	0.0118355	ENSDARG00000060036/ENSDARG00000041428/ENSDARG00000035913/ENSDARG00000056665/ENSDARG00000098825/ENSDARG00000069142/ENSDARG00000008292/ENSDARG00000077169/ENSDARG00000101061/ENSDARG00000007955	10
KEGG	Temp-down	dre03040	Spliceosome - Danio rerio (zebrafish)	24/600	143/7371	0.000481457	0.0126646	0.0105333	334490/406691/503932/415211/322206/393480/405835/492511/406264/570994/446117/192328/393669/568088/393476/445089/327336/555643/321948/550373/394053/406495/797473/323700	24
Biological process	Temp-down	GO:0072522	purine-containing compound biosynthetic process	25/1197	207/20427	0.000483604	0.0139357	0.0126589	ENSDARG00000006900/ENSDARG00000003113/ENSDARG00000068910/ENSDARG00000012399/ENSDARG00000076694/ENSDARG00000037057/ENSDARG00000003854/ENSDARG00000078738/ENSDARG00000006546/ENSDARG00000033539/ENSDARG00000039429/ENSDARG00000011683/ENSDARG00000030598/ENSDARG00000016706/ENSDARG00000030514/ENSDARG00000017049/ENSDARG00000056045/ENSDARG00000003750/ENSDARG00000051746/ENSDARG00000029524/ENSDARG00000099546/…	25
Molecular function	Temp-down	GO:0019842	vitamin binding	18/1202	125/20000	0.000484954	0.0141894	0.0118355	ENSDARG00000011821/ENSDARG00000021059/ENSDARG00000071212/ENSDARG00000007421/ENSDARG00000051874/ENSDARG00000092660/ENSDARG00000011410/ENSDARG00000060288/ENSDARG00000074301/ENSDARG00000032206/ENSDARG00000038040/ENSDARG00000030743/ENSDARG00000027419/ENSDARG00000078425/ENSDARG00000099546/ENSDARG00000002197/ENSDARG00000101481/ENSDARG00000016733	18
Biological process	Temp-down	GO:0007159	leukocyte cell-cell adhesion	13/1197	77/20427	0.000496474	0.0139803	0.0126994	ENSDARG00000068993/ENSDARG00000079071/ENSDARG00000026726/ENSDARG00000045417/ENSDARG00000068969/ENSDARG00000016526/ENSDARG00000068966/ENSDARG00000093059/ENSDARG00000087311/ENSDARG00000069058/ENSDARG00000025903/ENSDARG00000041060/ENSDARG00000003061	13
Biological process	Temp-down	GO:0072329	monocarboxylic acid catabolic process	13/1197	77/20427	0.000496474	0.0139803	0.0126994	ENSDARG00000033999/ENSDARG00000038881/ENSDARG00000037943/ENSDARG00000007127/ENSDARG00000037057/ENSDARG00000088357/ENSDARG00000027992/ENSDARG00000060594/ENSDARG00000062054/ENSDARG00000073820/ENSDARG00000025797/ENSDARG00000102055/ENSDARG00000101239	13
Biological process	Temp-down	GO:0006865	amino acid transport	15/1197	97/20427	0.000504225	0.0139803	0.0126994	ENSDARG00000008100/ENSDARG00000016439/ENSDARG00000037097/ENSDARG00000032465/ENSDARG00000037393/ENSDARG00000075831/ENSDARG00000036427/ENSDARG00000055791/ENSDARG00000055226/ENSDARG00000057374/ENSDARG00000037748/ENSDARG00000099265/ENSDARG00000099186/ENSDARG00000006868/ENSDARG00000059805	15
Biological process	Temp-down	GO:0032787	monocarboxylic acid metabolic process	37/1197	355/20427	0.000504954	0.0139803	0.0126994	ENSDARG00000033999/ENSDARG00000038881/ENSDARG00000007421/ENSDARG00000061201/ENSDARG00000053215/ENSDARG00000037943/ENSDARG00000007127/ENSDARG00000017612/ENSDARG00000037057/ENSDARG00000003854/ENSDARG00000088357/ENSDARG00000073781/ENSDARG00000026726/ENSDARG00000014179/ENSDARG00000027992/ENSDARG00000030514/ENSDARG00000070394/ENSDARG00000060594/ENSDARG00000010276/ENSDARG00000011498/ENSDARG00000027419/…	37
Biological process	Temp-down	GO:0015849	organic acid transport	26/1197	220/20427	0.000526665	0.0144398	0.0131168	ENSDARG00000008100/ENSDARG00000016439/ENSDARG00000037097/ENSDARG00000073978/ENSDARG00000030449/ENSDARG00000032465/ENSDARG00000026726/ENSDARG00000042807/ENSDARG00000037393/ENSDARG00000075831/ENSDARG00000030588/ENSDARG00000036427/ENSDARG00000055791/ENSDARG00000055226/ENSDARG00000057374/ENSDARG00000037748/ENSDARG00000099265/ENSDARG00000003697/ENSDARG00000008637/ENSDARG00000087120/ENSDARG00000097890/…	26
Cellular component	Temp-down	GO:0005838	proteasome regulatory particle	7/1211	26/20832	0.000545604	0.0134077	0.0122405	ENSDARG00000023279/ENSDARG00000020101/ENSDARG00000070674/ENSDARG00000016239/ENSDARG00000063100/ENSDARG00000102417/ENSDARG00000003189	7
KEGG	Temp-down	dre00630	Glyoxylate and dicarboxylate metabolism - Danio rerio (zebrafish)	10/600	37/7371	0.000547236	0.0126646	0.0105333	30643/336473/335715/393455/450000/570678/399479/402985/566165/568448	10
Biological process	Temp-down	GO:1902969	mitotic DNA replication	6/1197	19/20427	0.000559887	0.0152031	0.0138102	ENSDARG00000060041/ENSDARG00000024204/ENSDARG00000057683/ENSDARG00000045308/ENSDARG00000043720/ENSDARG00000040041	6
Molecular function	Temp-down	GO:0016701	oxidoreductase activity, acting on single donors with incorporation of molecular oxygen	10/1202	49/20000	0.000566397	0.0159805	0.0133295	ENSDARG00000055722/ENSDARG00000073781/ENSDARG00000010276/ENSDARG00000027620/ENSDARG00000002764/ENSDARG00000071429/ENSDARG00000044935/ENSDARG00000101195/ENSDARG00000101789/ENSDARG00000099389	10
Cellular component	Temp-down	GO:0034364	high-density lipoprotein particle	5/1211	13/20832	0.000571893	0.0134077	0.0122405	ENSDARG00000030872/ENSDARG00000040295/ENSDARG00000020866/ENSDARG00000040298/ENSDARG00000101160	5
Cellular component	Temp-down	GO:0042555	MCM complex	5/1211	13/20832	0.000571893	0.0134077	0.0122405	ENSDARG00000024204/ENSDARG00000057683/ENSDARG00000101180/ENSDARG00000019507/ENSDARG00000040041	5
Molecular function	Temp-down	GO:0022884	macromolecule transmembrane transporter activity	6/1202	19/20000	0.000640509	0.0167848	0.0140004	ENSDARG00000010936/ENSDARG00000005675/ENSDARG00000017740/ENSDARG00000103566/ENSDARG00000021669/ENSDARG00000036721	6
Molecular function	Temp-down	GO:0140318	protein transporter activity	6/1202	19/20000	0.000640509	0.0167848	0.0140004	ENSDARG00000010936/ENSDARG00000005675/ENSDARG00000017740/ENSDARG00000103566/ENSDARG00000021669/ENSDARG00000036721	6
Molecular function	Temp-down	GO:0005342	organic acid transmembrane transporter activity	22/1202	172/20000	0.000658643	0.0167848	0.0140004	ENSDARG00000008100/ENSDARG00000016439/ENSDARG00000037097/ENSDARG00000032465/ENSDARG00000042807/ENSDARG00000037393/ENSDARG00000075831/ENSDARG00000054127/ENSDARG00000030588/ENSDARG00000036427/ENSDARG00000055791/ENSDARG00000041205/ENSDARG00000055226/ENSDARG00000057374/ENSDARG00000037748/ENSDARG00000099265/ENSDARG00000003697/ENSDARG00000087120/ENSDARG00000097890/ENSDARG00000060246/ENSDARG00000099186/…	22
KEGG	Temp-down	dre00670	One carbon pool by folate - Danio rerio (zebrafish)	7/600	20/7371	0.000692131	0.0139782	0.0116258	567547/394052/140622/450000/100034522/260441/100526683	7
Biological process	Temp-down	GO:0050684	regulation of mRNA processing	15/1197	100/20427	0.000700715	0.0188459	0.0171192	ENSDARG00000070846/ENSDARG00000004735/ENSDARG00000057484/ENSDARG00000001241/ENSDARG00000098280/ENSDARG00000052856/ENSDARG00000077400/ENSDARG00000008188/ENSDARG00000007034/ENSDARG00000001244/ENSDARG00000010244/ENSDARG00000039266/ENSDARG00000006395/ENSDARG00000102978/ENSDARG00000103893	15
Biological process	Temp-down	GO:0032943	mononuclear cell proliferation	11/1197	61/20427	0.000746382	0.0195701	0.017777	ENSDARG00000068993/ENSDARG00000026726/ENSDARG00000068969/ENSDARG00000068966/ENSDARG00000093059/ENSDARG00000087311/ENSDARG00000069058/ENSDARG00000025903/ENSDARG00000041060/ENSDARG00000068194/ENSDARG00000003061	11
Biological process	Temp-down	GO:0046651	lymphocyte proliferation	11/1197	61/20427	0.000746382	0.0195701	0.017777	ENSDARG00000068993/ENSDARG00000026726/ENSDARG00000068969/ENSDARG00000068966/ENSDARG00000093059/ENSDARG00000087311/ENSDARG00000069058/ENSDARG00000025903/ENSDARG00000041060/ENSDARG00000068194/ENSDARG00000003061	11
Biological process	Temp-down	GO:0043605	amide catabolic process	6/1197	20/20427	0.000760437	0.0195701	0.017777	ENSDARG00000007421/ENSDARG00000021154/ENSDARG00000070394/ENSDARG00000078425/ENSDARG00000055591/ENSDARG00000071429	6
Biological process	Temp-down	GO:0032922	circadian regulation of gene expression	10/1197	52/20427	0.00076229	0.0195701	0.017777	ENSDARG00000076694/ENSDARG00000078738/ENSDARG00000012499/ENSDARG00000004060/ENSDARG00000030598/ENSDARG00000058094/ENSDARG00000041691/ENSDARG00000010519/ENSDARG00000045768/ENSDARG00000011583	10
Biological process	Temp-down	GO:0042129	regulation of T cell proliferation	10/1197	52/20427	0.00076229	0.0195701	0.017777	ENSDARG00000068993/ENSDARG00000026726/ENSDARG00000068969/ENSDARG00000068966/ENSDARG00000093059/ENSDARG00000087311/ENSDARG00000069058/ENSDARG00000025903/ENSDARG00000041060/ENSDARG00000003061	10
Biological process	Temp-down	GO:0006163	purine nucleotide metabolic process	37/1197	364/20427	0.00080631	0.0205137	0.0186342	ENSDARG00000006900/ENSDARG00000068910/ENSDARG00000012399/ENSDARG00000076694/ENSDARG00000037057/ENSDARG00000003854/ENSDARG00000078738/ENSDARG00000006546/ENSDARG00000033539/ENSDARG00000039429/ENSDARG00000011683/ENSDARG00000014179/ENSDARG00000030598/ENSDARG00000016706/ENSDARG00000030514/ENSDARG00000017049/ENSDARG00000023536/ENSDARG00000034534/ENSDARG00000056045/ENSDARG00000003750/ENSDARG00000076318/…	37
Biological process	Temp-down	GO:0009063	amino acid catabolic process	16/1197	112/20427	0.000815756	0.0205687	0.0186842	ENSDARG00000007421/ENSDARG00000068910/ENSDARG00000040555/ENSDARG00000040190/ENSDARG00000076225/ENSDARG00000021154/ENSDARG00000010862/ENSDARG00000070394/ENSDARG00000014676/ENSDARG00000078425/ENSDARG00000055591/ENSDARG00000069095/ENSDARG00000099546/ENSDARG00000071429/ENSDARG00000027984/ENSDARG00000099389	16
Biological process	Temp-down	GO:0043065	positive regulation of apoptotic process	18/1197	134/20427	0.000837011	0.0209179	0.0190014	ENSDARG00000095687/ENSDARG00000092061/ENSDARG00000035559/ENSDARG00000092202/ENSDARG00000052039/ENSDARG00000030716/ENSDARG00000026726/ENSDARG00000093005/ENSDARG00000095545/ENSDARG00000094403/ENSDARG00000008165/ENSDARG00000094749/ENSDARG00000115106/ENSDARG00000111633/ENSDARG00000003902/ENSDARG00000032831/ENSDARG00000099961/ENSDARG00000023759	18
KEGG	Temp-down	dre00230	Purine metabolism - Danio rerio (zebrafish)	26/600	166/7371	0.000846038	0.0139782	0.0116258	317745/402953/436919/415192/192305/406590/100005551/321193/368220/140622/553701/334431/447810/568219/570437/30740/415176/373884/100330864/338306/30733/474325/550420/406558/791145/100331745	26
KEGG	Temp-down	dre01240	Biosynthesis of cofactors - Danio rerio (zebrafish)	30/600	202/7371	0.000862855	0.0139782	0.0116258	64608/192305/560915/402868/333974/406590/368229/450050/406746/338290/793471/334431/450054/562037/394129/100150965/322089/791775/399479/323329/558508/100034522/260441/100334830/445245/393864/447838/100008541/445287/327512	30
Biological process	Temp-down	GO:1903825	organic acid transmembrane transport	15/1197	102/20427	0.000865054	0.0211957	0.0192537	ENSDARG00000008100/ENSDARG00000016439/ENSDARG00000037097/ENSDARG00000032465/ENSDARG00000075831/ENSDARG00000036427/ENSDARG00000055791/ENSDARG00000055226/ENSDARG00000057374/ENSDARG00000099265/ENSDARG00000003697/ENSDARG00000087120/ENSDARG00000097890/ENSDARG00000099186/ENSDARG00000059805	15
Biological process	Temp-down	GO:1905039	carboxylic acid transmembrane transport	15/1197	102/20427	0.000865054	0.0211957	0.0192537	ENSDARG00000008100/ENSDARG00000016439/ENSDARG00000037097/ENSDARG00000032465/ENSDARG00000075831/ENSDARG00000036427/ENSDARG00000055791/ENSDARG00000055226/ENSDARG00000057374/ENSDARG00000099265/ENSDARG00000003697/ENSDARG00000087120/ENSDARG00000097890/ENSDARG00000099186/ENSDARG00000059805	15
Molecular function	Temp-down	GO:0003729	mRNA binding	31/1202	282/20000	0.000869468	0.021465	0.0179042	ENSDARG00000070846/ENSDARG00000101323/ENSDARG00000074242/ENSDARG00000002710/ENSDARG00000038068/ENSDARG00000026723/ENSDARG00000011245/ENSDARG00000059259/ENSDARG00000100558/ENSDARG00000052856/ENSDARG00000008188/ENSDARG00000007034/ENSDARG00000056138/ENSDARG00000105177/ENSDARG00000030913/ENSDARG00000039266/ENSDARG00000076815/ENSDARG00000043976/ENSDARG00000017219/ENSDARG00000002968/ENSDARG00000006395/…	31
Biological process	Temp-down	GO:0015804	neutral amino acid transport	9/1197	44/20427	0.000870643	0.0211957	0.0192537	ENSDARG00000008100/ENSDARG00000037393/ENSDARG00000075831/ENSDARG00000036427/ENSDARG00000055791/ENSDARG00000057374/ENSDARG00000037748/ENSDARG00000099265/ENSDARG00000059805	9
Biological process	Temp-down	GO:0043068	positive regulation of programmed cell death	18/1197	135/20427	0.000914043	0.0220607	0.0200395	ENSDARG00000095687/ENSDARG00000092061/ENSDARG00000035559/ENSDARG00000092202/ENSDARG00000052039/ENSDARG00000030716/ENSDARG00000026726/ENSDARG00000093005/ENSDARG00000095545/ENSDARG00000094403/ENSDARG00000008165/ENSDARG00000094749/ENSDARG00000115106/ENSDARG00000111633/ENSDARG00000003902/ENSDARG00000032831/ENSDARG00000099961/ENSDARG00000023759	18
Biological process	Temp-down	GO:0002183	cytoplasmic translational initiation	7/1197	28/20427	0.000929613	0.0220607	0.0200395	ENSDARG00000090697/ENSDARG00000003032/ENSDARG00000016443/ENSDARG00000025972/ENSDARG00000076815/ENSDARG00000008292/ENSDARG00000021257	7
Biological process	Temp-down	GO:0016339	calcium-dependent cell-cell adhesion via plasma membrane cell adhesion molecules	7/1197	28/20427	0.000929613	0.0220607	0.0200395	ENSDARG00000104332/ENSDARG00000035796/ENSDARG00000102750/ENSDARG00000015002/ENSDARG00000068191/ENSDARG00000021442/ENSDARG00000074329	7
Biological process	Temp-down	GO:0031101	fin regeneration	15/1197	103/20427	0.00095876	0.022447	0.0203904	ENSDARG00000101209/ENSDARG00000003035/ENSDARG00000010571/ENSDARG00000075707/ENSDARG00000063535/ENSDARG00000015070/ENSDARG00000026726/ENSDARG00000030694/ENSDARG00000016526/ENSDARG00000077226/ENSDARG00000029058/ENSDARG00000016156/ENSDARG00000003695/ENSDARG00000015427/ENSDARG00000068280	15
Biological process	Temp-down	GO:0016042	lipid catabolic process	26/1197	229/20427	0.000961788	0.022447	0.0203904	ENSDARG00000055722/ENSDARG00000033999/ENSDARG00000005332/ENSDARG00000038881/ENSDARG00000037943/ENSDARG00000007127/ENSDARG00000037057/ENSDARG00000088357/ENSDARG00000061845/ENSDARG00000054842/ENSDARG00000027992/ENSDARG00000056805/ENSDARG00000040002/ENSDARG00000059960/ENSDARG00000016011/ENSDARG00000040295/ENSDARG00000060594/ENSDARG00000027620/ENSDARG00000062054/ENSDARG00000073820/ENSDARG00000103277/…	26
Biological process	Temp-down	GO:0070661	leukocyte proliferation	11/1197	63/20427	0.000987775	0.0228646	0.0207697	ENSDARG00000068993/ENSDARG00000026726/ENSDARG00000068969/ENSDARG00000068966/ENSDARG00000093059/ENSDARG00000087311/ENSDARG00000069058/ENSDARG00000025903/ENSDARG00000041060/ENSDARG00000068194/ENSDARG00000003061	11
Biological process	Temp-down	GO:0010942	positive regulation of cell death	18/1197	136/20427	0.000997052	0.0228917	0.0207943	ENSDARG00000095687/ENSDARG00000092061/ENSDARG00000035559/ENSDARG00000092202/ENSDARG00000052039/ENSDARG00000030716/ENSDARG00000026726/ENSDARG00000093005/ENSDARG00000095545/ENSDARG00000094403/ENSDARG00000008165/ENSDARG00000094749/ENSDARG00000115106/ENSDARG00000111633/ENSDARG00000003902/ENSDARG00000032831/ENSDARG00000099961/ENSDARG00000023759	18
Biological process	Temp-down	GO:0003333	amino acid transmembrane transport	12/1197	73/20427	0.00103082	0.023187	0.0210626	ENSDARG00000008100/ENSDARG00000016439/ENSDARG00000037097/ENSDARG00000032465/ENSDARG00000075831/ENSDARG00000036427/ENSDARG00000055791/ENSDARG00000055226/ENSDARG00000057374/ENSDARG00000099265/ENSDARG00000099186/ENSDARG00000059805	12
Biological process	Temp-down	GO:1903037	regulation of leukocyte cell-cell adhesion	12/1197	73/20427	0.00103082	0.023187	0.0210626	ENSDARG00000068993/ENSDARG00000026726/ENSDARG00000045417/ENSDARG00000068969/ENSDARG00000016526/ENSDARG00000068966/ENSDARG00000093059/ENSDARG00000087311/ENSDARG00000069058/ENSDARG00000025903/ENSDARG00000041060/ENSDARG00000003061	12
Biological process	Temp-down	GO:0008380	RNA splicing	37/1197	369/20427	0.00103455	0.023187	0.0210626	ENSDARG00000070846/ENSDARG00000098228/ENSDARG00000004735/ENSDARG00000101323/ENSDARG00000057484/ENSDARG00000018241/ENSDARG00000101989/ENSDARG00000001241/ENSDARG00000038068/ENSDARG00000098280/ENSDARG00000012261/ENSDARG00000008097/ENSDARG00000011245/ENSDARG00000024651/ENSDARG00000052856/ENSDARG00000077400/ENSDARG00000008188/ENSDARG00000007034/ENSDARG00000001244/ENSDARG00000018049/ENSDARG00000056138/…	37
KEGG	Temp-down	dre00240	Pyrimidine metabolism - Danio rerio (zebrafish)	14/600	69/7371	0.00111522	0.0163349	0.0135859	567734/324134/100005551/321720/447810/322089/30740/100330864/30733/445245/474325/405829/322660/406558	14
Molecular function	Temp-down	GO:0015171	amino acid transmembrane transporter activity	15/1202	102/20000	0.00111585	0.0267128	0.0222815	ENSDARG00000008100/ENSDARG00000016439/ENSDARG00000037097/ENSDARG00000032465/ENSDARG00000037393/ENSDARG00000075831/ENSDARG00000036427/ENSDARG00000055791/ENSDARG00000041205/ENSDARG00000055226/ENSDARG00000057374/ENSDARG00000037748/ENSDARG00000099265/ENSDARG00000099186/ENSDARG00000059805	15
Biological process	Temp-down	GO:0022618	ribonucleoprotein complex assembly	19/1197	149/20427	0.00115263	0.0256301	0.0232819	ENSDARG00000101323/ENSDARG00000001241/ENSDARG00000002591/ENSDARG00000090697/ENSDARG00000100452/ENSDARG00000056138/ENSDARG00000016443/ENSDARG00000023852/ENSDARG00000025972/ENSDARG00000095904/ENSDARG00000076815/ENSDARG00000045885/ENSDARG00000008292/ENSDARG00000021257/ENSDARG00000019765/ENSDARG00000022232/ENSDARG00000098935/ENSDARG00000100513/ENSDARG00000036629	19
Molecular function	Temp-down	GO:0036002	pre-mRNA binding	6/1202	21/20000	0.00115497	0.0268361	0.0223843	ENSDARG00000004735/ENSDARG00000100558/ENSDARG00000008188/ENSDARG00000015325/ENSDARG00000010244/ENSDARG00000010238	6
Biological process	Temp-down	GO:1901361	organic cyclic compound catabolic process	35/1197	346/20427	0.00119725	0.0262548	0.0238494	ENSDARG00000054597/ENSDARG00000004735/ENSDARG00000003113/ENSDARG00000074807/ENSDARG00000018891/ENSDARG00000035309/ENSDARG00000005897/ENSDARG00000005128/ENSDARG00000026723/ENSDARG00000040190/ENSDARG00000061177/ENSDARG00000056065/ENSDARG00000054842/ENSDARG00000041481/ENSDARG00000002986/ENSDARG00000040295/ENSDARG00000023852/ENSDARG00000051746/ENSDARG00000043976/ENSDARG00000101900/ENSDARG00000099546/…	35
Biological process	Temp-down	GO:0006885	regulation of pH	10/1197	55/20427	0.00120188	0.0262548	0.0238494	ENSDARG00000069090/ENSDARG00000052330/ENSDARG00000054127/ENSDARG00000020847/ENSDARG00000040510/ENSDARG00000024560/ENSDARG00000015654/ENSDARG00000058498/ENSDARG00000036722/ENSDARG00000012881	10
Biological process	Temp-down	GO:0006635	fatty acid beta-oxidation	9/1197	46/20427	0.00121791	0.0262548	0.0238494	ENSDARG00000038881/ENSDARG00000037943/ENSDARG00000007127/ENSDARG00000037057/ENSDARG00000088357/ENSDARG00000060594/ENSDARG00000062054/ENSDARG00000102055/ENSDARG00000101239	9
Biological process	Temp-down	GO:0030490	maturation of SSU-rRNA	9/1197	46/20427	0.00121791	0.0262548	0.0238494	ENSDARG00000005772/ENSDARG00000016399/ENSDARG00000020077/ENSDARG00000057368/ENSDARG00000007744/ENSDARG00000042751/ENSDARG00000077264/ENSDARG00000036629/ENSDARG00000026767	9
Molecular function	Temp-down	GO:0046943	carboxylic acid transmembrane transporter activity	21/1202	169/20000	0.00125443	0.0283143	0.0236173	ENSDARG00000008100/ENSDARG00000016439/ENSDARG00000037097/ENSDARG00000032465/ENSDARG00000042807/ENSDARG00000037393/ENSDARG00000075831/ENSDARG00000054127/ENSDARG00000030588/ENSDARG00000036427/ENSDARG00000055791/ENSDARG00000041205/ENSDARG00000055226/ENSDARG00000057374/ENSDARG00000037748/ENSDARG00000099265/ENSDARG00000003697/ENSDARG00000097890/ENSDARG00000060246/ENSDARG00000099186/ENSDARG00000059805	21
KEGG	Temp-down	dre03060	Protein export - Danio rerio (zebrafish)	7/600	22/7371	0.00131888	0.0163349	0.0135859	393963/266796/436861/541342/192298/562963/446119	7
KEGG	Temp-down	dre03430	Mismatch repair - Danio rerio (zebrafish)	7/600	22/7371	0.00131888	0.0163349	0.0135859	556995/406778/556456/406435/259256/65226/327491	7
Biological process	Temp-down	GO:0034470	ncRNA processing	35/1197	348/20427	0.00132278	0.0278906	0.0253353	ENSDARG00000005772/ENSDARG00000003287/ENSDARG00000091831/ENSDARG00000054980/ENSDARG00000042566/ENSDARG00000104938/ENSDARG00000002710/ENSDARG00000006219/ENSDARG00000016399/ENSDARG00000102846/ENSDARG00000042520/ENSDARG00000001057/ENSDARG00000008740/ENSDARG00000043304/ENSDARG00000031774/ENSDARG00000063596/ENSDARG00000100452/ENSDARG00000056665/ENSDARG00000012899/ENSDARG00000053912/ENSDARG00000091851/…	35
Biological process	Temp-down	GO:0033260	nuclear DNA replication	6/1197	22/20427	0.00132342	0.0278906	0.0253353	ENSDARG00000060041/ENSDARG00000024204/ENSDARG00000057683/ENSDARG00000045308/ENSDARG00000043720/ENSDARG00000040041	6
Biological process	Temp-down	GO:0046040	IMP metabolic process	6/1197	22/20427	0.00132342	0.0278906	0.0253353	ENSDARG00000012399/ENSDARG00000033539/ENSDARG00000011683/ENSDARG00000016706/ENSDARG00000017049/ENSDARG00000003750	6
Biological process	Temp-down	GO:0006164	purine nucleotide biosynthetic process	23/1197	198/20427	0.00135544	0.0283537	0.0257559	ENSDARG00000006900/ENSDARG00000068910/ENSDARG00000012399/ENSDARG00000076694/ENSDARG00000037057/ENSDARG00000003854/ENSDARG00000078738/ENSDARG00000006546/ENSDARG00000033539/ENSDARG00000039429/ENSDARG00000011683/ENSDARG00000030598/ENSDARG00000016706/ENSDARG00000030514/ENSDARG00000017049/ENSDARG00000056045/ENSDARG00000003750/ENSDARG00000029524/ENSDARG00000099546/ENSDARG00000027930/ENSDARG00000042747/…	23
Biological process	Temp-down	GO:0032944	regulation of mononuclear cell proliferation	10/1197	56/20427	0.00138761	0.0283957	0.0257941	ENSDARG00000068993/ENSDARG00000026726/ENSDARG00000068969/ENSDARG00000068966/ENSDARG00000093059/ENSDARG00000087311/ENSDARG00000069058/ENSDARG00000025903/ENSDARG00000041060/ENSDARG00000003061	10
Biological process	Temp-down	GO:0050670	regulation of lymphocyte proliferation	10/1197	56/20427	0.00138761	0.0283957	0.0257941	ENSDARG00000068993/ENSDARG00000026726/ENSDARG00000068969/ENSDARG00000068966/ENSDARG00000093059/ENSDARG00000087311/ENSDARG00000069058/ENSDARG00000025903/ENSDARG00000041060/ENSDARG00000003061	10
Biological process	Temp-down	GO:0070663	regulation of leukocyte proliferation	10/1197	56/20427	0.00138761	0.0283957	0.0257941	ENSDARG00000068993/ENSDARG00000026726/ENSDARG00000068969/ENSDARG00000068966/ENSDARG00000093059/ENSDARG00000087311/ENSDARG00000069058/ENSDARG00000025903/ENSDARG00000041060/ENSDARG00000003061	10
KEGG	Temp-down	dre00590	Arachidonic acid metabolism - Danio rerio (zebrafish)	13/600	63/7371	0.00141166	0.0163349	0.0135859	556280/794132/373866/565975/336492/494099/767688/436896/393297/559020/406605/751701/352929	13
Molecular function	Temp-down	GO:0050660	flavin adenine dinucleotide binding	14/1202	94/20000	0.0014226	0.0302292	0.0252145	ENSDARG00000016721/ENSDARG00000053087/ENSDARG00000068910/ENSDARG00000042658/ENSDARG00000037057/ENSDARG00000088357/ENSDARG00000002396/ENSDARG00000019236/ENSDARG00000016687/ENSDARG00000021154/ENSDARG00000008785/ENSDARG00000061634/ENSDARG00000045768/ENSDARG00000011583	14
Biological process	Temp-down	GO:0030903	notochord development	13/1197	86/20427	0.00144524	0.0293623	0.0266721	ENSDARG00000011821/ENSDARG00000101209/ENSDARG00000009014/ENSDARG00000076904/ENSDARG00000030694/ENSDARG00000030700/ENSDARG00000054451/ENSDARG00000069093/ENSDARG00000098386/ENSDARG00000045958/ENSDARG00000056557/ENSDARG00000098312/ENSDARG00000011407	13
Molecular function	Temp-down	GO:0016830	carbon-carbon lyase activity	10/1202	55/20000	0.00145369	0.0302292	0.0252145	ENSDARG00000062549/ENSDARG00000005897/ENSDARG00000002396/ENSDARG00000033539/ENSDARG00000043856/ENSDARG00000076225/ENSDARG00000078479/ENSDARG00000052462/ENSDARG00000027419/ENSDARG00000009390	10
Molecular function	Temp-down	GO:0015179	L-amino acid transmembrane transporter activity	13/1202	84/20000	0.00145407	0.0302292	0.0252145	ENSDARG00000008100/ENSDARG00000016439/ENSDARG00000037097/ENSDARG00000032465/ENSDARG00000037393/ENSDARG00000075831/ENSDARG00000036427/ENSDARG00000055791/ENSDARG00000055226/ENSDARG00000037748/ENSDARG00000099265/ENSDARG00000099186/ENSDARG00000059805	13
KEGG	Temp-down	dre00071	Fatty acid degradation - Danio rerio (zebrafish)	12/600	56/7371	0.00151399	0.0163511	0.0135993	556280/406325/550361/30643/393860/445175/394156/573723/555308/793834/560000/336606	12
Cellular component	Temp-down	GO:0000228	nuclear chromosome	15/1211	109/20832	0.00159099	0.0339774	0.0310196	ENSDARG00000015998/ENSDARG00000004735/ENSDARG00000002304/ENSDARG00000027689/ENSDARG00000056984/ENSDARG00000002591/ENSDARG00000045308/ENSDARG00000015070/ENSDARG00000103404/ENSDARG00000037188/ENSDARG00000071294/ENSDARG00000040163/ENSDARG00000008805/ENSDARG00000003938/ENSDARG00000016044	15
Cellular component	Temp-down	GO:0034399	nuclear periphery	6/1211	23/20832	0.00163433	0.0339774	0.0310196	ENSDARG00000024184/ENSDARG00000004735/ENSDARG00000054980/ENSDARG00000101624/ENSDARG00000003487/ENSDARG00000032237	6
Cellular component	Temp-down	GO:0022624	proteasome accessory complex	7/1211	31/20832	0.00169082	0.0339774	0.0310196	ENSDARG00000023279/ENSDARG00000020101/ENSDARG00000070674/ENSDARG00000016239/ENSDARG00000063100/ENSDARG00000102417/ENSDARG00000003189	7
Molecular function	Temp-down	GO:0016757	glycosyltransferase activity	39/1202	396/20000	0.00170086	0.033633	0.0280537	ENSDARG00000093521/ENSDARG00000040942/ENSDARG00000057575/ENSDARG00000014670/ENSDARG00000076694/ENSDARG00000058100/ENSDARG00000033380/ENSDARG00000078738/ENSDARG00000043482/ENSDARG00000054373/ENSDARG00000041791/ENSDARG00000019207/ENSDARG00000011683/ENSDARG00000001890/ENSDARG00000030598/ENSDARG00000026629/ENSDARG00000061335/ENSDARG00000097491/ENSDARG00000012407/ENSDARG00000099524/ENSDARG00000057303/…	39
Molecular function	Temp-down	GO:0016702	oxidoreductase activity, acting on single donors with incorporation of molecular oxygen, incorporation of two atoms of oxygen	9/1202	47/20000	0.00170294	0.033633	0.0280537	ENSDARG00000055722/ENSDARG00000073781/ENSDARG00000010276/ENSDARG00000027620/ENSDARG00000071429/ENSDARG00000044935/ENSDARG00000101195/ENSDARG00000101789/ENSDARG00000099389	9
Biological process	Temp-down	GO:0009435	NAD biosynthetic process	5/1197	16/20427	0.00173737	0.0347151	0.0315344	ENSDARG00000076694/ENSDARG00000078738/ENSDARG00000030598/ENSDARG00000099546/ENSDARG00000027930	5
Biological process	Temp-down	GO:0019748	secondary metabolic process	5/1197	16/20427	0.00173737	0.0347151	0.0315344	ENSDARG00000062549/ENSDARG00000098995/ENSDARG00000056151/ENSDARG00000040190/ENSDARG00000052696	5
Biological process	Temp-down	GO:0090407	organophosphate biosynthetic process	42/1197	447/20427	0.00176579	0.0347151	0.0315344	ENSDARG00000052103/ENSDARG00000006900/ENSDARG00000003113/ENSDARG00000068910/ENSDARG00000012399/ENSDARG00000060522/ENSDARG00000076694/ENSDARG00000017612/ENSDARG00000037057/ENSDARG00000003854/ENSDARG00000101018/ENSDARG00000078738/ENSDARG00000016048/ENSDARG00000006546/ENSDARG00000033539/ENSDARG00000039429/ENSDARG00000011683/ENSDARG00000030598/ENSDARG00000016706/ENSDARG00000078479/ENSDARG00000052462/…	42
Biological process	Temp-down	GO:0045047	protein targeting to ER	7/1197	31/20427	0.00177017	0.0347151	0.0315344	ENSDARG00000098367/ENSDARG00000005675/ENSDARG00000017740/ENSDARG00000042823/ENSDARG00000021669/ENSDARG00000019941/ENSDARG00000020820	7
Biological process	Temp-down	GO:0072599	establishment of protein localization to endoplasmic reticulum	7/1197	31/20427	0.00177017	0.0347151	0.0315344	ENSDARG00000098367/ENSDARG00000005675/ENSDARG00000017740/ENSDARG00000042823/ENSDARG00000021669/ENSDARG00000019941/ENSDARG00000020820	7
Molecular function	Temp-down	GO:0016741	transferase activity, transferring one-carbon groups	28/1202	258/20000	0.0018241	0.0351473	0.0293168	ENSDARG00000036791/ENSDARG00000091253/ENSDARG00000021433/ENSDARG00000010571/ENSDARG00000104938/ENSDARG00000016343/ENSDARG00000019791/ENSDARG00000102846/ENSDARG00000043304/ENSDARG00000016706/ENSDARG00000034430/ENSDARG00000010246/ENSDARG00000070558/ENSDARG00000063596/ENSDARG00000010862/ENSDARG00000056665/ENSDARG00000055974/ENSDARG00000028012/ENSDARG00000053912/ENSDARG00000070278/ENSDARG00000016513/…	28
Biological process	Temp-down	GO:0072488	ammonium transmembrane transport	4/1197	10/20427	0.00185211	0.0360713	0.0327665	ENSDARG00000003203/ENSDARG00000007080/ENSDARG00000009018/ENSDARG00000036722	4
Biological process	Temp-down	GO:0098659	inorganic cation import across plasma membrane	15/1197	110/20427	0.00188583	0.0362285	0.0329092	ENSDARG00000104965/ENSDARG00000059883/ENSDARG00000104389/ENSDARG00000061941/ENSDARG00000018259/ENSDARG00000014378/ENSDARG00000089060/ENSDARG00000086248/ENSDARG00000090635/ENSDARG00000090866/ENSDARG00000088484/ENSDARG00000091232/ENSDARG00000015654/ENSDARG00000058498/ENSDARG00000036722	15
Biological process	Temp-down	GO:0099587	inorganic ion import across plasma membrane	15/1197	110/20427	0.00188583	0.0362285	0.0329092	ENSDARG00000104965/ENSDARG00000059883/ENSDARG00000104389/ENSDARG00000061941/ENSDARG00000018259/ENSDARG00000014378/ENSDARG00000089060/ENSDARG00000086248/ENSDARG00000090635/ENSDARG00000090866/ENSDARG00000088484/ENSDARG00000091232/ENSDARG00000015654/ENSDARG00000058498/ENSDARG00000036722	15
Molecular function	Temp-down	GO:0016641	oxidoreductase activity, acting on the CH-NH2 group of donors, oxygen as acceptor	6/1202	23/20000	0.0019377	0.0364471	0.0304009	ENSDARG00000017612/ENSDARG00000076904/ENSDARG00000023712/ENSDARG00000061355/ENSDARG00000054451/ENSDARG00000014646	6
Biological process	Temp-down	GO:0051453	regulation of intracellular pH	9/1197	49/20427	0.00194015	0.0370202	0.0336284	ENSDARG00000069090/ENSDARG00000052330/ENSDARG00000054127/ENSDARG00000020847/ENSDARG00000040510/ENSDARG00000024560/ENSDARG00000058498/ENSDARG00000036722/ENSDARG00000012881	9
Biological process	Temp-down	GO:0008285	negative regulation of cell population proliferation	16/1197	122/20427	0.00204332	0.0387271	0.0351789	ENSDARG00000068993/ENSDARG00000030716/ENSDARG00000031420/ENSDARG00000068969/ENSDARG00000093006/ENSDARG00000076563/ENSDARG00000068966/ENSDARG00000093059/ENSDARG00000087311/ENSDARG00000069058/ENSDARG00000025903/ENSDARG00000041060/ENSDARG00000023920/ENSDARG00000003061/ENSDARG00000015427/ENSDARG00000018393	16
Molecular function	Temp-down	GO:0070006	metalloaminopeptidase activity	7/1202	31/20000	0.00204596	0.0375886	0.0313531	ENSDARG00000041083/ENSDARG00000029011/ENSDARG00000061981/ENSDARG00000102571/ENSDARG00000057064/ENSDARG00000020676/ENSDARG00000079932	7
Biological process	Temp-down	GO:0120254	olefinic compound metabolic process	10/1197	59/20427	0.00208886	0.0392154	0.0356224	ENSDARG00000055722/ENSDARG00000033999/ENSDARG00000017882/ENSDARG00000044803/ENSDARG00000073781/ENSDARG00000018600/ENSDARG00000070140/ENSDARG00000010276/ENSDARG00000027620/ENSDARG00000058730	10
Molecular function	Temp-down	GO:0030246	carbohydrate binding	26/1202	236/20000	0.00211243	0.0379277	0.0316359	ENSDARG00000011821/ENSDARG00000094370/ENSDARG00000071212/ENSDARG00000070166/ENSDARG00000051993/ENSDARG00000042063/ENSDARG00000094478/ENSDARG00000032156/ENSDARG00000092459/ENSDARG00000014179/ENSDARG00000069980/ENSDARG00000016011/ENSDARG00000093059/ENSDARG00000087311/ENSDARG00000069058/ENSDARG00000025903/ENSDARG00000041060/ENSDARG00000095963/ENSDARG00000061335/ENSDARG00000068006/ENSDARG00000057303/…	26
Biological process	Temp-down	GO:0042127	regulation of cell population proliferation	36/1197	371/20427	0.00211715	0.0392154	0.0356224	ENSDARG00000068993/ENSDARG00000045695/ENSDARG00000076659/ENSDARG00000095833/ENSDARG00000014018/ENSDARG00000021948/ENSDARG00000042861/ENSDARG00000030716/ENSDARG00000006219/ENSDARG00000058115/ENSDARG00000031420/ENSDARG00000026726/ENSDARG00000007241/ENSDARG00000068969/ENSDARG00000093006/ENSDARG00000110069/ENSDARG00000076563/ENSDARG00000016526/ENSDARG00000077620/ENSDARG00000068966/ENSDARG00000093059/…	36
Biological process	Temp-down	GO:0060216	definitive hemopoiesis	11/1197	69/20427	0.00212393	0.0392154	0.0356224	ENSDARG00000059276/ENSDARG00000035559/ENSDARG00000102571/ENSDARG00000007241/ENSDARG00000056138/ENSDARG00000012071/ENSDARG00000010244/ENSDARG00000079947/ENSDARG00000030756/ENSDARG00000016484/ENSDARG00000099458	11
Biological process	Temp-down	GO:0071826	ribonucleoprotein complex subunit organization	19/1197	157/20427	0.00213554	0.0392154	0.0356224	ENSDARG00000101323/ENSDARG00000001241/ENSDARG00000002591/ENSDARG00000090697/ENSDARG00000100452/ENSDARG00000056138/ENSDARG00000016443/ENSDARG00000023852/ENSDARG00000025972/ENSDARG00000095904/ENSDARG00000076815/ENSDARG00000045885/ENSDARG00000008292/ENSDARG00000021257/ENSDARG00000019765/ENSDARG00000022232/ENSDARG00000098935/ENSDARG00000100513/ENSDARG00000036629	19
Biological process	Temp-down	GO:0007340	acrosome reaction	6/1197	24/20427	0.0021589	0.0392154	0.0356224	ENSDARG00000042129/ENSDARG00000042130/ENSDARG00000090768/ENSDARG00000070178/ENSDARG00000016908/ENSDARG00000115457	6
Biological process	Temp-down	GO:0043484	regulation of RNA splicing	17/1197	134/20427	0.00216176	0.0392154	0.0356224	ENSDARG00000070846/ENSDARG00000004735/ENSDARG00000057484/ENSDARG00000001241/ENSDARG00000098280/ENSDARG00000011245/ENSDARG00000052856/ENSDARG00000077400/ENSDARG00000008188/ENSDARG00000007034/ENSDARG00000001244/ENSDARG00000010244/ENSDARG00000039266/ENSDARG00000006395/ENSDARG00000102978/ENSDARG00000010238/ENSDARG00000103893	17
Biological process	Temp-down	GO:1903311	regulation of mRNA metabolic process	22/1197	193/20427	0.00216629	0.0392154	0.0356224	ENSDARG00000070846/ENSDARG00000054597/ENSDARG00000004735/ENSDARG00000057484/ENSDARG00000074807/ENSDARG00000001241/ENSDARG00000098280/ENSDARG00000026723/ENSDARG00000061177/ENSDARG00000056065/ENSDARG00000052856/ENSDARG00000077400/ENSDARG00000008188/ENSDARG00000007034/ENSDARG00000001244/ENSDARG00000010244/ENSDARG00000039266/ENSDARG00000006395/ENSDARG00000070278/ENSDARG00000006392/ENSDARG00000102978/…	22
Cellular component	Temp-down	GO:0000502	proteasome complex	11/1211	70/20832	0.00224535	0.0430699	0.0393205	ENSDARG00000023279/ENSDARG00000010965/ENSDARG00000020101/ENSDARG00000070674/ENSDARG00000016239/ENSDARG00000063100/ENSDARG00000102417/ENSDARG00000003526/ENSDARG00000003189/ENSDARG00000013938/ENSDARG00000099653	11
KEGG	Temp-down	dre00603	Glycosphingolipid biosynthesis - globo and isoglobo series - Danio rerio (zebrafish)	6/600	18/7371	0.00225053	0.0227866	0.0189518	563897/566487/100005565/387303/447881/100005375	6
Biological process	Temp-down	GO:0002244	hematopoietic progenitor cell differentiation	19/1197	158/20427	0.00229751	0.0413259	0.0375396	ENSDARG00000045695/ENSDARG00000036791/ENSDARG00000068910/ENSDARG00000030716/ENSDARG00000058115/ENSDARG00000040255/ENSDARG00000102571/ENSDARG00000007241/ENSDARG00000077620/ENSDARG00000056138/ENSDARG00000012071/ENSDARG00000007892/ENSDARG00000070560/ENSDARG00000078324/ENSDARG00000015427/ENSDARG00000077264/ENSDARG00000099458/ENSDARG00000019367/ENSDARG00000036616	19
Biological process	Temp-down	GO:0001818	negative regulation of cytokine production	5/1197	17/20427	0.00234352	0.0418867	0.038049	ENSDARG00000093059/ENSDARG00000087311/ENSDARG00000069058/ENSDARG00000025903/ENSDARG00000041060	5
Biological process	Temp-down	GO:0000380	alternative mRNA splicing, via spliceosome	11/1197	70/20427	0.00238922	0.0424349	0.038547	ENSDARG00000004735/ENSDARG00000057484/ENSDARG00000001241/ENSDARG00000038068/ENSDARG00000098280/ENSDARG00000052856/ENSDARG00000077400/ENSDARG00000039266/ENSDARG00000006395/ENSDARG00000102978/ENSDARG00000103893	11
Cellular component	Temp-down	GO:0016342	catenin complex	7/1211	33/20832	0.00248187	0.0454235	0.0414692	ENSDARG00000104332/ENSDARG00000035796/ENSDARG00000102750/ENSDARG00000015002/ENSDARG00000068191/ENSDARG00000021442/ENSDARG00000014571	7
KEGG	Temp-down	dre00970	Aminoacyl-tRNA biosynthesis - Danio rerio (zebrafish)	13/600	67/7371	0.0025318	0.0241265	0.0200662	556702/337230/562037/368235/692329/114427/338183/337070/324940/493608/324025/393745/334393	13
Molecular function	Temp-down	GO:0015291	secondary active transmembrane transporter activity	28/1202	264/20000	0.00255121	0.0447879	0.037358	ENSDARG00000007129/ENSDARG00000075975/ENSDARG00000038106/ENSDARG00000019932/ENSDARG00000032465/ENSDARG00000002593/ENSDARG00000052330/ENSDARG00000028824/ENSDARG00000054127/ENSDARG00000030588/ENSDARG00000014378/ENSDARG00000016141/ENSDARG00000041205/ENSDARG00000046091/ENSDARG00000068387/ENSDARG00000092553/ENSDARG00000010641/ENSDARG00000024560/ENSDARG00000058498/ENSDARG00000003697/ENSDARG00000036722/…	28
Cellular component	Temp-down	GO:0009897	external side of plasma membrane	21/1211	185/20832	0.00258333	0.0454235	0.0414692	ENSDARG00000036588/ENSDARG00000078717/ENSDARG00000068993/ENSDARG00000094370/ENSDARG00000003113/ENSDARG00000051993/ENSDARG00000007671/ENSDARG00000092459/ENSDARG00000075720/ENSDARG00000069471/ENSDARG00000039436/ENSDARG00000001470/ENSDARG00000068969/ENSDARG00000068966/ENSDARG00000095963/ENSDARG00000054542/ENSDARG00000074765/ENSDARG00000015654/ENSDARG00000003061/ENSDARG00000088022/ENSDARG00000104293	21
Biological process	Temp-down	GO:0001523	retinoid metabolic process	9/1197	51/20427	0.00258718	0.0449805	0.0408593	ENSDARG00000055722/ENSDARG00000033999/ENSDARG00000017882/ENSDARG00000044803/ENSDARG00000018600/ENSDARG00000070140/ENSDARG00000027620/ENSDARG00000058730/ENSDARG00000031434	9
Biological process	Temp-down	GO:0010842	retina layer formation	9/1197	51/20427	0.00258718	0.0449805	0.0408593	ENSDARG00000002235/ENSDARG00000014018/ENSDARG00000034195/ENSDARG00000026629/ENSDARG00000002601/ENSDARG00000077226/ENSDARG00000087349/ENSDARG00000030756/ENSDARG00000036924	9
Biological process	Temp-down	GO:0042632	cholesterol homeostasis	7/1197	33/20427	0.00259625	0.0449805	0.0408593	ENSDARG00000030872/ENSDARG00000040255/ENSDARG00000020866/ENSDARG00000040298/ENSDARG00000061047/ENSDARG00000008637/ENSDARG00000101160	7
Biological process	Temp-down	GO:0055092	sterol homeostasis	7/1197	33/20427	0.00259625	0.0449805	0.0408593	ENSDARG00000030872/ENSDARG00000040255/ENSDARG00000020866/ENSDARG00000040298/ENSDARG00000061047/ENSDARG00000008637/ENSDARG00000101160	7
Biological process	Temp-down	GO:0002181	cytoplasmic translation	11/1197	71/20427	0.00268069	0.045886	0.0416819	ENSDARG00000090697/ENSDARG00000003032/ENSDARG00000016443/ENSDARG00000010244/ENSDARG00000025972/ENSDARG00000076815/ENSDARG00000043976/ENSDARG00000008292/ENSDARG00000015930/ENSDARG00000021257/ENSDARG00000105210	11
Biological process	Temp-down	GO:0006536	glutamate metabolic process	6/1197	25/20427	0.00270159	0.045886	0.0416819	ENSDARG00000007421/ENSDARG00000017612/ENSDARG00000021154/ENSDARG00000070394/ENSDARG00000078425/ENSDARG00000069095	6
Biological process	Temp-down	GO:0019674	NAD metabolic process	6/1197	25/20427	0.00270159	0.045886	0.0416819	ENSDARG00000076694/ENSDARG00000078738/ENSDARG00000030598/ENSDARG00000099546/ENSDARG00000027930/ENSDARG00000100813	6
Biological process	Temp-down	GO:0060218	hematopoietic stem cell differentiation	14/1197	103/20427	0.00271351	0.045886	0.0416819	ENSDARG00000045695/ENSDARG00000036791/ENSDARG00000068910/ENSDARG00000058115/ENSDARG00000102571/ENSDARG00000077620/ENSDARG00000056138/ENSDARG00000007892/ENSDARG00000078324/ENSDARG00000015427/ENSDARG00000077264/ENSDARG00000099458/ENSDARG00000019367/ENSDARG00000036616	14
Biological process	Temp-down	GO:0042574	retinal metabolic process	4/1197	11/20427	0.00277612	0.0466652	0.0423897	ENSDARG00000055722/ENSDARG00000033999/ENSDARG00000017882/ENSDARG00000027620	4
Biological process	Temp-down	GO:0016101	diterpenoid metabolic process	9/1197	52/20427	0.00296913	0.0493225	0.0448035	ENSDARG00000055722/ENSDARG00000033999/ENSDARG00000017882/ENSDARG00000044803/ENSDARG00000018600/ENSDARG00000070140/ENSDARG00000027620/ENSDARG00000058730/ENSDARG00000031434	9
Biological process	Temp-down	GO:0030641	regulation of cellular pH	9/1197	52/20427	0.00296913	0.0493225	0.0448035	ENSDARG00000069090/ENSDARG00000052330/ENSDARG00000054127/ENSDARG00000020847/ENSDARG00000040510/ENSDARG00000024560/ENSDARG00000058498/ENSDARG00000036722/ENSDARG00000012881	9
Molecular function	Temp-down	GO:0004364	glutathione transferase activity	7/1202	33/20000	0.0029929	0.0486478	0.0405777	ENSDARG00000022165/ENSDARG00000071345/ENSDARG00000056510/ENSDARG00000092052/ENSDARG00000019585/ENSDARG00000042620/ENSDARG00000027984	7
Molecular function	Temp-down	GO:0003688	DNA replication origin binding	4/1202	11/20000	0.00304521	0.0486478	0.0405777	ENSDARG00000045308/ENSDARG00000019507/ENSDARG00000008805/ENSDARG00000043720	4
Molecular function	Temp-down	GO:0008519	ammonium transmembrane transporter activity	4/1202	11/20000	0.00304521	0.0486478	0.0405777	ENSDARG00000003203/ENSDARG00000007080/ENSDARG00000009018/ENSDARG00000091027	4
Biological process	Temp-down	GO:0000381	regulation of alternative mRNA splicing, via spliceosome	10/1197	62/20427	0.00305071	0.0501486	0.0455539	ENSDARG00000004735/ENSDARG00000057484/ENSDARG00000001241/ENSDARG00000098280/ENSDARG00000052856/ENSDARG00000077400/ENSDARG00000039266/ENSDARG00000006395/ENSDARG00000102978/ENSDARG00000103893	10
Biological process	Temp-down	GO:0000097	sulfur amino acid biosynthetic process	5/1197	18/20427	0.00308989	0.0501486	0.0455539	ENSDARG00000053087/ENSDARG00000074301/ENSDARG00000032206/ENSDARG00000034430/ENSDARG00000013430	5
Biological process	Temp-down	GO:0006614	SRP-dependent cotranslational protein targeting to membrane	5/1197	18/20427	0.00308989	0.0501486	0.0455539	ENSDARG00000098367/ENSDARG00000005675/ENSDARG00000017740/ENSDARG00000021669/ENSDARG00000020820	5
Biological process	Temp-down	GO:0089718	amino acid import across plasma membrane	5/1197	18/20427	0.00308989	0.0501486	0.0455539	ENSDARG00000016439/ENSDARG00000037097/ENSDARG00000036427/ENSDARG00000055791/ENSDARG00000099186	5
Biological process	Temp-down	GO:0001501	skeletal system development	41/1197	448/20427	0.00319693	0.0515894	0.0468627	ENSDARG00000011821/ENSDARG00000078717/ENSDARG00000052846/ENSDARG00000006370/ENSDARG00000059276/ENSDARG00000002235/ENSDARG00000017882/ENSDARG00000035809/ENSDARG00000019360/ENSDARG00000037654/ENSDARG00000020007/ENSDARG00000090444/ENSDARG00000090697/ENSDARG00000058115/ENSDARG00000011876/ENSDARG00000002601/ENSDARG00000078552/ENSDARG00000016526/ENSDARG00000071048/ENSDARG00000008165/ENSDARG00000077226/…	41
Biological process	Temp-down	GO:0044270	cellular nitrogen compound catabolic process	30/1197	301/20427	0.00321744	0.0516253	0.0468953	ENSDARG00000054597/ENSDARG00000004735/ENSDARG00000003113/ENSDARG00000074807/ENSDARG00000018891/ENSDARG00000035309/ENSDARG00000005897/ENSDARG00000005128/ENSDARG00000026723/ENSDARG00000061177/ENSDARG00000056065/ENSDARG00000041481/ENSDARG00000002986/ENSDARG00000023852/ENSDARG00000051746/ENSDARG00000043976/ENSDARG00000101900/ENSDARG00000099546/ENSDARG00000070278/ENSDARG00000010267/ENSDARG00000012796/…	30
Molecular function	Temp-down	GO:0008514	organic anion transmembrane transporter activity	25/1202	231/20000	0.00322621	0.0486478	0.0405777	ENSDARG00000008100/ENSDARG00000016439/ENSDARG00000037097/ENSDARG00000061233/ENSDARG00000032465/ENSDARG00000042807/ENSDARG00000037393/ENSDARG00000075831/ENSDARG00000054127/ENSDARG00000030588/ENSDARG00000036427/ENSDARG00000055791/ENSDARG00000041205/ENSDARG00000055226/ENSDARG00000057374/ENSDARG00000092553/ENSDARG00000037748/ENSDARG00000024560/ENSDARG00000099265/ENSDARG00000003697/ENSDARG00000012881/…	25
Molecular function	Temp-down	GO:0003724	RNA helicase activity	11/1202	71/20000	0.00325558	0.0486478	0.0405777	ENSDARG00000037928/ENSDARG00000091831/ENSDARG00000038068/ENSDARG00000061177/ENSDARG00000035507/ENSDARG00000003032/ENSDARG00000020573/ENSDARG00000056065/ENSDARG00000012899/ENSDARG00000099458/ENSDARG00000102978	11
Molecular function	Temp-down	GO:0008186	ATP-dependent activity, acting on RNA	11/1202	71/20000	0.00325558	0.0486478	0.0405777	ENSDARG00000037928/ENSDARG00000091831/ENSDARG00000038068/ENSDARG00000061177/ENSDARG00000035507/ENSDARG00000003032/ENSDARG00000020573/ENSDARG00000056065/ENSDARG00000012899/ENSDARG00000099458/ENSDARG00000102978	11
Molecular function	Temp-down	GO:0043021	ribonucleoprotein complex binding	11/1202	71/20000	0.00325558	0.0486478	0.0405777	ENSDARG00000004735/ENSDARG00000003287/ENSDARG00000015676/ENSDARG00000038068/ENSDARG00000005675/ENSDARG00000070477/ENSDARG00000021669/ENSDARG00000041853/ENSDARG00000018902/ENSDARG00000101061/ENSDARG00000020820	11
Molecular function	Temp-down	GO:0140097	catalytic activity, acting on DNA	26/1202	244/20000	0.00333989	0.0486478	0.0405777	ENSDARG00000060041/ENSDARG00000024204/ENSDARG00000036791/ENSDARG00000056832/ENSDARG00000027689/ENSDARG00000002591/ENSDARG00000063535/ENSDARG00000042458/ENSDARG00000057683/ENSDARG00000045308/ENSDARG00000002396/ENSDARG00000034195/ENSDARG00000052348/ENSDARG00000045843/ENSDARG00000101180/ENSDARG00000077226/ENSDARG00000055969/ENSDARG00000019507/ENSDARG00000029058/ENSDARG00000070568/ENSDARG00000035954/…	26
Biological process	Temp-down	GO:0006749	glutathione metabolic process	9/1197	53/20427	0.00339421	0.054154	0.0491923	ENSDARG00000045123/ENSDARG00000018953/ENSDARG00000019236/ENSDARG00000056510/ENSDARG00000092052/ENSDARG00000019585/ENSDARG00000034396/ENSDARG00000042620/ENSDARG00000027984	9
Biological process	Temp-down	GO:0009308	amine metabolic process	10/1197	63/20427	0.00343994	0.0542703	0.049298	ENSDARG00000043856/ENSDARG00000023712/ENSDARG00000055226/ENSDARG00000061355/ENSDARG00000099546/ENSDARG00000104782/ENSDARG00000012796/ENSDARG00000014646/ENSDARG00000071429/ENSDARG00000006868	10
Biological process	Temp-down	GO:0042273	ribosomal large subunit biogenesis	10/1197	63/20427	0.00343994	0.0542703	0.049298	ENSDARG00000014329/ENSDARG00000003287/ENSDARG00000054980/ENSDARG00000104938/ENSDARG00000043304/ENSDARG00000100452/ENSDARG00000018902/ENSDARG00000042864/ENSDARG00000022232/ENSDARG00000098935	10
Molecular function	Temp-down	GO:0004602	glutathione peroxidase activity	5/1202	18/20000	0.00344846	0.0486478	0.0405777	ENSDARG00000071345/ENSDARG00000056510/ENSDARG00000092052/ENSDARG00000019585/ENSDARG00000076836	5
Molecular function	Temp-down	GO:0005501	retinoid binding	5/1202	18/20000	0.00344846	0.0486478	0.0405777	ENSDARG00000073978/ENSDARG00000051874/ENSDARG00000092660/ENSDARG00000027088/ENSDARG00000101481	5
Molecular function	Temp-down	GO:0019840	isoprenoid binding	5/1202	18/20000	0.00344846	0.0486478	0.0405777	ENSDARG00000073978/ENSDARG00000051874/ENSDARG00000092660/ENSDARG00000027088/ENSDARG00000101481	5
Molecular function	Temp-down	GO:1901681	sulfur compound binding	17/1202	137/20000	0.00354257	0.0490988	0.0409539	ENSDARG00000042623/ENSDARG00000037057/ENSDARG00000019763/ENSDARG00000101561/ENSDARG00000019692/ENSDARG00000006526/ENSDARG00000034268/ENSDARG00000016687/ENSDARG00000071048/ENSDARG00000038040/ENSDARG00000040295/ENSDARG00000017542/ENSDARG00000060410/ENSDARG00000027070/ENSDARG00000013335/ENSDARG00000002764/ENSDARG00000038593	17
Biological process	Temp-down	GO:0003407	neural retina development	16/1197	129/20427	0.00361112	0.0566544	0.0514637	ENSDARG00000006370/ENSDARG00000002235/ENSDARG00000014018/ENSDARG00000077811/ENSDARG00000006219/ENSDARG00000095743/ENSDARG00000034195/ENSDARG00000026629/ENSDARG00000100558/ENSDARG00000002601/ENSDARG00000077226/ENSDARG00000000018/ENSDARG00000087349/ENSDARG00000059866/ENSDARG00000030756/ENSDARG00000036924	16
Biological process	Temp-down	GO:0019693	ribose phosphate metabolic process	32/1197	330/20427	0.00365756	0.057066	0.0518376	ENSDARG00000006900/ENSDARG00000012399/ENSDARG00000060522/ENSDARG00000037057/ENSDARG00000003854/ENSDARG00000006546/ENSDARG00000033539/ENSDARG00000039429/ENSDARG00000011683/ENSDARG00000014179/ENSDARG00000016706/ENSDARG00000030514/ENSDARG00000017049/ENSDARG00000034534/ENSDARG00000056045/ENSDARG00000003750/ENSDARG00000030700/ENSDARG00000076318/ENSDARG00000068006/ENSDARG00000078073/ENSDARG00000052734/…	32
Biological process	Temp-down	GO:0006720	isoprenoid metabolic process	11/1197	74/20427	0.00373085	0.0578897	0.0525858	ENSDARG00000055722/ENSDARG00000033999/ENSDARG00000017882/ENSDARG00000044803/ENSDARG00000018600/ENSDARG00000070140/ENSDARG00000012563/ENSDARG00000027620/ENSDARG00000052734/ENSDARG00000058730/ENSDARG00000031434	11
Cellular component	Temp-down	GO:0032994	protein-lipid complex	5/1211	19/20832	0.00385852	0.0603072	0.0550572	ENSDARG00000030872/ENSDARG00000040295/ENSDARG00000020866/ENSDARG00000040298/ENSDARG00000101160	5
Cellular component	Temp-down	GO:0034358	plasma lipoprotein particle	5/1211	19/20832	0.00385852	0.0603072	0.0550572	ENSDARG00000030872/ENSDARG00000040295/ENSDARG00000020866/ENSDARG00000040298/ENSDARG00000101160	5
Cellular component	Temp-down	GO:1990777	lipoprotein particle	5/1211	19/20832	0.00385852	0.0603072	0.0550572	ENSDARG00000030872/ENSDARG00000040295/ENSDARG00000020866/ENSDARG00000040298/ENSDARG00000101160	5
Biological process	Temp-down	GO:1990573	potassium ion import across plasma membrane	10/1197	64/20427	0.00386757	0.0596832	0.054215	ENSDARG00000104965/ENSDARG00000104389/ENSDARG00000018259/ENSDARG00000014378/ENSDARG00000089060/ENSDARG00000086248/ENSDARG00000090635/ENSDARG00000090866/ENSDARG00000088484/ENSDARG00000091232	10
Biological process	Temp-down	GO:0006620	post-translational protein targeting to endoplasmic reticulum membrane	4/1197	12/20427	0.0039724	0.0609597	0.0553745	ENSDARG00000005675/ENSDARG00000017740/ENSDARG00000021669/ENSDARG00000019941	4
Biological process	Temp-down	GO:0006188	IMP biosynthetic process	5/1197	19/20427	0.00399347	0.0609597	0.0553745	ENSDARG00000033539/ENSDARG00000011683/ENSDARG00000016706/ENSDARG00000017049/ENSDARG00000003750	5
Biological process	Temp-down	GO:0045834	positive regulation of lipid metabolic process	6/1197	27/20427	0.00408504	0.0620223	0.0563398	ENSDARG00000026726/ENSDARG00000020866/ENSDARG00000040298/ENSDARG00000017542/ENSDARG00000101160/ENSDARG00000089390	6
Biological process	Temp-down	GO:0061640	cytoskeleton-dependent cytokinesis	12/1197	86/20427	0.00427098	0.0644987	0.0585893	ENSDARG00000100858/ENSDARG00000078093/ENSDARG00000095410/ENSDARG00000010721/ENSDARG00000076257/ENSDARG00000102349/ENSDARG00000087375/ENSDARG00000053761/ENSDARG00000105145/ENSDARG00000070852/ENSDARG00000105367/ENSDARG00000010385	12
Molecular function	Temp-down	GO:0004303	estradiol 17-beta-dehydrogenase activity	4/1202	12/20000	0.00435214	0.0586247	0.0488995	ENSDARG00000054842/ENSDARG00000015709/ENSDARG00000101239/ENSDARG00000016213	4
Biological process	Temp-down	GO:0009112	nucleobase metabolic process	7/1197	36/20427	0.0043534	0.0653936	0.0594022	ENSDARG00000003113/ENSDARG00000039429/ENSDARG00000011683/ENSDARG00000002986/ENSDARG00000030700/ENSDARG00000098386/ENSDARG00000010267	7
Molecular function	Temp-down	GO:0008168	methyltransferase activity	26/1202	249/20000	0.0043783	0.0586247	0.0488995	ENSDARG00000036791/ENSDARG00000091253/ENSDARG00000021433/ENSDARG00000010571/ENSDARG00000104938/ENSDARG00000016343/ENSDARG00000019791/ENSDARG00000102846/ENSDARG00000043304/ENSDARG00000034430/ENSDARG00000010246/ENSDARG00000070558/ENSDARG00000063596/ENSDARG00000010862/ENSDARG00000056665/ENSDARG00000055974/ENSDARG00000028012/ENSDARG00000053912/ENSDARG00000070278/ENSDARG00000016513/ENSDARG00000012796/…	26
Biological process	Temp-down	GO:0019439	aromatic compound catabolic process	32/1197	334/20427	0.00438245	0.0654816	0.0594822	ENSDARG00000054597/ENSDARG00000004735/ENSDARG00000003113/ENSDARG00000074807/ENSDARG00000018891/ENSDARG00000035309/ENSDARG00000005897/ENSDARG00000005128/ENSDARG00000026723/ENSDARG00000040190/ENSDARG00000061177/ENSDARG00000056065/ENSDARG00000041481/ENSDARG00000002986/ENSDARG00000023852/ENSDARG00000051746/ENSDARG00000043976/ENSDARG00000101900/ENSDARG00000099546/ENSDARG00000070278/ENSDARG00000010267/…	32
Molecular function	Temp-down	GO:0004386	helicase activity	19/1202	164/20000	0.0045916	0.059465	0.0496004	ENSDARG00000024204/ENSDARG00000037928/ENSDARG00000091831/ENSDARG00000002591/ENSDARG00000038068/ENSDARG00000063535/ENSDARG00000057683/ENSDARG00000061177/ENSDARG00000035507/ENSDARG00000003032/ENSDARG00000020573/ENSDARG00000056065/ENSDARG00000101180/ENSDARG00000077226/ENSDARG00000019507/ENSDARG00000012899/ENSDARG00000099458/ENSDARG00000040041/ENSDARG00000102978	19
Molecular function	Temp-down	GO:0042393	histone binding	19/1202	164/20000	0.0045916	0.059465	0.0496004	ENSDARG00000014329/ENSDARG00000003920/ENSDARG00000005590/ENSDARG00000030716/ENSDARG00000063535/ENSDARG00000070477/ENSDARG00000039208/ENSDARG00000092158/ENSDARG00000005058/ENSDARG00000077226/ENSDARG00000023330/ENSDARG00000078050/ENSDARG00000071294/ENSDARG00000029058/ENSDARG00000070560/ENSDARG00000025309/ENSDARG00000003860/ENSDARG00000112483/ENSDARG00000034916	19
Biological process	Temp-down	GO:0044242	cellular lipid catabolic process	18/1197	156/20427	0.00460093	0.0683843	0.0621189	ENSDARG00000055722/ENSDARG00000033999/ENSDARG00000038881/ENSDARG00000037943/ENSDARG00000007127/ENSDARG00000037057/ENSDARG00000088357/ENSDARG00000027992/ENSDARG00000016011/ENSDARG00000060594/ENSDARG00000027620/ENSDARG00000062054/ENSDARG00000073820/ENSDARG00000025797/ENSDARG00000102055/ENSDARG00000060756/ENSDARG00000089390/ENSDARG00000101239	18
Biological process	Temp-down	GO:0009259	ribonucleotide metabolic process	31/1197	322/20427	0.00464797	0.0687218	0.0624254	ENSDARG00000006900/ENSDARG00000012399/ENSDARG00000060522/ENSDARG00000037057/ENSDARG00000003854/ENSDARG00000006546/ENSDARG00000033539/ENSDARG00000039429/ENSDARG00000011683/ENSDARG00000014179/ENSDARG00000016706/ENSDARG00000030514/ENSDARG00000017049/ENSDARG00000034534/ENSDARG00000056045/ENSDARG00000003750/ENSDARG00000030700/ENSDARG00000076318/ENSDARG00000068006/ENSDARG00000052734/ENSDARG00000055591/…	31
Biological process	Temp-down	GO:1901606	alpha-amino acid catabolic process	13/1197	98/20427	0.00467725	0.0687945	0.0624915	ENSDARG00000068910/ENSDARG00000040190/ENSDARG00000076225/ENSDARG00000021154/ENSDARG00000010862/ENSDARG00000078425/ENSDARG00000055591/ENSDARG00000069095/ENSDARG00000099546/ENSDARG00000071429/ENSDARG00000044935/ENSDARG00000027984/ENSDARG00000099389	13
Cellular component	Temp-down	GO:0005684	U2-type spliceosomal complex	9/1211	56/20832	0.00471058	0.0709952	0.0648148	ENSDARG00000018241/ENSDARG00000012261/ENSDARG00000018049/ENSDARG00000056138/ENSDARG00000095904/ENSDARG00000039213/ENSDARG00000019765/ENSDARG00000102978/ENSDARG00000010238	9
Biological process	Temp-down	GO:0019362	pyridine nucleotide metabolic process	8/1197	46/20427	0.00484066	0.070464	0.064008	ENSDARG00000076694/ENSDARG00000078738/ENSDARG00000030598/ENSDARG00000023536/ENSDARG00000099546/ENSDARG00000027930/ENSDARG00000100813/ENSDARG00000025375	8
Biological process	Temp-down	GO:0046496	nicotinamide nucleotide metabolic process	8/1197	46/20427	0.00484066	0.070464	0.064008	ENSDARG00000076694/ENSDARG00000078738/ENSDARG00000030598/ENSDARG00000023536/ENSDARG00000099546/ENSDARG00000027930/ENSDARG00000100813/ENSDARG00000025375	8
Biological process	Temp-down	GO:0006721	terpenoid metabolic process	9/1197	56/20427	0.00496117	0.0716931	0.0651245	ENSDARG00000055722/ENSDARG00000033999/ENSDARG00000017882/ENSDARG00000044803/ENSDARG00000018600/ENSDARG00000070140/ENSDARG00000027620/ENSDARG00000058730/ENSDARG00000031434	9
Molecular function	Temp-down	GO:0005048	signal sequence binding	7/1202	36/20000	0.00499896	0.0636964	0.0531298	ENSDARG00000098367/ENSDARG00000005675/ENSDARG00000040245/ENSDARG00000103566/ENSDARG00000021669/ENSDARG00000074955/ENSDARG00000020820	7
Biological process	Temp-down	GO:0006577	amino-acid betaine metabolic process	5/1197	20/20427	0.00507114	0.0716931	0.0651245	ENSDARG00000037943/ENSDARG00000088357/ENSDARG00000036135/ENSDARG00000062054/ENSDARG00000013430	5
Biological process	Temp-down	GO:0006613	cotranslational protein targeting to membrane	5/1197	20/20427	0.00507114	0.0716931	0.0651245	ENSDARG00000098367/ENSDARG00000005675/ENSDARG00000017740/ENSDARG00000021669/ENSDARG00000020820	5
Biological process	Temp-down	GO:0019359	nicotinamide nucleotide biosynthetic process	5/1197	20/20427	0.00507114	0.0716931	0.0651245	ENSDARG00000076694/ENSDARG00000078738/ENSDARG00000030598/ENSDARG00000099546/ENSDARG00000027930	5
Biological process	Temp-down	GO:0019363	pyridine nucleotide biosynthetic process	5/1197	20/20427	0.00507114	0.0716931	0.0651245	ENSDARG00000076694/ENSDARG00000078738/ENSDARG00000030598/ENSDARG00000099546/ENSDARG00000027930	5
Biological process	Temp-down	GO:0009066	aspartate family amino acid metabolic process	7/1197	37/20427	0.0051028	0.0716931	0.0651245	ENSDARG00000009020/ENSDARG00000053087/ENSDARG00000016375/ENSDARG00000076225/ENSDARG00000034430/ENSDARG00000055591/ENSDARG00000013430	7
Biological process	Temp-down	GO:0009988	cell-cell recognition	7/1197	37/20427	0.0051028	0.0716931	0.0651245	ENSDARG00000042129/ENSDARG00000042130/ENSDARG00000090768/ENSDARG00000070178/ENSDARG00000016908/ENSDARG00000114958/ENSDARG00000115457	7
Molecular function	Temp-down	GO:0008235	metalloexopeptidase activity	10/1202	65/20000	0.0051747	0.0639415	0.0533343	ENSDARG00000041083/ENSDARG00000077688/ENSDARG00000055874/ENSDARG00000029011/ENSDARG00000061981/ENSDARG00000102571/ENSDARG00000057064/ENSDARG00000012013/ENSDARG00000020676/ENSDARG00000079932	10
Molecular function	Temp-down	GO:0008757	S-adenosylmethionine-dependent methyltransferase activity	21/1202	190/20000	0.00518007	0.0639415	0.0533343	ENSDARG00000036791/ENSDARG00000091253/ENSDARG00000010571/ENSDARG00000104938/ENSDARG00000016343/ENSDARG00000019791/ENSDARG00000043304/ENSDARG00000034430/ENSDARG00000010246/ENSDARG00000063596/ENSDARG00000056665/ENSDARG00000055974/ENSDARG00000028012/ENSDARG00000053912/ENSDARG00000070278/ENSDARG00000016513/ENSDARG00000012796/ENSDARG00000070553/ENSDARG00000099021/ENSDARG00000030756/ENSDARG00000079605	21
Cellular component	Temp-down	GO:1905369	endopeptidase complex	11/1211	78/20832	0.00529512	0.0770531	0.0703453	ENSDARG00000023279/ENSDARG00000010965/ENSDARG00000020101/ENSDARG00000070674/ENSDARG00000016239/ENSDARG00000063100/ENSDARG00000102417/ENSDARG00000003526/ENSDARG00000003189/ENSDARG00000013938/ENSDARG00000099653	11
Biological process	Temp-down	GO:0007623	circadian rhythm	14/1197	111/20427	0.0053829	0.075254	0.0683592	ENSDARG00000006900/ENSDARG00000006125/ENSDARG00000076694/ENSDARG00000010571/ENSDARG00000078738/ENSDARG00000012499/ENSDARG00000004060/ENSDARG00000030598/ENSDARG00000058094/ENSDARG00000041691/ENSDARG00000057652/ENSDARG00000010519/ENSDARG00000045768/ENSDARG00000011583	14
Biological process	Temp-down	GO:0035999	tetrahydrofolate interconversion	4/1197	13/20427	0.00547422	0.0761537	0.0691765	ENSDARG00000053087/ENSDARG00000007421/ENSDARG00000042221/ENSDARG00000040492	4
KEGG	Temp-down	dre03050	Proteasome - Danio rerio (zebrafish)	11/600	57/7371	0.00553245	0.049792	0.0414125	550287/406445/393941/393261/393922/799058/327330/403011/554967/573095/393518	11
Molecular function	Temp-down	GO:0016765	transferase activity, transferring alkyl or aryl (other than methyl) groups	11/1202	76/20000	0.00554563	0.0655869	0.0547068	ENSDARG00000022165/ENSDARG00000055991/ENSDARG00000071345/ENSDARG00000056510/ENSDARG00000092052/ENSDARG00000019585/ENSDARG00000012563/ENSDARG00000008840/ENSDARG00000040334/ENSDARG00000042620/ENSDARG00000027984	11
Molecular function	Temp-down	GO:0016638	oxidoreductase activity, acting on the CH-NH2 group of donors	6/1202	28/20000	0.00559237	0.0655869	0.0547068	ENSDARG00000017612/ENSDARG00000076904/ENSDARG00000023712/ENSDARG00000061355/ENSDARG00000054451/ENSDARG00000014646	6
Molecular function	Temp-down	GO:0016645	oxidoreductase activity, acting on the CH-NH group of donors	8/1202	46/20000	0.00562877	0.0655869	0.0547068	ENSDARG00000053087/ENSDARG00000040190/ENSDARG00000021154/ENSDARG00000038834/ENSDARG00000055591/ENSDARG00000042221/ENSDARG00000040492/ENSDARG00000077004	8
Molecular function	Temp-down	GO:0017116	single-stranded DNA helicase activity	5/1202	20/20000	0.00564546	0.0655869	0.0547068	ENSDARG00000024204/ENSDARG00000057683/ENSDARG00000101180/ENSDARG00000019507/ENSDARG00000040041	5
Molecular function	Temp-down	GO:0016836	hydro-lyase activity	10/1202	66/20000	0.00577828	0.0661571	0.0551823	ENSDARG00000026629/ENSDARG00000070394/ENSDARG00000060594/ENSDARG00000040510/ENSDARG00000074666/ENSDARG00000015654/ENSDARG00000002259/ENSDARG00000026376/ENSDARG00000043589/ENSDARG00000101239	10
Biological process	Temp-down	GO:0032392	DNA geometric change	6/1197	29/20427	0.00593209	0.0817182	0.0742311	ENSDARG00000024204/ENSDARG00000057683/ENSDARG00000026726/ENSDARG00000101180/ENSDARG00000019507/ENSDARG00000040041	6
Biological process	Temp-down	GO:0032508	DNA duplex unwinding	6/1197	29/20427	0.00593209	0.0817182	0.0742311	ENSDARG00000024204/ENSDARG00000057683/ENSDARG00000026726/ENSDARG00000101180/ENSDARG00000019507/ENSDARG00000040041	6
Biological process	Temp-down	GO:0046700	heterocycle catabolic process	29/1197	301/20427	0.0059848	0.082044	0.0745271	ENSDARG00000054597/ENSDARG00000004735/ENSDARG00000003113/ENSDARG00000074807/ENSDARG00000018891/ENSDARG00000035309/ENSDARG00000005897/ENSDARG00000005128/ENSDARG00000026723/ENSDARG00000061177/ENSDARG00000056065/ENSDARG00000041481/ENSDARG00000002986/ENSDARG00000023852/ENSDARG00000051746/ENSDARG00000043976/ENSDARG00000101900/ENSDARG00000099546/ENSDARG00000070278/ENSDARG00000010267/ENSDARG00000012796/…	29
Biological process	Temp-down	GO:0009260	ribonucleotide biosynthetic process	20/1197	185/20427	0.00609106	0.0830973	0.0754839	ENSDARG00000006900/ENSDARG00000012399/ENSDARG00000060522/ENSDARG00000037057/ENSDARG00000003854/ENSDARG00000006546/ENSDARG00000033539/ENSDARG00000039429/ENSDARG00000011683/ENSDARG00000016706/ENSDARG00000030514/ENSDARG00000017049/ENSDARG00000056045/ENSDARG00000003750/ENSDARG00000030700/ENSDARG00000029524/ENSDARG00000098386/ENSDARG00000042747/ENSDARG00000013787/ENSDARG00000104393	20
Molecular function	Temp-down	GO:0003743	translation initiation factor activity	11/1202	77/20000	0.00612756	0.0691539	0.057682	ENSDARG00000090697/ENSDARG00000003032/ENSDARG00000016548/ENSDARG00000016443/ENSDARG00000041397/ENSDARG00000076815/ENSDARG00000008292/ENSDARG00000010194/ENSDARG00000021257/ENSDARG00000101061/ENSDARG00000074995	11
Biological process	Temp-down	GO:0050863	regulation of T cell activation	12/1197	90/20427	0.00618063	0.083914	0.0762257	ENSDARG00000068993/ENSDARG00000026726/ENSDARG00000045417/ENSDARG00000068969/ENSDARG00000016526/ENSDARG00000068966/ENSDARG00000093059/ENSDARG00000087311/ENSDARG00000069058/ENSDARG00000025903/ENSDARG00000041060/ENSDARG00000003061	12
Biological process	Temp-down	GO:0042246	tissue regeneration	19/1197	173/20427	0.0062546	0.0845119	0.0767688	ENSDARG00000101209/ENSDARG00000104453/ENSDARG00000003035/ENSDARG00000010571/ENSDARG00000075707/ENSDARG00000063535/ENSDARG00000015070/ENSDARG00000026726/ENSDARG00000030694/ENSDARG00000007241/ENSDARG00000016526/ENSDARG00000077226/ENSDARG00000029058/ENSDARG00000016156/ENSDARG00000003695/ENSDARG00000037432/ENSDARG00000015427/ENSDARG00000068280/ENSDARG00000082131	19
Biological process	Temp-down	GO:0006760	folic acid-containing compound metabolic process	5/1197	21/20427	0.00633955	0.0848478	0.077074	ENSDARG00000053087/ENSDARG00000007421/ENSDARG00000044809/ENSDARG00000042221/ENSDARG00000040492	5
Biological process	Temp-down	GO:0033344	cholesterol efflux	5/1197	21/20427	0.00633955	0.0848478	0.077074	ENSDARG00000040295/ENSDARG00000020866/ENSDARG00000040298/ENSDARG00000061047/ENSDARG00000101160	5
Molecular function	Temp-down	GO:0045296	cadherin binding	8/1202	47/20000	0.00643407	0.0715903	0.0597143	ENSDARG00000104332/ENSDARG00000035796/ENSDARG00000102750/ENSDARG00000015002/ENSDARG00000068191/ENSDARG00000021442/ENSDARG00000074329/ENSDARG00000014571	8
Biological process	Temp-down	GO:0071103	DNA conformation change	7/1197	39/20427	0.00688685	0.091738	0.0833329	ENSDARG00000024204/ENSDARG00000057683/ENSDARG00000026726/ENSDARG00000034195/ENSDARG00000101180/ENSDARG00000019507/ENSDARG00000040041	7
Molecular function	Temp-down	GO:0016747	acyltransferase activity, transferring groups other than amino-acyl groups	25/1202	246/20000	0.00720707	0.0790775	0.0659594	ENSDARG00000040352/ENSDARG00000021059/ENSDARG00000036066/ENSDARG00000038881/ENSDARG00000037943/ENSDARG00000007127/ENSDARG00000016048/ENSDARG00000005176/ENSDARG00000103578/ENSDARG00000101561/ENSDARG00000058992/ENSDARG00000093006/ENSDARG00000076563/ENSDARG00000019585/ENSDARG00000054914/ENSDARG00000030743/ENSDARG00000012194/ENSDARG00000052455/ENSDARG00000037069/ENSDARG00000062054/ENSDARG00000057206/…	25
Molecular function	Temp-down	GO:0003727	single-stranded RNA binding	8/1202	48/20000	0.00732367	0.0792562	0.0661084	ENSDARG00000070846/ENSDARG00000004735/ENSDARG00000027109/ENSDARG00000059259/ENSDARG00000052856/ENSDARG00000105177/ENSDARG00000017219/ENSDARG00000002968	8
Biological process	Temp-down	GO:0006271	DNA strand elongation involved in DNA replication	5/1197	22/20427	0.00781488	0.102172	0.0928112	ENSDARG00000060041/ENSDARG00000024204/ENSDARG00000045308/ENSDARG00000101180/ENSDARG00000040041	5
Biological process	Temp-down	GO:0006767	water-soluble vitamin metabolic process	5/1197	22/20427	0.00781488	0.102172	0.0928112	ENSDARG00000060522/ENSDARG00000017612/ENSDARG00000060288/ENSDARG00000038040/ENSDARG00000088959	5
Biological process	Temp-down	GO:0042572	retinol metabolic process	5/1197	22/20427	0.00781488	0.102172	0.0928112	ENSDARG00000017882/ENSDARG00000044803/ENSDARG00000018600/ENSDARG00000070140/ENSDARG00000058730	5
Biological process	Temp-down	GO:0046889	positive regulation of lipid biosynthetic process	5/1197	22/20427	0.00781488	0.102172	0.0928112	ENSDARG00000026726/ENSDARG00000020866/ENSDARG00000040298/ENSDARG00000017542/ENSDARG00000101160	5
Cellular component	Temp-down	GO:1905368	peptidase complex	13/1211	105/20832	0.00783781	0.110252	0.100654	ENSDARG00000023279/ENSDARG00000010965/ENSDARG00000020101/ENSDARG00000070674/ENSDARG00000016239/ENSDARG00000042823/ENSDARG00000063100/ENSDARG00000079651/ENSDARG00000102417/ENSDARG00000003526/ENSDARG00000003189/ENSDARG00000013938/ENSDARG00000099653	13
Biological process	Temp-down	GO:0006631	fatty acid metabolic process	22/1197	215/20427	0.00788424	0.102604	0.0932035	ENSDARG00000038881/ENSDARG00000061201/ENSDARG00000037943/ENSDARG00000007127/ENSDARG00000037057/ENSDARG00000003854/ENSDARG00000088357/ENSDARG00000073781/ENSDARG00000026726/ENSDARG00000027992/ENSDARG00000030514/ENSDARG00000060594/ENSDARG00000010276/ENSDARG00000011498/ENSDARG00000029795/ENSDARG00000015709/ENSDARG00000027070/ENSDARG00000062054/ENSDARG00000073820/ENSDARG00000025797/ENSDARG00000102055/…	22
Molecular function	Temp-down	GO:0017069	snRNA binding	6/1202	30/20000	0.00795682	0.0841844	0.0702191	ENSDARG00000004735/ENSDARG00000012261/ENSDARG00000024651/ENSDARG00000023852/ENSDARG00000095904/ENSDARG00000010238	6
Molecular function	Temp-down	GO:0016408	C-acyltransferase activity	4/1202	14/20000	0.00799219	0.0841844	0.0702191	ENSDARG00000038881/ENSDARG00000007127/ENSDARG00000030743/ENSDARG00000012194	4
Biological process	Temp-down	GO:0046390	ribose phosphate biosynthetic process	20/1197	190/20427	0.0081253	0.105219	0.0955784	ENSDARG00000006900/ENSDARG00000012399/ENSDARG00000060522/ENSDARG00000037057/ENSDARG00000003854/ENSDARG00000006546/ENSDARG00000033539/ENSDARG00000039429/ENSDARG00000011683/ENSDARG00000016706/ENSDARG00000030514/ENSDARG00000017049/ENSDARG00000056045/ENSDARG00000003750/ENSDARG00000030700/ENSDARG00000029524/ENSDARG00000098386/ENSDARG00000042747/ENSDARG00000013787/ENSDARG00000104393	20
Biological process	Temp-down	GO:0022408	negative regulation of cell-cell adhesion	10/1197	71/20427	0.00815966	0.105219	0.0955784	ENSDARG00000068993/ENSDARG00000026726/ENSDARG00000068969/ENSDARG00000068966/ENSDARG00000093059/ENSDARG00000087311/ENSDARG00000069058/ENSDARG00000025903/ENSDARG00000041060/ENSDARG00000003061	10
Molecular function	Temp-down	GO:0016684	oxidoreductase activity, acting on peroxide as acceptor	9/1202	59/20000	0.00825359	0.0857939	0.0715616	ENSDARG00000102379/ENSDARG00000071345/ENSDARG00000045142/ENSDARG00000056510/ENSDARG00000092052/ENSDARG00000019585/ENSDARG00000010276/ENSDARG00000020693/ENSDARG00000076836	9
Biological process	Temp-down	GO:0000462	maturation of SSU-rRNA from tricistronic rRNA transcript (SSU-rRNA, 5.8S rRNA, LSU-rRNA)	6/1197	31/20427	0.00832273	0.10635	0.0966063	ENSDARG00000005772/ENSDARG00000020077/ENSDARG00000057368/ENSDARG00000007744/ENSDARG00000077264/ENSDARG00000036629	6
Biological process	Temp-down	GO:0044331	cell-cell adhesion mediated by cadherin	6/1197	31/20427	0.00832273	0.10635	0.0966063	ENSDARG00000104332/ENSDARG00000035796/ENSDARG00000102750/ENSDARG00000015002/ENSDARG00000068191/ENSDARG00000021442	6
Molecular function	Temp-down	GO:0008094	ATP-dependent activity, acting on DNA	14/1202	114/20000	0.00842443	0.0864325	0.0720943	ENSDARG00000024204/ENSDARG00000002591/ENSDARG00000063535/ENSDARG00000042458/ENSDARG00000057683/ENSDARG00000034195/ENSDARG00000052348/ENSDARG00000101180/ENSDARG00000077226/ENSDARG00000055969/ENSDARG00000019507/ENSDARG00000029058/ENSDARG00000070568/ENSDARG00000040041	14
Biological process	Temp-down	GO:0051249	regulation of lymphocyte activation	13/1197	106/20427	0.00902399	0.114792	0.104274	ENSDARG00000068993/ENSDARG00000026726/ENSDARG00000045417/ENSDARG00000068969/ENSDARG00000016526/ENSDARG00000068966/ENSDARG00000093059/ENSDARG00000087311/ENSDARG00000069058/ENSDARG00000025903/ENSDARG00000041060/ENSDARG00000003061/ENSDARG00000099458	13
Molecular function	Temp-down	GO:0003950	NAD+ ADP-ribosyltransferase activity	8/1202	50/20000	0.00937682	0.0932219	0.0777574	ENSDARG00000098772/ENSDARG00000103444/ENSDARG00000098463/ENSDARG00000069769/ENSDARG00000099735/ENSDARG00000075757/ENSDARG00000091730/ENSDARG00000099325	8
Molecular function	Temp-down	GO:0015144	carbohydrate transmembrane transporter activity	8/1202	50/20000	0.00937682	0.0932219	0.0777574	ENSDARG00000075975/ENSDARG00000029894/ENSDARG00000019932/ENSDARG00000002593/ENSDARG00000063288/ENSDARG00000053961/ENSDARG00000053269/ENSDARG00000091027	8
KEGG	Temp-down	dre00380	Tryptophan metabolism - Danio rerio (zebrafish)	10/600	53/7371	0.00940353	0.0781737	0.0650178	557166/30643/393860/557979/404730/399479/793834/555401/100334830/100008541	10
Molecular function	Temp-down	GO:0050839	cell adhesion molecule binding	20/1202	188/20000	0.00944019	0.0932219	0.0777574	ENSDARG00000078717/ENSDARG00000104332/ENSDARG00000035796/ENSDARG00000101209/ENSDARG00000102750/ENSDARG00000001634/ENSDARG00000104267/ENSDARG00000058128/ENSDARG00000071586/ENSDARG00000015002/ENSDARG00000006526/ENSDARG00000062688/ENSDARG00000071048/ENSDARG00000068191/ENSDARG00000021442/ENSDARG00000017542/ENSDARG00000074329/ENSDARG00000045958/ENSDARG00000060758/ENSDARG00000014571	20
Biological process	Temp-down	GO:0000463	maturation of LSU-rRNA from tricistronic rRNA transcript (SSU-rRNA, 5.8S rRNA, LSU-rRNA)	4/1197	15/20427	0.00951539	0.117343	0.106592	ENSDARG00000003287/ENSDARG00000104938/ENSDARG00000018902/ENSDARG00000042864	4
Biological process	Temp-down	GO:0009163	nucleoside biosynthetic process	4/1197	15/20427	0.00951539	0.117343	0.106592	ENSDARG00000003113/ENSDARG00000039429/ENSDARG00000011683/ENSDARG00000051746	4
Biological process	Temp-down	GO:0034404	nucleobase-containing small molecule biosynthetic process	4/1197	15/20427	0.00951539	0.117343	0.106592	ENSDARG00000003113/ENSDARG00000039429/ENSDARG00000011683/ENSDARG00000051746	4
Biological process	Temp-down	GO:0042451	purine nucleoside biosynthetic process	4/1197	15/20427	0.00951539	0.117343	0.106592	ENSDARG00000003113/ENSDARG00000039429/ENSDARG00000011683/ENSDARG00000051746	4
Biological process	Temp-down	GO:0042455	ribonucleoside biosynthetic process	4/1197	15/20427	0.00951539	0.117343	0.106592	ENSDARG00000003113/ENSDARG00000039429/ENSDARG00000011683/ENSDARG00000051746	4
Biological process	Temp-down	GO:0043153	entrainment of circadian clock by photoperiod	4/1197	15/20427	0.00951539	0.117343	0.106592	ENSDARG00000012499/ENSDARG00000010519/ENSDARG00000045768/ENSDARG00000011583	4
Biological process	Temp-down	GO:0046129	purine ribonucleoside biosynthetic process	4/1197	15/20427	0.00951539	0.117343	0.106592	ENSDARG00000003113/ENSDARG00000039429/ENSDARG00000011683/ENSDARG00000051746	4
KEGG	Temp-down	dre01212	Fatty acid metabolism - Danio rerio (zebrafish)	13/600	78/7371	0.00965108	0.0781737	0.0650178	406325/550361/30643/445175/394156/573723/555308/793834/393839/327417/560000/336606/393105	13
Biological process	Temp-down	GO:0048477	oogenesis	10/1197	73/20427	0.00988743	0.1214	0.110278	ENSDARG00000052846/ENSDARG00000042129/ENSDARG00000038068/ENSDARG00000042130/ENSDARG00000090768/ENSDARG00000070178/ENSDARG00000074661/ENSDARG00000016908/ENSDARG00000114958/ENSDARG00000115457	10
Biological process	Temp-down	GO:0009150	purine ribonucleotide metabolic process	28/1197	300/20427	0.0103087	0.126025	0.114478	ENSDARG00000006900/ENSDARG00000012399/ENSDARG00000037057/ENSDARG00000003854/ENSDARG00000006546/ENSDARG00000033539/ENSDARG00000039429/ENSDARG00000011683/ENSDARG00000014179/ENSDARG00000016706/ENSDARG00000030514/ENSDARG00000017049/ENSDARG00000034534/ENSDARG00000056045/ENSDARG00000003750/ENSDARG00000076318/ENSDARG00000068006/ENSDARG00000052734/ENSDARG00000055591/ENSDARG00000011948/ENSDARG00000029524/…	28
Biological process	Temp-down	GO:0034332	adherens junction organization	7/1197	42/20427	0.0103767	0.126309	0.114736	ENSDARG00000104332/ENSDARG00000035796/ENSDARG00000102750/ENSDARG00000015002/ENSDARG00000068191/ENSDARG00000021442/ENSDARG00000067996	7
Molecular function	Temp-down	GO:0004177	aminopeptidase activity	7/1202	41/20000	0.0103778	0.0936526	0.0781166	ENSDARG00000041083/ENSDARG00000029011/ENSDARG00000061981/ENSDARG00000102571/ENSDARG00000057064/ENSDARG00000020676/ENSDARG00000079932	7
Molecular function	Temp-down	GO:0000062	fatty-acyl-CoA binding	4/1202	15/20000	0.0103874	0.0936526	0.0781166	ENSDARG00000042623/ENSDARG00000037057/ENSDARG00000016687/ENSDARG00000027070	4
Molecular function	Temp-down	GO:0008649	rRNA methyltransferase activity	4/1202	15/20000	0.0103874	0.0936526	0.0781166	ENSDARG00000104938/ENSDARG00000043304/ENSDARG00000063596/ENSDARG00000053912	4
Molecular function	Temp-down	GO:0120227	acyl-CoA binding	4/1202	15/20000	0.0103874	0.0936526	0.0781166	ENSDARG00000042623/ENSDARG00000037057/ENSDARG00000016687/ENSDARG00000027070	4
Molecular function	Temp-down	GO:0140102	catalytic activity, acting on a rRNA	4/1202	15/20000	0.0103874	0.0936526	0.0781166	ENSDARG00000104938/ENSDARG00000043304/ENSDARG00000063596/ENSDARG00000053912	4
Molecular function	Temp-down	GO:1901567	fatty acid derivative binding	4/1202	15/20000	0.0103874	0.0936526	0.0781166	ENSDARG00000042623/ENSDARG00000037057/ENSDARG00000016687/ENSDARG00000027070	4
Molecular function	Temp-down	GO:0015293	symporter activity	18/1202	165/20000	0.0104495	0.0936526	0.0781166	ENSDARG00000007129/ENSDARG00000075975/ENSDARG00000019932/ENSDARG00000032465/ENSDARG00000002593/ENSDARG00000028824/ENSDARG00000054127/ENSDARG00000030588/ENSDARG00000014378/ENSDARG00000016141/ENSDARG00000041205/ENSDARG00000046091/ENSDARG00000068387/ENSDARG00000010641/ENSDARG00000003697/ENSDARG00000087120/ENSDARG00000061908/ENSDARG00000099186	18
Molecular function	Temp-down	GO:0032190	acrosin binding	5/1202	23/20000	0.0105507	0.0936526	0.0781166	ENSDARG00000042129/ENSDARG00000042130/ENSDARG00000070178/ENSDARG00000016908/ENSDARG00000115457	5
Molecular function	Temp-down	GO:0070717	poly-purine tract binding	5/1202	23/20000	0.0105507	0.0936526	0.0781166	ENSDARG00000070846/ENSDARG00000004735/ENSDARG00000059259/ENSDARG00000052856/ENSDARG00000017219	5
Molecular function	Temp-down	GO:0016209	antioxidant activity	11/1202	83/20000	0.0106913	0.0938461	0.078278	ENSDARG00000071345/ENSDARG00000019236/ENSDARG00000045142/ENSDARG00000056510/ENSDARG00000092052/ENSDARG00000079183/ENSDARG00000019585/ENSDARG00000057378/ENSDARG00000010276/ENSDARG00000029795/ENSDARG00000076836	11
Biological process	Temp-down	GO:0072594	establishment of protein localization to organelle	22/1197	222/20427	0.0112568	0.136219	0.123739	ENSDARG00000098367/ENSDARG00000005675/ENSDARG00000039681/ENSDARG00000016010/ENSDARG00000003487/ENSDARG00000035751/ENSDARG00000017740/ENSDARG00000016753/ENSDARG00000042823/ENSDARG00000040245/ENSDARG00000041511/ENSDARG00000103566/ENSDARG00000021669/ENSDARG00000069313/ENSDARG00000019941/ENSDARG00000016156/ENSDARG00000037909/ENSDARG00000074955/ENSDARG00000036721/ENSDARG00000012222/ENSDARG00000098312/…	22
Cellular component	Temp-down	GO:0016323	basolateral plasma membrane	10/1211	75/20832	0.0112778	0.150612	0.1375	ENSDARG00000052330/ENSDARG00000026726/ENSDARG00000036427/ENSDARG00000055791/ENSDARG00000100119/ENSDARG00000009018/ENSDARG00000024560/ENSDARG00000012881/ENSDARG00000008637/ENSDARG00000074661	10
Molecular function	Temp-down	GO:0005539	glycosaminoglycan binding	14/1202	118/20000	0.011279	0.0979169	0.0816735	ENSDARG00000019692/ENSDARG00000006526/ENSDARG00000034268/ENSDARG00000071048/ENSDARG00000088277/ENSDARG00000018423/ENSDARG00000040295/ENSDARG00000017542/ENSDARG00000060410/ENSDARG00000099412/ENSDARG00000013335/ENSDARG00000056835/ENSDARG00000038428/ENSDARG00000038593	14
Biological process	Temp-down	GO:0007043	cell-cell junction assembly	13/1197	109/20427	0.0112965	0.136219	0.123739	ENSDARG00000104332/ENSDARG00000035796/ENSDARG00000102750/ENSDARG00000044569/ENSDARG00000015002/ENSDARG00000036376/ENSDARG00000025076/ENSDARG00000068191/ENSDARG00000021442/ENSDARG00000043716/ENSDARG00000074329/ENSDARG00000117069/ENSDARG00000099950	13
Biological process	Temp-down	GO:0030199	collagen fibril organization	6/1197	33/20427	0.0113355	0.136219	0.123739	ENSDARG00000011821/ENSDARG00000076904/ENSDARG00000056530/ENSDARG00000054451/ENSDARG00000069093/ENSDARG00000011407	6
Cellular component	Temp-down	GO:0016607	nuclear speck	13/1211	110/20832	0.0114208	0.150612	0.1375	ENSDARG00000004735/ENSDARG00000057484/ENSDARG00000098367/ENSDARG00000008097/ENSDARG00000031420/ENSDARG00000045843/ENSDARG00000095904/ENSDARG00000020482/ENSDARG00000011564/ENSDARG00000055124/ENSDARG00000099458/ENSDARG00000102978/ENSDARG00000103893	13
Biological process	Temp-down	GO:0000466	maturation of 5.8S rRNA from tricistronic rRNA transcript (SSU-rRNA, 5.8S rRNA, LSU-rRNA)	5/1197	24/20427	0.0114479	0.136987	0.124436	ENSDARG00000003287/ENSDARG00000104938/ENSDARG00000006219/ENSDARG00000018902/ENSDARG00000006392	5
Biological process	Temp-down	GO:0030301	cholesterol transport	7/1197	43/20427	0.0117836	0.139818	0.127008	ENSDARG00000030872/ENSDARG00000040295/ENSDARG00000020866/ENSDARG00000040298/ENSDARG00000012194/ENSDARG00000061047/ENSDARG00000101160	7
Biological process	Temp-down	GO:0070972	protein localization to endoplasmic reticulum	7/1197	43/20427	0.0117836	0.139818	0.127008	ENSDARG00000098367/ENSDARG00000005675/ENSDARG00000017740/ENSDARG00000042823/ENSDARG00000021669/ENSDARG00000019941/ENSDARG00000020820	7
Biological process	Temp-down	GO:0010628	positive regulation of gene expression	21/1197	210/20427	0.0118714	0.140136	0.127297	ENSDARG00000070846/ENSDARG00000068993/ENSDARG00000004735/ENSDARG00000031756/ENSDARG00000052039/ENSDARG00000026723/ENSDARG00000026726/ENSDARG00000045843/ENSDARG00000068969/ENSDARG00000008165/ENSDARG00000068966/ENSDARG00000093059/ENSDARG00000087311/ENSDARG00000069058/ENSDARG00000025903/ENSDARG00000041060/ENSDARG00000017542/ENSDARG00000104348/ENSDARG00000029252/ENSDARG00000101722/ENSDARG00000010238	21
Biological process	Temp-down	GO:0006979	response to oxidative stress	12/1197	98/20427	0.0119811	0.140136	0.127297	ENSDARG00000102379/ENSDARG00000026726/ENSDARG00000019236/ENSDARG00000016132/ENSDARG00000079183/ENSDARG00000010276/ENSDARG00000045768/ENSDARG00000027620/ENSDARG00000020693/ENSDARG00000027930/ENSDARG00000029587/ENSDARG00000076836	12
Biological process	Temp-down	GO:0006555	methionine metabolic process	4/1197	16/20427	0.0121081	0.140136	0.127297	ENSDARG00000009020/ENSDARG00000053087/ENSDARG00000034430/ENSDARG00000013430	4
Biological process	Temp-down	GO:0009262	deoxyribonucleotide metabolic process	4/1197	16/20427	0.0121081	0.140136	0.127297	ENSDARG00000052103/ENSDARG00000005897/ENSDARG00000014017/ENSDARG00000078069	4
Biological process	Temp-down	GO:0009649	entrainment of circadian clock	4/1197	16/20427	0.0121081	0.140136	0.127297	ENSDARG00000012499/ENSDARG00000010519/ENSDARG00000045768/ENSDARG00000011583	4
Biological process	Temp-down	GO:1904262	negative regulation of TORC1 signaling	4/1197	16/20427	0.0121081	0.140136	0.127297	ENSDARG00000102379/ENSDARG00000018985/ENSDARG00000020693/ENSDARG00000059613	4
Molecular function	Temp-down	GO:0004089	carbonate dehydratase activity	5/1202	24/20000	0.0126815	0.108896	0.090831	ENSDARG00000040510/ENSDARG00000074666/ENSDARG00000015654/ENSDARG00000002259/ENSDARG00000043589	5
Biological process	Temp-down	GO:0006766	vitamin metabolic process	8/1197	54/20427	0.0127958	0.147491	0.133978	ENSDARG00000033999/ENSDARG00000060522/ENSDARG00000017612/ENSDARG00000060288/ENSDARG00000038040/ENSDARG00000088959/ENSDARG00000031434/ENSDARG00000103277	8
Biological process	Temp-down	GO:0034504	protein localization to nucleus	10/1197	76/20427	0.0129843	0.149055	0.135398	ENSDARG00000077950/ENSDARG00000016010/ENSDARG00000101624/ENSDARG00000003487/ENSDARG00000035751/ENSDARG00000016753/ENSDARG00000040245/ENSDARG00000016156/ENSDARG00000074955/ENSDARG00000012222	10
Biological process	Temp-down	GO:0014066	regulation of phosphatidylinositol 3-kinase signaling	6/1197	34/20427	0.0130989	0.149762	0.13604	ENSDARG00000058695/ENSDARG00000102349/ENSDARG00000110069/ENSDARG00000015176/ENSDARG00000011948/ENSDARG00000109371	6
Cellular component	Temp-down	GO:0030687	preribosome, large subunit precursor	5/1211	25/20832	0.0132041	0.168853	0.154153	ENSDARG00000003287/ENSDARG00000054980/ENSDARG00000104938/ENSDARG00000018902/ENSDARG00000022232	5
Biological process	Temp-down	GO:1902475	L-alpha-amino acid transmembrane transport	7/1197	44/20427	0.0133232	0.151712	0.137812	ENSDARG00000016439/ENSDARG00000037097/ENSDARG00000032465/ENSDARG00000036427/ENSDARG00000055791/ENSDARG00000099186/ENSDARG00000059805	7
Biological process	Temp-down	GO:0000470	maturation of LSU-rRNA	5/1197	25/20427	0.0136345	0.154016	0.139905	ENSDARG00000003287/ENSDARG00000104938/ENSDARG00000043304/ENSDARG00000018902/ENSDARG00000042864	5
Biological process	Temp-down	GO:0022616	DNA strand elongation	5/1197	25/20427	0.0136345	0.154016	0.139905	ENSDARG00000060041/ENSDARG00000024204/ENSDARG00000045308/ENSDARG00000101180/ENSDARG00000040041	5
Molecular function	Temp-down	GO:0033218	amide binding	20/1202	195/20000	0.0137641	0.116921	0.0975247	ENSDARG00000042623/ENSDARG00000007421/ENSDARG00000041083/ENSDARG00000017234/ENSDARG00000098367/ENSDARG00000037057/ENSDARG00000059097/ENSDARG00000005675/ENSDARG00000007671/ENSDARG00000016687/ENSDARG00000040245/ENSDARG00000103566/ENSDARG00000057064/ENSDARG00000021669/ENSDARG00000101655/ENSDARG00000027070/ENSDARG00000074955/ENSDARG00000104022/ENSDARG00000103234/ENSDARG00000020820	20
Molecular function	Temp-down	GO:0015294	solute:monoatomic cation symporter activity	12/1202	98/20000	0.0143959	0.120987	0.100917	ENSDARG00000075975/ENSDARG00000019932/ENSDARG00000032465/ENSDARG00000002593/ENSDARG00000028824/ENSDARG00000054127/ENSDARG00000030588/ENSDARG00000014378/ENSDARG00000016141/ENSDARG00000041205/ENSDARG00000003697/ENSDARG00000087120	12
Biological process	Temp-down	GO:0032259	methylation	26/1197	281/20427	0.0144867	0.162989	0.148056	ENSDARG00000036791/ENSDARG00000091253/ENSDARG00000021433/ENSDARG00000010571/ENSDARG00000104938/ENSDARG00000016343/ENSDARG00000019791/ENSDARG00000102846/ENSDARG00000043304/ENSDARG00000034430/ENSDARG00000010246/ENSDARG00000063596/ENSDARG00000010862/ENSDARG00000056665/ENSDARG00000055974/ENSDARG00000028012/ENSDARG00000053912/ENSDARG00000070278/ENSDARG00000016513/ENSDARG00000012796/ENSDARG00000070553/…	26
Cellular component	Temp-down	GO:0005852	eukaryotic translation initiation factor 3 complex	4/1211	17/20832	0.0147094	0.173206	0.158127	ENSDARG00000090697/ENSDARG00000016443/ENSDARG00000076815/ENSDARG00000021257	4
Biological process	Temp-down	GO:0009110	vitamin biosynthetic process	4/1197	17/20427	0.0151125	0.168687	0.153232	ENSDARG00000060522/ENSDARG00000017612/ENSDARG00000038040/ENSDARG00000088959	4
Biological process	Temp-down	GO:0046653	tetrahydrofolate metabolic process	4/1197	17/20427	0.0151125	0.168687	0.153232	ENSDARG00000053087/ENSDARG00000007421/ENSDARG00000042221/ENSDARG00000040492	4
Molecular function	Temp-down	GO:0051287	NAD binding	9/1202	65/20000	0.0152604	0.126902	0.10585	ENSDARG00000053215/ENSDARG00000043180/ENSDARG00000043701/ENSDARG00000040190/ENSDARG00000036942/ENSDARG00000001873/ENSDARG00000023536/ENSDARG00000019986/ENSDARG00000025375	9
Cellular component	Temp-down	GO:0005938	cell cortex	19/1211	191/20832	0.0157427	0.173206	0.158127	ENSDARG00000100858/ENSDARG00000078093/ENSDARG00000095410/ENSDARG00000010721/ENSDARG00000102750/ENSDARG00000076257/ENSDARG00000079889/ENSDARG00000087375/ENSDARG00000053761/ENSDARG00000038814/ENSDARG00000105145/ENSDARG00000070852/ENSDARG00000105367/ENSDARG00000017542/ENSDARG00000023920/ENSDARG00000032482/ENSDARG00000010385/ENSDARG00000014571/ENSDARG00000078902	19
Biological process	Temp-down	GO:0048511	rhythmic process	16/1197	151/20427	0.0157704	0.174661	0.158658	ENSDARG00000006900/ENSDARG00000006125/ENSDARG00000076694/ENSDARG00000010571/ENSDARG00000078738/ENSDARG00000012499/ENSDARG00000004060/ENSDARG00000030598/ENSDARG00000058094/ENSDARG00000041691/ENSDARG00000057652/ENSDARG00000010519/ENSDARG00000045768/ENSDARG00000011583/ENSDARG00000079605/ENSDARG00000078214	16
Biological process	Temp-down	GO:0014065	phosphatidylinositol 3-kinase signaling	8/1197	56/20427	0.0157714	0.174661	0.158658	ENSDARG00000058695/ENSDARG00000102349/ENSDARG00000110069/ENSDARG00000015176/ENSDARG00000075253/ENSDARG00000011948/ENSDARG00000045958/ENSDARG00000109371	8
KEGG	Temp-down	dre01230	Biosynthesis of amino acids - Danio rerio (zebrafish)	14/600	92/7371	0.0160991	0.124193	0.103292	336473/394138/431723/447836/322055/445818/321928/323329/566165/568448/606663/114551/327512/100006589	14
Biological process	Temp-down	GO:0006413	translational initiation	12/1197	102/20427	0.0161222	0.177848	0.161553	ENSDARG00000090697/ENSDARG00000003032/ENSDARG00000016548/ENSDARG00000016443/ENSDARG00000025972/ENSDARG00000041397/ENSDARG00000076815/ENSDARG00000008292/ENSDARG00000010194/ENSDARG00000021257/ENSDARG00000101061/ENSDARG00000074995	12
Cellular component	Temp-down	GO:0045178	basal part of cell	11/1211	91/20832	0.0163144	0.173206	0.158127	ENSDARG00000052330/ENSDARG00000079889/ENSDARG00000026726/ENSDARG00000036427/ENSDARG00000055791/ENSDARG00000100119/ENSDARG00000009018/ENSDARG00000024560/ENSDARG00000012881/ENSDARG00000008637/ENSDARG00000074661	11
Cellular component	Temp-down	GO:0005777	peroxisome	12/1211	103/20832	0.0163577	0.173206	0.158127	ENSDARG00000040352/ENSDARG00000040255/ENSDARG00000056510/ENSDARG00000092052/ENSDARG00000041511/ENSDARG00000019585/ENSDARG00000012194/ENSDARG00000052734/ENSDARG00000055591/ENSDARG00000100813/ENSDARG00000025375/ENSDARG00000101239	12
Cellular component	Temp-down	GO:0042579	microbody	12/1211	103/20832	0.0163577	0.173206	0.158127	ENSDARG00000040352/ENSDARG00000040255/ENSDARG00000056510/ENSDARG00000092052/ENSDARG00000041511/ENSDARG00000019585/ENSDARG00000012194/ENSDARG00000052734/ENSDARG00000055591/ENSDARG00000100813/ENSDARG00000025375/ENSDARG00000101239	12
Molecular function	Temp-down	GO:0003995	acyl-CoA dehydrogenase activity	4/1202	17/20000	0.0164582	0.128732	0.107377	ENSDARG00000042658/ENSDARG00000037057/ENSDARG00000088357/ENSDARG00000016687	4
Molecular function	Temp-down	GO:0009678	pyrophosphate hydrolysis-driven proton transmembrane transporter activity	4/1202	17/20000	0.0164582	0.128732	0.107377	ENSDARG00000006370/ENSDARG00000030694/ENSDARG00000034534/ENSDARG00000076318	4
Molecular function	Temp-down	GO:0042625	ATPase-coupled ion transmembrane transporter activity	4/1202	17/20000	0.0164582	0.128732	0.107377	ENSDARG00000006370/ENSDARG00000030694/ENSDARG00000034534/ENSDARG00000076318	4
Molecular function	Temp-down	GO:0044769	ATPase activity, coupled to transmembrane movement of ions, rotational mechanism	4/1202	17/20000	0.0164582	0.128732	0.107377	ENSDARG00000006370/ENSDARG00000030694/ENSDARG00000034534/ENSDARG00000076318	4
Molecular function	Temp-down	GO:0046961	proton-transporting ATPase activity, rotational mechanism	4/1202	17/20000	0.0164582	0.128732	0.107377	ENSDARG00000006370/ENSDARG00000030694/ENSDARG00000034534/ENSDARG00000076318	4
Molecular function	Temp-down	GO:0052890	oxidoreductase activity, acting on the CH-CH group of donors, with a flavin as acceptor	4/1202	17/20000	0.0164582	0.128732	0.107377	ENSDARG00000042658/ENSDARG00000037057/ENSDARG00000088357/ENSDARG00000016687	4
Biological process	Temp-down	GO:0048706	embryonic skeletal system development	23/1197	244/20427	0.0168761	0.185122	0.168161	ENSDARG00000078717/ENSDARG00000052846/ENSDARG00000059276/ENSDARG00000002235/ENSDARG00000019360/ENSDARG00000037654/ENSDARG00000090444/ENSDARG00000090697/ENSDARG00000002601/ENSDARG00000078552/ENSDARG00000016526/ENSDARG00000008165/ENSDARG00000077226/ENSDARG00000018423/ENSDARG00000027799/ENSDARG00000070338/ENSDARG00000078324/ENSDARG00000069093/ENSDARG00000038428/ENSDARG00000015427/ENSDARG00000077264/…	23
Molecular function	Temp-down	GO:0051213	dioxygenase activity	14/1202	124/20000	0.0169115	0.129769	0.108242	ENSDARG00000011821/ENSDARG00000055722/ENSDARG00000071212/ENSDARG00000059856/ENSDARG00000073781/ENSDARG00000036135/ENSDARG00000010276/ENSDARG00000027620/ENSDARG00000073820/ENSDARG00000071429/ENSDARG00000044935/ENSDARG00000101195/ENSDARG00000101789/ENSDARG00000099389	14
Biological process	Temp-down	GO:0009152	purine ribonucleotide biosynthetic process	17/1197	165/20427	0.0169127	0.185122	0.168161	ENSDARG00000006900/ENSDARG00000012399/ENSDARG00000037057/ENSDARG00000003854/ENSDARG00000006546/ENSDARG00000033539/ENSDARG00000039429/ENSDARG00000011683/ENSDARG00000016706/ENSDARG00000030514/ENSDARG00000017049/ENSDARG00000056045/ENSDARG00000003750/ENSDARG00000029524/ENSDARG00000042747/ENSDARG00000013787/ENSDARG00000104393	17
Molecular function	Temp-down	GO:0031406	carboxylic acid binding	13/1202	112/20000	0.0169193	0.129769	0.108242	ENSDARG00000011821/ENSDARG00000006865/ENSDARG00000071212/ENSDARG00000007421/ENSDARG00000102379/ENSDARG00000073978/ENSDARG00000030449/ENSDARG00000092660/ENSDARG00000101561/ENSDARG00000027088/ENSDARG00000069142/ENSDARG00000020693/ENSDARG00000101481	13
Biological process	Temp-down	GO:2000243	positive regulation of reproductive process	6/1197	36/20427	0.0171839	0.185318	0.168339	ENSDARG00000042129/ENSDARG00000042130/ENSDARG00000090768/ENSDARG00000070178/ENSDARG00000016908/ENSDARG00000115457	6
Cellular component	Temp-down	GO:0042627	chylomicron	3/1211	10/20832	0.0172772	0.173206	0.158127	ENSDARG00000020866/ENSDARG00000040298/ENSDARG00000101160	3
Cellular component	Temp-down	GO:0045240	dihydrolipoyl dehydrogenase complex	3/1211	10/20832	0.0172772	0.173206	0.158127	ENSDARG00000040555/ENSDARG00000008785/ENSDARG00000014676	3
KEGG	Temp-down	dre00310	Lysine degradation - Danio rerio (zebrafish)	13/600	84/7371	0.017521	0.129018	0.107306	100036767/100003546/30643/569027/393860/768133/557979/572649/399479/793834/558601/796720/768131	13
Biological process	Temp-down	GO:0034655	nucleobase-containing compound catabolic process	25/1197	272/20427	0.0175335	0.185318	0.168339	ENSDARG00000054597/ENSDARG00000004735/ENSDARG00000003113/ENSDARG00000074807/ENSDARG00000018891/ENSDARG00000035309/ENSDARG00000005897/ENSDARG00000005128/ENSDARG00000026723/ENSDARG00000061177/ENSDARG00000056065/ENSDARG00000041481/ENSDARG00000023852/ENSDARG00000051746/ENSDARG00000043976/ENSDARG00000101900/ENSDARG00000070278/ENSDARG00000010267/ENSDARG00000006766/ENSDARG00000006392/ENSDARG00000087941/…	25
Cellular component	Temp-down	GO:0005681	spliceosomal complex	17/1211	167/20832	0.0175657	0.173206	0.158127	ENSDARG00000004735/ENSDARG00000018241/ENSDARG00000098280/ENSDARG00000012261/ENSDARG00000008188/ENSDARG00000007034/ENSDARG00000001244/ENSDARG00000039989/ENSDARG00000018049/ENSDARG00000056138/ENSDARG00000015325/ENSDARG00000023852/ENSDARG00000095904/ENSDARG00000039213/ENSDARG00000019765/ENSDARG00000102978/ENSDARG00000010238	17
Biological process	Temp-down	GO:0006167	AMP biosynthetic process	3/1197	10/20427	0.0176524	0.185318	0.168339	ENSDARG00000012399/ENSDARG00000039429/ENSDARG00000017049	3
Biological process	Temp-down	GO:0006177	GMP biosynthetic process	3/1197	10/20427	0.0176524	0.185318	0.168339	ENSDARG00000006900/ENSDARG00000011683/ENSDARG00000029524	3
Biological process	Temp-down	GO:0006563	L-serine metabolic process	3/1197	10/20427	0.0176524	0.185318	0.168339	ENSDARG00000001873/ENSDARG00000040314/ENSDARG00000016733	3
Biological process	Temp-down	GO:0006706	steroid catabolic process	3/1197	10/20427	0.0176524	0.185318	0.168339	ENSDARG00000054842/ENSDARG00000040295/ENSDARG00000103277	3
Biological process	Temp-down	GO:0006782	protoporphyrinogen IX biosynthetic process	3/1197	10/20427	0.0176524	0.185318	0.168339	ENSDARG00000021059/ENSDARG00000055991/ENSDARG00000008840	3
Biological process	Temp-down	GO:0008300	isoprenoid catabolic process	3/1197	10/20427	0.0176524	0.185318	0.168339	ENSDARG00000055722/ENSDARG00000033999/ENSDARG00000027620	3
Biological process	Temp-down	GO:0044550	secondary metabolite biosynthetic process	3/1197	10/20427	0.0176524	0.185318	0.168339	ENSDARG00000056151/ENSDARG00000040190/ENSDARG00000052696	3
Biological process	Temp-down	GO:0046037	GMP metabolic process	3/1197	10/20427	0.0176524	0.185318	0.168339	ENSDARG00000006900/ENSDARG00000011683/ENSDARG00000029524	3
Biological process	Temp-down	GO:0046501	protoporphyrinogen IX metabolic process	3/1197	10/20427	0.0176524	0.185318	0.168339	ENSDARG00000021059/ENSDARG00000055991/ENSDARG00000008840	3
Molecular function	Temp-down	GO:0052689	carboxylic ester hydrolase activity	15/1202	137/20000	0.0177825	0.135079	0.112671	ENSDARG00000005332/ENSDARG00000058492/ENSDARG00000040002/ENSDARG00000093006/ENSDARG00000076563/ENSDARG00000044575/ENSDARG00000069142/ENSDARG00000041569/ENSDARG00000041595/ENSDARG00000031796/ENSDARG00000025797/ENSDARG00000101636/ENSDARG00000007955/ENSDARG00000060756/ENSDARG00000089390	15
Cellular component	Temp-down	GO:0016282	eukaryotic 43S preinitiation complex	4/1211	18/20832	0.0180594	0.173206	0.158127	ENSDARG00000090697/ENSDARG00000016443/ENSDARG00000076815/ENSDARG00000021257	4
Cellular component	Temp-down	GO:0033290	eukaryotic 48S preinitiation complex	4/1211	18/20832	0.0180594	0.173206	0.158127	ENSDARG00000090697/ENSDARG00000016443/ENSDARG00000076815/ENSDARG00000021257	4
Cellular component	Temp-down	GO:0042575	DNA polymerase complex	4/1211	18/20832	0.0180594	0.173206	0.158127	ENSDARG00000027689/ENSDARG00000045308/ENSDARG00000015070/ENSDARG00000040163	4
Biological process	Temp-down	GO:0008037	cell recognition	10/1197	80/20427	0.01818	0.187736	0.170536	ENSDARG00000009020/ENSDARG00000042129/ENSDARG00000021948/ENSDARG00000042130/ENSDARG00000090768/ENSDARG00000070178/ENSDARG00000031075/ENSDARG00000016908/ENSDARG00000114958/ENSDARG00000115457	10
Biological process	Temp-down	GO:0042445	hormone metabolic process	10/1197	80/20427	0.01818	0.187736	0.170536	ENSDARG00000033999/ENSDARG00000017882/ENSDARG00000044803/ENSDARG00000018600/ENSDARG00000070140/ENSDARG00000015709/ENSDARG00000058730/ENSDARG00000031434/ENSDARG00000060518/ENSDARG00000016213	10
Biological process	Temp-down	GO:0002694	regulation of leukocyte activation	13/1197	116/20427	0.0183133	0.187736	0.170536	ENSDARG00000068993/ENSDARG00000026726/ENSDARG00000045417/ENSDARG00000068969/ENSDARG00000016526/ENSDARG00000068966/ENSDARG00000093059/ENSDARG00000087311/ENSDARG00000069058/ENSDARG00000025903/ENSDARG00000041060/ENSDARG00000003061/ENSDARG00000099458	13
Biological process	Temp-down	GO:0001732	formation of cytoplasmic translation initiation complex	4/1197	18/20427	0.0185476	0.187736	0.170536	ENSDARG00000090697/ENSDARG00000016443/ENSDARG00000076815/ENSDARG00000021257	4
Biological process	Temp-down	GO:0007584	response to nutrient	4/1197	18/20427	0.0185476	0.187736	0.170536	ENSDARG00000033999/ENSDARG00000014676/ENSDARG00000018393/ENSDARG00000103277	4
Biological process	Temp-down	GO:0009437	carnitine metabolic process	4/1197	18/20427	0.0185476	0.187736	0.170536	ENSDARG00000037943/ENSDARG00000088357/ENSDARG00000036135/ENSDARG00000062054	4
Biological process	Temp-down	GO:0031167	rRNA methylation	4/1197	18/20427	0.0185476	0.187736	0.170536	ENSDARG00000104938/ENSDARG00000043304/ENSDARG00000063596/ENSDARG00000053912	4
Biological process	Temp-down	GO:0043101	purine-containing compound salvage	4/1197	18/20427	0.0185476	0.187736	0.170536	ENSDARG00000003113/ENSDARG00000039429/ENSDARG00000011683/ENSDARG00000027930	4
Biological process	Temp-down	GO:0046112	nucleobase biosynthetic process	4/1197	18/20427	0.0185476	0.187736	0.170536	ENSDARG00000003113/ENSDARG00000011683/ENSDARG00000030700/ENSDARG00000098386	4
Biological process	Temp-down	GO:0072337	modified amino acid transport	4/1197	18/20427	0.0185476	0.187736	0.170536	ENSDARG00000016439/ENSDARG00000037097/ENSDARG00000094112/ENSDARG00000040401	4
KEGG	Temp-down	dre00564	Glycerophospholipid metabolism - Danio rerio (zebrafish)	16/600	112/7371	0.0186208	0.131155	0.109083	100004136/436958/325181/550404/557680/567728/406615/553433/503936/767688/436896/492483/100002812/114549/406734/767699	16
Molecular function	Temp-down	GO:0008296	3'-5'-DNA exonuclease activity	3/1202	10/20000	0.0188912	0.142134	0.118556	ENSDARG00000027689/ENSDARG00000045843/ENSDARG00000036924	3
KEGG	Temp-down	dre00785	Lipoic acid metabolism - Danio rerio (zebrafish)	5/600	20/7371	0.0194889	0.13155	0.109411	554124/541388/450000/399479/569980	5
Molecular function	Temp-down	GO:0008237	metallopeptidase activity	20/1202	202/20000	0.0195217	0.144096	0.120192	ENSDARG00000002235/ENSDARG00000041083/ENSDARG00000040683/ENSDARG00000077688/ENSDARG00000055874/ENSDARG00000029011/ENSDARG00000061981/ENSDARG00000102571/ENSDARG00000057064/ENSDARG00000063100/ENSDARG00000001999/ENSDARG00000079651/ENSDARG00000029747/ENSDARG00000102956/ENSDARG00000008388/ENSDARG00000102417/ENSDARG00000012013/ENSDARG00000020676/ENSDARG00000079932/ENSDARG00000103519	20
Biological process	Temp-down	GO:0042752	regulation of circadian rhythm	6/1197	37/20427	0.0195222	0.195644	0.177719	ENSDARG00000006125/ENSDARG00000010571/ENSDARG00000012499/ENSDARG00000010519/ENSDARG00000045768/ENSDARG00000011583	6
Biological process	Temp-down	GO:0043094	cellular metabolic compound salvage	6/1197	37/20427	0.0195222	0.195644	0.177719	ENSDARG00000003113/ENSDARG00000039429/ENSDARG00000011683/ENSDARG00000088959/ENSDARG00000027930/ENSDARG00000013430	6
Biological process	Temp-down	GO:0050865	regulation of cell activation	13/1197	117/20427	0.0195367	0.195644	0.177719	ENSDARG00000068993/ENSDARG00000026726/ENSDARG00000045417/ENSDARG00000068969/ENSDARG00000016526/ENSDARG00000068966/ENSDARG00000093059/ENSDARG00000087311/ENSDARG00000069058/ENSDARG00000025903/ENSDARG00000041060/ENSDARG00000003061/ENSDARG00000099458	13
Molecular function	Temp-down	GO:0015297	antiporter activity	10/1202	79/20000	0.0196348	0.144096	0.120192	ENSDARG00000038106/ENSDARG00000052330/ENSDARG00000092553/ENSDARG00000024560/ENSDARG00000058498/ENSDARG00000036722/ENSDARG00000012881/ENSDARG00000079340/ENSDARG00000097890/ENSDARG00000046012	10
Molecular function	Temp-down	GO:0008509	monoatomic anion transmembrane transporter activity	15/1202	139/20000	0.0200332	0.144096	0.120192	ENSDARG00000006865/ENSDARG00000012269/ENSDARG00000052330/ENSDARG00000027153/ENSDARG00000054127/ENSDARG00000045132/ENSDARG00000014378/ENSDARG00000016141/ENSDARG00000041205/ENSDARG00000023771/ENSDARG00000058015/ENSDARG00000003695/ENSDARG00000024560/ENSDARG00000012881/ENSDARG00000022560	15
Molecular function	Temp-down	GO:0008308	voltage-gated monoatomic anion channel activity	4/1202	18/20000	0.0201753	0.144096	0.120192	ENSDARG00000012269/ENSDARG00000045132/ENSDARG00000003695/ENSDARG00000022560	4
Molecular function	Temp-down	GO:1990841	promoter-specific chromatin binding	4/1202	18/20000	0.0201753	0.144096	0.120192	ENSDARG00000004735/ENSDARG00000035559/ENSDARG00000010571/ENSDARG00000099021	4
Biological process	Temp-down	GO:0010817	regulation of hormone levels	14/1197	130/20427	0.0202089	0.20126	0.18282	ENSDARG00000033999/ENSDARG00000017882/ENSDARG00000044803/ENSDARG00000026726/ENSDARG00000018600/ENSDARG00000070140/ENSDARG00000068006/ENSDARG00000015709/ENSDARG00000101655/ENSDARG00000058730/ENSDARG00000031434/ENSDARG00000006868/ENSDARG00000060518/ENSDARG00000016213	14
Biological process	Temp-down	GO:0045944	positive regulation of transcription by RNA polymerase II	29/1197	331/20427	0.02024	0.20126	0.18282	ENSDARG00000098228/ENSDARG00000057323/ENSDARG00000004735/ENSDARG00000014329/ENSDARG00000031756/ENSDARG00000059370/ENSDARG00000008720/ENSDARG00000035559/ENSDARG00000101989/ENSDARG00000077811/ENSDARG00000095743/ENSDARG00000034195/ENSDARG00000052348/ENSDARG00000035622/ENSDARG00000007241/ENSDARG00000016526/ENSDARG00000077226/ENSDARG00000002795/ENSDARG00000031161/ENSDARG00000017542/ENSDARG00000034117/…	29
Molecular function	Temp-down	GO:0004714	transmembrane receptor protein tyrosine kinase activity	11/1202	91/20000	0.0203555	0.144096	0.120192	ENSDARG00000058695/ENSDARG00000095833/ENSDARG00000104453/ENSDARG00000042861/ENSDARG00000004635/ENSDARG00000058115/ENSDARG00000021539/ENSDARG00000022971/ENSDARG00000055305/ENSDARG00000089536/ENSDARG00000011948	11
Molecular function	Temp-down	GO:0008135	translation factor activity, RNA binding	14/1202	127/20000	0.0204288	0.144096	0.120192	ENSDARG00000063624/ENSDARG00000090697/ENSDARG00000003032/ENSDARG00000016548/ENSDARG00000016443/ENSDARG00000041397/ENSDARG00000076815/ENSDARG00000043976/ENSDARG00000008292/ENSDARG00000010194/ENSDARG00000021257/ENSDARG00000101061/ENSDARG00000074995/ENSDARG00000105210	14
Biological process	Temp-down	GO:0015918	sterol transport	7/1197	48/20427	0.0209322	0.207413	0.188409	ENSDARG00000030872/ENSDARG00000040295/ENSDARG00000020866/ENSDARG00000040298/ENSDARG00000012194/ENSDARG00000061047/ENSDARG00000101160	7
Biological process	Temp-down	GO:0007162	negative regulation of cell adhesion	10/1197	82/20427	0.021287	0.209679	0.190468	ENSDARG00000068993/ENSDARG00000026726/ENSDARG00000068969/ENSDARG00000068966/ENSDARG00000093059/ENSDARG00000087311/ENSDARG00000069058/ENSDARG00000025903/ENSDARG00000041060/ENSDARG00000003061	10
Biological process	Temp-down	GO:0045216	cell-cell junction organization	14/1197	131/20427	0.0214518	0.209679	0.190468	ENSDARG00000104332/ENSDARG00000035796/ENSDARG00000102750/ENSDARG00000044569/ENSDARG00000015002/ENSDARG00000036376/ENSDARG00000025076/ENSDARG00000068191/ENSDARG00000021442/ENSDARG00000043716/ENSDARG00000067996/ENSDARG00000074329/ENSDARG00000117069/ENSDARG00000099950	14
Biological process	Temp-down	GO:0048878	chemical homeostasis	40/1197	490/20427	0.0216215	0.209679	0.190468	ENSDARG00000061203/ENSDARG00000070214/ENSDARG00000069090/ENSDARG00000003203/ENSDARG00000030872/ENSDARG00000035859/ENSDARG00000052330/ENSDARG00000028824/ENSDARG00000073743/ENSDARG00000018259/ENSDARG00000040255/ENSDARG00000052696/ENSDARG00000054127/ENSDARG00000014378/ENSDARG00000071877/ENSDARG00000007080/ENSDARG00000020847/ENSDARG00000059960/ENSDARG00000034534/ENSDARG00000020866/ENSDARG00000040298/…	40
Biological process	Temp-down	GO:0031099	regeneration	23/1197	250/20427	0.0218001	0.209679	0.190468	ENSDARG00000101209/ENSDARG00000104453/ENSDARG00000021948/ENSDARG00000003035/ENSDARG00000010571/ENSDARG00000075707/ENSDARG00000063535/ENSDARG00000015070/ENSDARG00000026726/ENSDARG00000030694/ENSDARG00000078322/ENSDARG00000007241/ENSDARG00000016526/ENSDARG00000077226/ENSDARG00000068006/ENSDARG00000029058/ENSDARG00000016156/ENSDARG00000003695/ENSDARG00000011564/ENSDARG00000037432/ENSDARG00000015427/…	23
Biological process	Temp-down	GO:0000154	rRNA modification	5/1197	28/20427	0.0218275	0.209679	0.190468	ENSDARG00000104938/ENSDARG00000043304/ENSDARG00000063596/ENSDARG00000053912/ENSDARG00000016484	5
Biological process	Temp-down	GO:0002699	positive regulation of immune effector process	5/1197	28/20427	0.0218275	0.209679	0.190468	ENSDARG00000068993/ENSDARG00000026726/ENSDARG00000068969/ENSDARG00000068966/ENSDARG00000031075	5
Biological process	Temp-down	GO:0015749	monosaccharide transmembrane transport	5/1197	28/20427	0.0218275	0.209679	0.190468	ENSDARG00000029894/ENSDARG00000063288/ENSDARG00000053961/ENSDARG00000070681/ENSDARG00000053269	5
Biological process	Temp-down	GO:0060419	heart growth	5/1197	28/20427	0.0218275	0.209679	0.190468	ENSDARG00000002591/ENSDARG00000077226/ENSDARG00000078324/ENSDARG00000052958/ENSDARG00000104393	5
Biological process	Temp-down	GO:0006820	monoatomic anion transport	15/1197	144/20427	0.0218292	0.209679	0.190468	ENSDARG00000006865/ENSDARG00000012269/ENSDARG00000052330/ENSDARG00000027153/ENSDARG00000054127/ENSDARG00000045132/ENSDARG00000014378/ENSDARG00000023771/ENSDARG00000058015/ENSDARG00000003695/ENSDARG00000024560/ENSDARG00000056028/ENSDARG00000012881/ENSDARG00000053853/ENSDARG00000022560	15
KEGG	Temp-down	dre00750	Vitamin B6 metabolism - Danio rerio (zebrafish)	3/600	8/7371	0.0220356	0.138728	0.115381	402868/791775/327512	3
KEGG	Temp-down	dre00983	Drug metabolism - other enzymes - Danio rerio (zebrafish)	15/600	105/7371	0.0222649	0.138728	0.115381	794381/317745/431762/445194/723997/436842/573111/30740/558508/564619/100330864/338306/30733/405829/322660	15
Biological process	Temp-down	GO:0048015	phosphatidylinositol-mediated signaling	9/1197	71/20427	0.0224187	0.213261	0.193722	ENSDARG00000058695/ENSDARG00000102349/ENSDARG00000110069/ENSDARG00000059960/ENSDARG00000015176/ENSDARG00000075253/ENSDARG00000011948/ENSDARG00000045958/ENSDARG00000109371	9
Biological process	Temp-down	GO:0055088	lipid homeostasis	9/1197	71/20427	0.0224187	0.213261	0.193722	ENSDARG00000030872/ENSDARG00000035859/ENSDARG00000040255/ENSDARG00000020866/ENSDARG00000040298/ENSDARG00000061047/ENSDARG00000008637/ENSDARG00000101160/ENSDARG00000027978	9
Biological process	Temp-down	GO:0009067	aspartate family amino acid biosynthetic process	4/1197	19/20427	0.0224287	0.213261	0.193722	ENSDARG00000053087/ENSDARG00000016375/ENSDARG00000034430/ENSDARG00000013430	4
Molecular function	Temp-down	GO:0043177	organic acid binding	14/1202	129/20000	0.0230624	0.154476	0.12885	ENSDARG00000011821/ENSDARG00000006865/ENSDARG00000071212/ENSDARG00000007421/ENSDARG00000102379/ENSDARG00000073978/ENSDARG00000030449/ENSDARG00000092660/ENSDARG00000101561/ENSDARG00000027088/ENSDARG00000045142/ENSDARG00000069142/ENSDARG00000020693/ENSDARG00000101481	14
Biological process	Temp-down	GO:0006081	cellular aldehyde metabolic process	7/1197	49/20427	0.0232262	0.216516	0.196679	ENSDARG00000055722/ENSDARG00000033999/ENSDARG00000017882/ENSDARG00000017612/ENSDARG00000088959/ENSDARG00000027620/ENSDARG00000025375	7
Biological process	Temp-down	GO:0030318	melanocyte differentiation	7/1197	49/20427	0.0232262	0.216516	0.196679	ENSDARG00000056151/ENSDARG00000069450/ENSDARG00000042861/ENSDARG00000002593/ENSDARG00000056138/ENSDARG00000091298/ENSDARG00000015427	7
Biological process	Temp-down	GO:0002718	regulation of cytokine production involved in immune response	3/1197	11/20427	0.0232311	0.216516	0.196679	ENSDARG00000068993/ENSDARG00000068969/ENSDARG00000068966	3
Biological process	Temp-down	GO:0006206	pyrimidine nucleobase metabolic process	3/1197	11/20427	0.0232311	0.216516	0.196679	ENSDARG00000030700/ENSDARG00000098386/ENSDARG00000010267	3
Biological process	Temp-down	GO:0098719	sodium ion import across plasma membrane	3/1197	11/20427	0.0232311	0.216516	0.196679	ENSDARG00000015654/ENSDARG00000058498/ENSDARG00000036722	3
Biological process	Temp-down	GO:1902882	regulation of response to oxidative stress	3/1197	11/20427	0.0232311	0.216516	0.196679	ENSDARG00000102379/ENSDARG00000027620/ENSDARG00000020693	3
Molecular function	Temp-down	GO:0016627	oxidoreductase activity, acting on the CH-CH group of donors	9/1202	70/20000	0.023829	0.154476	0.12885	ENSDARG00000016721/ENSDARG00000042658/ENSDARG00000037057/ENSDARG00000088357/ENSDARG00000052696/ENSDARG00000016687/ENSDARG00000018600/ENSDARG00000070140/ENSDARG00000010267	9
KEGG	Temp-down	dre00910	Nitrogen metabolism - Danio rerio (zebrafish)	5/600	21/7371	0.0239134	0.14348	0.119334	336473/791844/767680/566165/555196	5
Cellular component	Temp-down	GO:0016604	nuclear body	16/1211	160/20832	0.0241335	0.226318	0.206616	ENSDARG00000004735/ENSDARG00000057484/ENSDARG00000098367/ENSDARG00000008097/ENSDARG00000031420/ENSDARG00000045843/ENSDARG00000053912/ENSDARG00000095904/ENSDARG00000020482/ENSDARG00000011564/ENSDARG00000003938/ENSDARG00000035954/ENSDARG00000055124/ENSDARG00000099458/ENSDARG00000102978/ENSDARG00000103893	16
Molecular function	Temp-down	GO:0005452	solute:inorganic anion antiporter activity	4/1202	19/20000	0.0243683	0.154476	0.12885	ENSDARG00000038106/ENSDARG00000052330/ENSDARG00000024560/ENSDARG00000012881	4
Molecular function	Temp-down	GO:0010296	prenylcysteine methylesterase activity	4/1202	19/20000	0.0243683	0.154476	0.12885	ENSDARG00000058492/ENSDARG00000041569/ENSDARG00000041595/ENSDARG00000031796	4
Molecular function	Temp-down	GO:0043905	Ser-tRNA(Thr) hydrolase activity	4/1202	19/20000	0.0243683	0.154476	0.12885	ENSDARG00000058492/ENSDARG00000041569/ENSDARG00000041595/ENSDARG00000031796	4
Molecular function	Temp-down	GO:0043906	Ala-tRNA(Pro) hydrolase activity	4/1202	19/20000	0.0243683	0.154476	0.12885	ENSDARG00000058492/ENSDARG00000041569/ENSDARG00000041595/ENSDARG00000031796	4
Molecular function	Temp-down	GO:0043907	Cys-tRNA(Pro) hydrolase activity	4/1202	19/20000	0.0243683	0.154476	0.12885	ENSDARG00000058492/ENSDARG00000041569/ENSDARG00000041595/ENSDARG00000031796	4
Molecular function	Temp-down	GO:0043908	Ser(Gly)-tRNA(Ala) hydrolase activity	4/1202	19/20000	0.0243683	0.154476	0.12885	ENSDARG00000058492/ENSDARG00000041569/ENSDARG00000041595/ENSDARG00000031796	4
Molecular function	Temp-down	GO:0047376	all-trans-retinyl-palmitate hydrolase, all-trans-retinol forming activity	4/1202	19/20000	0.0243683	0.154476	0.12885	ENSDARG00000058492/ENSDARG00000041569/ENSDARG00000041595/ENSDARG00000031796	4
Molecular function	Temp-down	GO:0051723	protein methylesterase activity	4/1202	19/20000	0.0243683	0.154476	0.12885	ENSDARG00000058492/ENSDARG00000041569/ENSDARG00000041595/ENSDARG00000031796	4
Molecular function	Temp-down	GO:0052767	mannosyl-oligosaccharide 1,6-alpha-mannosidase activity	4/1202	19/20000	0.0243683	0.154476	0.12885	ENSDARG00000058492/ENSDARG00000041569/ENSDARG00000041595/ENSDARG00000031796	4
Molecular function	Temp-down	GO:0052768	mannosyl-oligosaccharide 1,3-alpha-mannosidase activity	4/1202	19/20000	0.0243683	0.154476	0.12885	ENSDARG00000058492/ENSDARG00000041569/ENSDARG00000041595/ENSDARG00000031796	4
Biological process	Temp-down	GO:0042558	pteridine-containing compound metabolic process	6/1197	39/20427	0.024828	0.23064	0.209508	ENSDARG00000053087/ENSDARG00000007421/ENSDARG00000040190/ENSDARG00000044809/ENSDARG00000042221/ENSDARG00000040492	6
Molecular function	Temp-down	GO:0015355	secondary active monocarboxylate transmembrane transporter activity	3/1202	11/20000	0.0248335	0.154476	0.12885	ENSDARG00000030588/ENSDARG00000041205/ENSDARG00000003697	3
Molecular function	Temp-down	GO:0019238	cyclohydrolase activity	3/1202	11/20000	0.0248335	0.154476	0.12885	ENSDARG00000016706/ENSDARG00000042221/ENSDARG00000040492	3
Molecular function	Temp-down	GO:0097200	cysteine-type endopeptidase activity involved in execution phase of apoptosis	3/1202	11/20000	0.0248335	0.154476	0.12885	ENSDARG00000052039/ENSDARG00000094433/ENSDARG00000008165	3
Biological process	Temp-down	GO:0009074	aromatic amino acid family catabolic process	5/1197	29/20427	0.0251391	0.232763	0.211437	ENSDARG00000040190/ENSDARG00000099546/ENSDARG00000071429/ENSDARG00000044935/ENSDARG00000027984	5
Biological process	Temp-down	GO:0006606	protein import into nucleus	8/1197	61/20427	0.0253447	0.2339	0.21247	ENSDARG00000016010/ENSDARG00000003487/ENSDARG00000035751/ENSDARG00000016753/ENSDARG00000040245/ENSDARG00000016156/ENSDARG00000074955/ENSDARG00000012222	8
Cellular component	Temp-down	GO:0009925	basal plasma membrane	10/1211	85/20832	0.0253952	0.232973	0.212692	ENSDARG00000052330/ENSDARG00000026726/ENSDARG00000036427/ENSDARG00000055791/ENSDARG00000100119/ENSDARG00000009018/ENSDARG00000024560/ENSDARG00000012881/ENSDARG00000008637/ENSDARG00000074661	10
Biological process	Temp-down	GO:0015807	L-amino acid transport	7/1197	50/20427	0.0256877	0.236293	0.214644	ENSDARG00000016439/ENSDARG00000037097/ENSDARG00000032465/ENSDARG00000036427/ENSDARG00000055791/ENSDARG00000099186/ENSDARG00000059805	7
Cellular component	Temp-down	GO:0070993	translation preinitiation complex	4/1211	20/20832	0.0260824	0.234187	0.2138	ENSDARG00000090697/ENSDARG00000016443/ENSDARG00000076815/ENSDARG00000021257	4
Molecular function	Temp-down	GO:0022804	active transmembrane transporter activity	37/1202	442/20000	0.0263147	0.162411	0.135469	ENSDARG00000006370/ENSDARG00000061233/ENSDARG00000007129/ENSDARG00000075975/ENSDARG00000038106/ENSDARG00000019932/ENSDARG00000032465/ENSDARG00000002593/ENSDARG00000010936/ENSDARG00000052330/ENSDARG00000028824/ENSDARG00000030694/ENSDARG00000018259/ENSDARG00000054127/ENSDARG00000030588/ENSDARG00000014378/ENSDARG00000034534/ENSDARG00000016141/ENSDARG00000041205/ENSDARG00000046091/ENSDARG00000079009/…	37
Biological process	Temp-down	GO:0006399	tRNA metabolic process	18/1197	187/20427	0.0265131	0.243094	0.220821	ENSDARG00000077299/ENSDARG00000102846/ENSDARG00000059070/ENSDARG00000031774/ENSDARG00000060494/ENSDARG00000035913/ENSDARG00000056665/ENSDARG00000098825/ENSDARG00000044575/ENSDARG00000034396/ENSDARG00000091851/ENSDARG00000054530/ENSDARG00000069142/ENSDARG00000006392/ENSDARG00000016864/ENSDARG00000070043/ENSDARG00000104659/ENSDARG00000007955	18
Biological process	Temp-down	GO:0003406	retinal pigment epithelium development	4/1197	20/20427	0.0267681	0.243848	0.221507	ENSDARG00000069090/ENSDARG00000056151/ENSDARG00000077226/ENSDARG00000038991	4
Biological process	Temp-down	GO:1903708	positive regulation of hemopoiesis	4/1197	20/20427	0.0267681	0.243848	0.221507	ENSDARG00000010571/ENSDARG00000026726/ENSDARG00000016526/ENSDARG00000099458	4
Cellular component	Temp-down	GO:0032040	small-subunit processome	6/1211	40/20832	0.0268709	0.23624	0.215674	ENSDARG00000104353/ENSDARG00000042566/ENSDARG00000012820/ENSDARG00000042520/ENSDARG00000053912/ENSDARG00000020077	6
Biological process	Temp-down	GO:0051170	import into nucleus	8/1197	62/20427	0.027659	0.251154	0.228143	ENSDARG00000016010/ENSDARG00000003487/ENSDARG00000035751/ENSDARG00000016753/ENSDARG00000040245/ENSDARG00000016156/ENSDARG00000074955/ENSDARG00000012222	8
Molecular function	Temp-down	GO:0015145	monosaccharide transmembrane transporter activity	5/1202	29/20000	0.0276794	0.168206	0.140302	ENSDARG00000029894/ENSDARG00000019932/ENSDARG00000063288/ENSDARG00000053961/ENSDARG00000053269	5
Molecular function	Temp-down	GO:0015149	hexose transmembrane transporter activity	5/1202	29/20000	0.0276794	0.168206	0.140302	ENSDARG00000029894/ENSDARG00000019932/ENSDARG00000063288/ENSDARG00000053961/ENSDARG00000053269	5
Cellular component	Temp-down	GO:0016324	apical plasma membrane	13/1211	124/20832	0.0282594	0.243377	0.22219	ENSDARG00000077688/ENSDARG00000052330/ENSDARG00000028824/ENSDARG00000039966/ENSDARG00000022261/ENSDARG00000036427/ENSDARG00000034534/ENSDARG00000055791/ENSDARG00000078468/ENSDARG00000025076/ENSDARG00000076318/ENSDARG00000058498/ENSDARG00000036722	13
Molecular function	Temp-down	GO:0016746	acyltransferase activity	26/1202	291/20000	0.0283876	0.171193	0.142794	ENSDARG00000040352/ENSDARG00000021059/ENSDARG00000036066/ENSDARG00000038881/ENSDARG00000037943/ENSDARG00000007127/ENSDARG00000016048/ENSDARG00000005176/ENSDARG00000103578/ENSDARG00000101561/ENSDARG00000074094/ENSDARG00000058992/ENSDARG00000093006/ENSDARG00000076563/ENSDARG00000019585/ENSDARG00000054914/ENSDARG00000030743/ENSDARG00000012194/ENSDARG00000052455/ENSDARG00000037069/ENSDARG00000062054/…	26
Biological process	Temp-down	GO:0002683	negative regulation of immune system process	10/1197	86/20427	0.0286297	0.256851	0.233318	ENSDARG00000068993/ENSDARG00000026726/ENSDARG00000068969/ENSDARG00000068966/ENSDARG00000093059/ENSDARG00000087311/ENSDARG00000069058/ENSDARG00000025903/ENSDARG00000041060/ENSDARG00000003061	10
Biological process	Temp-down	GO:0007292	female gamete generation	10/1197	86/20427	0.0286297	0.256851	0.233318	ENSDARG00000052846/ENSDARG00000042129/ENSDARG00000038068/ENSDARG00000042130/ENSDARG00000090768/ENSDARG00000070178/ENSDARG00000074661/ENSDARG00000016908/ENSDARG00000114958/ENSDARG00000115457	10
Biological process	Temp-down	GO:0010565	regulation of cellular ketone metabolic process	5/1197	30/20427	0.028756	0.256851	0.233318	ENSDARG00000038881/ENSDARG00000026726/ENSDARG00000055226/ENSDARG00000062054/ENSDARG00000031434	5
Biological process	Temp-down	GO:0043249	erythrocyte maturation	5/1197	30/20427	0.028756	0.256851	0.233318	ENSDARG00000035559/ENSDARG00000073743/ENSDARG00000052696/ENSDARG00000068194/ENSDARG00000036629	5
Molecular function	Temp-down	GO:0050661	NADP binding	7/1202	50/20000	0.0289776	0.172547	0.143923	ENSDARG00000068910/ENSDARG00000040190/ENSDARG00000019236/ENSDARG00000026629/ENSDARG00000023536/ENSDARG00000052734/ENSDARG00000010267	7
Cellular component	Temp-down	GO:0005847	mRNA cleavage and polyadenylation specificity factor complex	3/1211	12/20832	0.0290404	0.245101	0.223764	ENSDARG00000031216/ENSDARG00000027649/ENSDARG00000070431	3
Molecular function	Temp-down	GO:0017056	structural constituent of nuclear pore	4/1202	20/20000	0.029049	0.172547	0.143923	ENSDARG00000016010/ENSDARG00000003487/ENSDARG00000074955/ENSDARG00000012222	4
Biological process	Temp-down	GO:0006268	DNA unwinding involved in DNA replication	3/1197	12/20427	0.0296506	0.256851	0.233318	ENSDARG00000057683/ENSDARG00000101180/ENSDARG00000040041	3
Biological process	Temp-down	GO:0009164	nucleoside catabolic process	3/1197	12/20427	0.0296506	0.256851	0.233318	ENSDARG00000003113/ENSDARG00000051746/ENSDARG00000010267	3
Biological process	Temp-down	GO:0032328	alanine transport	3/1197	12/20427	0.0296506	0.256851	0.233318	ENSDARG00000008100/ENSDARG00000036427/ENSDARG00000055791	3
Biological process	Temp-down	GO:0034656	nucleobase-containing small molecule catabolic process	3/1197	12/20427	0.0296506	0.256851	0.233318	ENSDARG00000003113/ENSDARG00000051746/ENSDARG00000010267	3
Biological process	Temp-down	GO:0043650	dicarboxylic acid biosynthetic process	3/1197	12/20427	0.0296506	0.256851	0.233318	ENSDARG00000062549/ENSDARG00000069095/ENSDARG00000099546	3
Biological process	Temp-down	GO:0045621	positive regulation of lymphocyte differentiation	3/1197	12/20427	0.0296506	0.256851	0.233318	ENSDARG00000026726/ENSDARG00000016526/ENSDARG00000099458	3
Biological process	Temp-down	GO:0061333	renal tubule morphogenesis	3/1197	12/20427	0.0296506	0.256851	0.233318	ENSDARG00000014018/ENSDARG00000090444/ENSDARG00000017542	3
Biological process	Temp-down	GO:0072078	nephron tubule morphogenesis	3/1197	12/20427	0.0296506	0.256851	0.233318	ENSDARG00000014018/ENSDARG00000090444/ENSDARG00000017542	3
Biological process	Temp-down	GO:0072088	nephron epithelium morphogenesis	3/1197	12/20427	0.0296506	0.256851	0.233318	ENSDARG00000014018/ENSDARG00000090444/ENSDARG00000017542	3
Biological process	Temp-down	GO:0097324	melanocyte migration	3/1197	12/20427	0.0296506	0.256851	0.233318	ENSDARG00000044781/ENSDARG00000069450/ENSDARG00000042861	3
Biological process	Temp-down	GO:2000404	regulation of T cell migration	3/1197	12/20427	0.0296506	0.256851	0.233318	ENSDARG00000068993/ENSDARG00000068969/ENSDARG00000068966	3
Biological process	Temp-down	GO:0000910	cytokinesis	13/1197	124/20427	0.0298823	0.258066	0.234422	ENSDARG00000100858/ENSDARG00000078093/ENSDARG00000057323/ENSDARG00000095410/ENSDARG00000010721/ENSDARG00000076257/ENSDARG00000102349/ENSDARG00000087375/ENSDARG00000053761/ENSDARG00000105145/ENSDARG00000070852/ENSDARG00000105367/ENSDARG00000010385	13
Biological process	Temp-down	GO:0048066	developmental pigmentation	11/1197	99/20427	0.0301567	0.259642	0.235853	ENSDARG00000006370/ENSDARG00000056151/ENSDARG00000069450/ENSDARG00000042861/ENSDARG00000002593/ENSDARG00000011876/ENSDARG00000056138/ENSDARG00000091298/ENSDARG00000038428/ENSDARG00000038991/ENSDARG00000015427	11
Biological process	Temp-down	GO:0006281	DNA repair	33/1197	400/20427	0.0302697	0.259823	0.236018	ENSDARG00000015998/ENSDARG00000062152/ENSDARG00000060041/ENSDARG00000024204/ENSDARG00000056832/ENSDARG00000002304/ENSDARG00000027689/ENSDARG00000035559/ENSDARG00000056984/ENSDARG00000018891/ENSDARG00000059856/ENSDARG00000002591/ENSDARG00000042458/ENSDARG00000057683/ENSDARG00000002396/ENSDARG00000045843/ENSDARG00000101180/ENSDARG00000055969/ENSDARG00000019507/ENSDARG00000037188/ENSDARG00000012397/…	33
Molecular function	Temp-down	GO:0003697	single-stranded DNA binding	9/1202	73/20000	0.0303695	0.179044	0.149343	ENSDARG00000024204/ENSDARG00000057683/ENSDARG00000045308/ENSDARG00000101180/ENSDARG00000019507/ENSDARG00000043720/ENSDARG00000003938/ENSDARG00000035954/ENSDARG00000040041	9
Molecular function	Temp-down	GO:0008238	exopeptidase activity	12/1202	109/20000	0.0306145	0.179151	0.149432	ENSDARG00000041083/ENSDARG00000077688/ENSDARG00000055874/ENSDARG00000029011/ENSDARG00000061981/ENSDARG00000102571/ENSDARG00000057064/ENSDARG00000078468/ENSDARG00000012013/ENSDARG00000020676/ENSDARG00000079932/ENSDARG00000032831	12
Biological process	Temp-down	GO:0019216	regulation of lipid metabolic process	10/1197	87/20427	0.0307155	0.262851	0.238768	ENSDARG00000038881/ENSDARG00000026726/ENSDARG00000020866/ENSDARG00000040298/ENSDARG00000017542/ENSDARG00000062054/ENSDARG00000031434/ENSDARG00000101160/ENSDARG00000027978/ENSDARG00000089390	10
Cellular component	Temp-down	GO:0005732	sno(s)RNA-containing ribonucleoprotein complex	4/1211	21/20832	0.0307771	0.247923	0.226341	ENSDARG00000104353/ENSDARG00000012820/ENSDARG00000053912/ENSDARG00000016484	4
Molecular function	Temp-down	GO:0016835	carbon-oxygen lyase activity	11/1202	97/20000	0.0310031	0.179942	0.150091	ENSDARG00000026629/ENSDARG00000070394/ENSDARG00000060594/ENSDARG00000040510/ENSDARG00000074666/ENSDARG00000015654/ENSDARG00000002259/ENSDARG00000026376/ENSDARG00000042881/ENSDARG00000043589/ENSDARG00000101239	11
Biological process	Temp-down	GO:0046890	regulation of lipid biosynthetic process	7/1197	52/20427	0.031132	0.264591	0.240349	ENSDARG00000026726/ENSDARG00000020866/ENSDARG00000040298/ENSDARG00000017542/ENSDARG00000031434/ENSDARG00000101160/ENSDARG00000027978	7
KEGG	Temp-down	dre00500	Starch and sucrose metabolism - Danio rerio (zebrafish)	7/600	38/7371	0.0313999	0.181671	0.151097	561803/563180/751668/559212/406791/493916/100148922	7
Biological process	Temp-down	GO:0006817	phosphate ion transport	4/1197	21/20427	0.0315748	0.264591	0.240349	ENSDARG00000038106/ENSDARG00000028824/ENSDARG00000010641/ENSDARG00000097890	4
Biological process	Temp-down	GO:0019755	one-carbon compound transport	4/1197	21/20427	0.0315748	0.264591	0.240349	ENSDARG00000052330/ENSDARG00000024560/ENSDARG00000012881/ENSDARG00000091027	4
Biological process	Temp-down	GO:0043628	regulatory ncRNA 3'-end processing	4/1197	21/20427	0.0315748	0.264591	0.240349	ENSDARG00000006219/ENSDARG00000053912/ENSDARG00000006392/ENSDARG00000016484	4
Biological process	Temp-down	GO:0046033	AMP metabolic process	4/1197	21/20427	0.0315748	0.264591	0.240349	ENSDARG00000012399/ENSDARG00000006546/ENSDARG00000039429/ENSDARG00000017049	4
Biological process	Temp-down	GO:0046128	purine ribonucleoside metabolic process	4/1197	21/20427	0.0315748	0.264591	0.240349	ENSDARG00000003113/ENSDARG00000039429/ENSDARG00000011683/ENSDARG00000051746	4
Biological process	Temp-down	GO:0060038	cardiac muscle cell proliferation	4/1197	21/20427	0.0315748	0.264591	0.240349	ENSDARG00000077226/ENSDARG00000078324/ENSDARG00000052958/ENSDARG00000104393	4
Molecular function	Temp-down	GO:0051119	sugar transmembrane transporter activity	5/1202	30/20000	0.031624	0.179942	0.150091	ENSDARG00000029894/ENSDARG00000019932/ENSDARG00000063288/ENSDARG00000053961/ENSDARG00000053269	5
Molecular function	Temp-down	GO:0005402	carbohydrate:monoatomic cation symporter activity	3/1202	12/20000	0.0316606	0.179942	0.150091	ENSDARG00000075975/ENSDARG00000019932/ENSDARG00000002593	3
Molecular function	Temp-down	GO:0008131	primary amine oxidase activity	3/1202	12/20000	0.0316606	0.179942	0.150091	ENSDARG00000023712/ENSDARG00000061355/ENSDARG00000014646	3
Cellular component	Temp-down	GO:0045177	apical part of cell	14/1211	139/20832	0.0316707	0.247923	0.226341	ENSDARG00000058128/ENSDARG00000077688/ENSDARG00000052330/ENSDARG00000028824/ENSDARG00000039966/ENSDARG00000022261/ENSDARG00000036427/ENSDARG00000034534/ENSDARG00000055791/ENSDARG00000078468/ENSDARG00000025076/ENSDARG00000076318/ENSDARG00000058498/ENSDARG00000036722	14
Cellular component	Temp-down	GO:0042470	melanosome	5/1211	31/20832	0.0317248	0.247923	0.226341	ENSDARG00000099672/ENSDARG00000056151/ENSDARG00000030108/ENSDARG00000013335/ENSDARG00000091298	5
Cellular component	Temp-down	GO:0048770	pigment granule	5/1211	31/20832	0.0317248	0.247923	0.226341	ENSDARG00000099672/ENSDARG00000056151/ENSDARG00000030108/ENSDARG00000013335/ENSDARG00000091298	5
Biological process	Temp-down	GO:0042110	T cell activation	15/1197	151/20427	0.0317297	0.265103	0.240814	ENSDARG00000068993/ENSDARG00000003113/ENSDARG00000026726/ENSDARG00000045417/ENSDARG00000068969/ENSDARG00000016526/ENSDARG00000068966/ENSDARG00000093059/ENSDARG00000087311/ENSDARG00000069058/ENSDARG00000025903/ENSDARG00000041060/ENSDARG00000068194/ENSDARG00000003061/ENSDARG00000030756	15
Molecular function	Temp-down	GO:0019843	rRNA binding	7/1202	51/20000	0.0319091	0.180059	0.150189	ENSDARG00000037350/ENSDARG00000038027/ENSDARG00000075325/ENSDARG00000100452/ENSDARG00000013075/ENSDARG00000022232/ENSDARG00000036629	7
Biological process	Temp-down	GO:0009755	hormone-mediated signaling pathway	9/1197	76/20427	0.0331776	0.274761	0.249587	ENSDARG00000032820/ENSDARG00000059370/ENSDARG00000034181/ENSDARG00000031161/ENSDARG00000034117/ENSDARG00000009594/ENSDARG00000018393/ENSDARG00000025797/ENSDARG00000006868	9
Biological process	Temp-down	GO:0048017	inositol lipid-mediated signaling	9/1197	76/20427	0.0331776	0.274761	0.249587	ENSDARG00000058695/ENSDARG00000102349/ENSDARG00000110069/ENSDARG00000059960/ENSDARG00000015176/ENSDARG00000075253/ENSDARG00000011948/ENSDARG00000045958/ENSDARG00000109371	9
Biological process	Temp-down	GO:0062012	regulation of small molecule metabolic process	9/1197	76/20427	0.0331776	0.274761	0.249587	ENSDARG00000062549/ENSDARG00000038881/ENSDARG00000068910/ENSDARG00000026726/ENSDARG00000055226/ENSDARG00000017542/ENSDARG00000062054/ENSDARG00000031434/ENSDARG00000104022	9
KEGG	Temp-down	dre00760	Nicotinate and nicotinamide metabolism - Danio rerio (zebrafish)	8/600	47/7371	0.0341179	0.19059	0.158515	402953/415192/100330160/447810/406619/393864/550370/386710	8
Biological process	Temp-down	GO:0009116	nucleoside metabolic process	7/1197	53/20427	0.0341236	0.280948	0.255207	ENSDARG00000040942/ENSDARG00000003113/ENSDARG00000057575/ENSDARG00000039429/ENSDARG00000011683/ENSDARG00000051746/ENSDARG00000010267	7
Biological process	Temp-down	GO:0048545	response to steroid hormone	7/1197	53/20427	0.0341236	0.280948	0.255207	ENSDARG00000040433/ENSDARG00000038106/ENSDARG00000026726/ENSDARG00000034181/ENSDARG00000101655/ENSDARG00000018393/ENSDARG00000025797	7
Molecular function	Temp-down	GO:0004529	DNA exonuclease activity	4/1202	21/20000	0.0342256	0.187987	0.156802	ENSDARG00000056832/ENSDARG00000027689/ENSDARG00000045843/ENSDARG00000036924	4
Molecular function	Temp-down	GO:0016895	DNA exonuclease activity, producing 5'-phosphomonoesters	4/1202	21/20000	0.0342256	0.187987	0.156802	ENSDARG00000056832/ENSDARG00000027689/ENSDARG00000045843/ENSDARG00000036924	4
Molecular function	Temp-down	GO:0050253	retinyl-palmitate esterase activity	4/1202	21/20000	0.0342256	0.187987	0.156802	ENSDARG00000058492/ENSDARG00000041569/ENSDARG00000041595/ENSDARG00000031796	4
Biological process	Temp-down	GO:0015850	organic hydroxy compound transport	11/1197	101/20427	0.0342594	0.281246	0.255478	ENSDARG00000030872/ENSDARG00000051874/ENSDARG00000030588/ENSDARG00000056105/ENSDARG00000016141/ENSDARG00000040295/ENSDARG00000020866/ENSDARG00000040298/ENSDARG00000012194/ENSDARG00000061047/ENSDARG00000101160	11
Molecular function	Temp-down	GO:0008173	RNA methyltransferase activity	8/1202	63/20000	0.034266	0.187987	0.156802	ENSDARG00000104938/ENSDARG00000102846/ENSDARG00000043304/ENSDARG00000063596/ENSDARG00000056665/ENSDARG00000053912/ENSDARG00000070278/ENSDARG00000070553	8
Molecular function	Temp-down	GO:0016814	hydrolase activity, acting on carbon-nitrogen (but not peptide) bonds, in cyclic amidines	6/1202	41/20000	0.0345104	0.188022	0.156831	ENSDARG00000003113/ENSDARG00000016706/ENSDARG00000002986/ENSDARG00000051746/ENSDARG00000042221/ENSDARG00000040492	6
Biological process	Temp-down	GO:0006401	RNA catabolic process	18/1197	193/20427	0.0347912	0.284784	0.258692	ENSDARG00000054597/ENSDARG00000004735/ENSDARG00000074807/ENSDARG00000018891/ENSDARG00000005128/ENSDARG00000026723/ENSDARG00000061177/ENSDARG00000056065/ENSDARG00000041481/ENSDARG00000023852/ENSDARG00000043976/ENSDARG00000101900/ENSDARG00000070278/ENSDARG00000006766/ENSDARG00000006392/ENSDARG00000011404/ENSDARG00000105210/ENSDARG00000102978	18
Molecular function	Temp-down	GO:0008374	O-acyltransferase activity	7/1202	52/20000	0.0350325	0.189559	0.158113	ENSDARG00000040352/ENSDARG00000037943/ENSDARG00000016048/ENSDARG00000019585/ENSDARG00000054914/ENSDARG00000062054/ENSDARG00000036549	7
KEGG	Temp-down	dre00524	Neomycin, kanamycin and gentamicin biosynthesis - Danio rerio (zebrafish)	2/600	4/7371	0.0355304	0.191864	0.159575	751668/406791	2
Molecular function	Temp-down	GO:0060090	molecular adaptor activity	24/1202	270/20000	0.0359456	0.193177	0.161131	ENSDARG00000100858/ENSDARG00000078093/ENSDARG00000095410/ENSDARG00000010721/ENSDARG00000076257/ENSDARG00000002790/ENSDARG00000087375/ENSDARG00000007691/ENSDARG00000053761/ENSDARG00000019239/ENSDARG00000033899/ENSDARG00000022261/ENSDARG00000052518/ENSDARG00000105145/ENSDARG00000069101/ENSDARG00000087187/ENSDARG00000070852/ENSDARG00000105367/ENSDARG00000030108/ENSDARG00000019941/ENSDARG00000035357/…	24
Biological process	Temp-down	GO:0000724	double-strand break repair via homologous recombination	11/1197	102/20427	0.0364518	0.295468	0.268397	ENSDARG00000024204/ENSDARG00000002304/ENSDARG00000057683/ENSDARG00000101180/ENSDARG00000019507/ENSDARG00000037188/ENSDARG00000071294/ENSDARG00000043720/ENSDARG00000003938/ENSDARG00000040041/ENSDARG00000016044	11
Biological process	Temp-down	GO:0009084	glutamine family amino acid biosynthetic process	4/1197	22/20427	0.0368547	0.295468	0.268397	ENSDARG00000100003/ENSDARG00000078425/ENSDARG00000069095/ENSDARG00000013227	4
Biological process	Temp-down	GO:0034508	centromere complex assembly	4/1197	22/20427	0.0368547	0.295468	0.268397	ENSDARG00000091271/ENSDARG00000075619/ENSDARG00000039208/ENSDARG00000052565	4
Biological process	Temp-down	GO:1901659	glycosyl compound biosynthetic process	4/1197	22/20427	0.0368547	0.295468	0.268397	ENSDARG00000003113/ENSDARG00000039429/ENSDARG00000011683/ENSDARG00000051746	4
Molecular function	Temp-down	GO:0016758	hexosyltransferase activity	23/1202	257/20000	0.0368931	0.196929	0.164261	ENSDARG00000093521/ENSDARG00000014670/ENSDARG00000058100/ENSDARG00000043482/ENSDARG00000054373/ENSDARG00000041791/ENSDARG00000019207/ENSDARG00000001890/ENSDARG00000026629/ENSDARG00000061335/ENSDARG00000097491/ENSDARG00000012407/ENSDARG00000099524/ENSDARG00000057303/ENSDARG00000025275/ENSDARG00000092718/ENSDARG00000091944/ENSDARG00000068503/ENSDARG00000035555/ENSDARG00000077352/ENSDARG00000002197/…	23
Biological process	Temp-down	GO:0009086	methionine biosynthetic process	3/1197	13/20427	0.0369035	0.295468	0.268397	ENSDARG00000053087/ENSDARG00000034430/ENSDARG00000013430	3
Biological process	Temp-down	GO:2000401	regulation of lymphocyte migration	3/1197	13/20427	0.0369035	0.295468	0.268397	ENSDARG00000068993/ENSDARG00000068969/ENSDARG00000068966	3
Biological process	Temp-down	GO:0001676	long-chain fatty acid metabolic process	5/1197	32/20427	0.0369335	0.295468	0.268397	ENSDARG00000003854/ENSDARG00000088357/ENSDARG00000073781/ENSDARG00000030514/ENSDARG00000010276	5
Biological process	Temp-down	GO:0060059	embryonic retina morphogenesis in camera-type eye	5/1197	32/20427	0.0369335	0.295468	0.268397	ENSDARG00000014018/ENSDARG00000002601/ENSDARG00000077226/ENSDARG00000087349/ENSDARG00000052150	5
Biological process	Temp-down	GO:0005975	carbohydrate metabolic process	35/1197	436/20427	0.0370604	0.295646	0.268558	ENSDARG00000024443/ENSDARG00000074894/ENSDARG00000037654/ENSDARG00000043180/ENSDARG00000005897/ENSDARG00000043701/ENSDARG00000019207/ENSDARG00000061044/ENSDARG00000103849/ENSDARG00000014179/ENSDARG00000075745/ENSDARG00000036942/ENSDARG00000054208/ENSDARG00000036427/ENSDARG00000055791/ENSDARG00000088593/ENSDARG00000013721/ENSDARG00000068006/ENSDARG00000003517/ENSDARG00000093269/ENSDARG00000099524/…	35
Biological process	Temp-down	GO:0034329	cell junction assembly	18/1197	195/20427	0.0379334	0.30133	0.273722	ENSDARG00000104332/ENSDARG00000035796/ENSDARG00000102750/ENSDARG00000044569/ENSDARG00000021948/ENSDARG00000015002/ENSDARG00000006526/ENSDARG00000059070/ENSDARG00000036376/ENSDARG00000025076/ENSDARG00000068191/ENSDARG00000021442/ENSDARG00000023920/ENSDARG00000043716/ENSDARG00000074329/ENSDARG00000117069/ENSDARG00000099950/ENSDARG00000101844	18
Biological process	Temp-down	GO:0048863	stem cell differentiation	27/1197	321/20427	0.0379864	0.30133	0.273722	ENSDARG00000045695/ENSDARG00000036791/ENSDARG00000068910/ENSDARG00000021948/ENSDARG00000011510/ENSDARG00000058115/ENSDARG00000008740/ENSDARG00000102571/ENSDARG00000110069/ENSDARG00000077620/ENSDARG00000020847/ENSDARG00000077226/ENSDARG00000056138/ENSDARG00000002795/ENSDARG00000007892/ENSDARG00000102956/ENSDARG00000055305/ENSDARG00000078324/ENSDARG00000013335/ENSDARG00000015427/ENSDARG00000077264/…	27
KEGG	Temp-down	dre00250	Alanine, aspartate and glutamate metabolism - Danio rerio (zebrafish)	8/600	48/7371	0.038143	0.199328	0.165783	569945/192305/336473/394138/334431/378441/100006303/566165	8
Biological process	Temp-down	GO:0022412	cellular process involved in reproduction in multicellular organism	15/1197	155/20427	0.0386838	0.305597	0.277598	ENSDARG00000052846/ENSDARG00000102750/ENSDARG00000042129/ENSDARG00000038068/ENSDARG00000042130/ENSDARG00000090768/ENSDARG00000087187/ENSDARG00000070178/ENSDARG00000074131/ENSDARG00000040510/ENSDARG00000074661/ENSDARG00000016908/ENSDARG00000025797/ENSDARG00000114958/ENSDARG00000115457	15
Biological process	Temp-down	GO:0000725	recombinational repair	11/1197	103/20427	0.0387407	0.305597	0.277598	ENSDARG00000024204/ENSDARG00000002304/ENSDARG00000057683/ENSDARG00000101180/ENSDARG00000019507/ENSDARG00000037188/ENSDARG00000071294/ENSDARG00000043720/ENSDARG00000003938/ENSDARG00000040041/ENSDARG00000016044	11
Molecular function	Temp-down	GO:0008187	poly-pyrimidine tract binding	3/1202	13/20000	0.0393617	0.205932	0.17177	ENSDARG00000004735/ENSDARG00000059259/ENSDARG00000017219	3
Molecular function	Temp-down	GO:0015651	quaternary ammonium group transmembrane transporter activity	3/1202	13/20000	0.0393617	0.205932	0.17177	ENSDARG00000094112/ENSDARG00000006356/ENSDARG00000040401	3
Molecular function	Temp-down	GO:0016406	carnitine O-acyltransferase activity	3/1202	13/20000	0.0393617	0.205932	0.17177	ENSDARG00000040352/ENSDARG00000037943/ENSDARG00000062054	3
Molecular function	Temp-down	GO:0008409	5'-3' exonuclease activity	4/1202	22/20000	0.0399027	0.206034	0.171855	ENSDARG00000056832/ENSDARG00000101900/ENSDARG00000027649/ENSDARG00000011404	4
Molecular function	Temp-down	GO:0030515	snoRNA binding	4/1202	22/20000	0.0399027	0.206034	0.171855	ENSDARG00000104353/ENSDARG00000012820/ENSDARG00000001057/ENSDARG00000007744	4
Molecular function	Temp-down	GO:0015103	inorganic anion transmembrane transporter activity	15/1202	152/20000	0.0402496	0.206475	0.172223	ENSDARG00000006865/ENSDARG00000038106/ENSDARG00000012269/ENSDARG00000052330/ENSDARG00000027153/ENSDARG00000054127/ENSDARG00000014378/ENSDARG00000016141/ENSDARG00000041205/ENSDARG00000023771/ENSDARG00000058015/ENSDARG00000024560/ENSDARG00000012881/ENSDARG00000097890/ENSDARG00000022560	15
Molecular function	Temp-down	GO:0003725	double-stranded RNA binding	5/1202	32/20000	0.0405205	0.206524	0.172264	ENSDARG00000041428/ENSDARG00000027109/ENSDARG00000105177/ENSDARG00000035564/ENSDARG00000077169	5
Biological process	Temp-down	GO:0048483	autonomic nervous system development	7/1197	55/20427	0.0406649	0.319882	0.290574	ENSDARG00000044781/ENSDARG00000011876/ENSDARG00000026629/ENSDARG00000002795/ENSDARG00000055305/ENSDARG00000074955/ENSDARG00000101244	7
Molecular function	Temp-down	GO:0015370	solute:sodium symporter activity	9/1202	77/20000	0.0409038	0.207141	0.172778	ENSDARG00000019932/ENSDARG00000032465/ENSDARG00000028824/ENSDARG00000054127/ENSDARG00000030588/ENSDARG00000016141/ENSDARG00000041205/ENSDARG00000003697/ENSDARG00000087120	9
Biological process	Temp-down	GO:0000302	response to reactive oxygen species	5/1197	33/20427	0.0415045	0.322889	0.293306	ENSDARG00000102379/ENSDARG00000026726/ENSDARG00000079183/ENSDARG00000045768/ENSDARG00000020693	5
Biological process	Temp-down	GO:0014068	positive regulation of phosphatidylinositol 3-kinase signaling	5/1197	33/20427	0.0415045	0.322889	0.293306	ENSDARG00000058695/ENSDARG00000110069/ENSDARG00000015176/ENSDARG00000011948/ENSDARG00000109371	5
Biological process	Temp-down	GO:0032963	collagen metabolic process	5/1197	33/20427	0.0415045	0.322889	0.293306	ENSDARG00000011821/ENSDARG00000071212/ENSDARG00000002235/ENSDARG00000102956/ENSDARG00000008388	5
Biological process	Temp-down	GO:0042398	cellular modified amino acid biosynthetic process	5/1197	33/20427	0.0415045	0.322889	0.293306	ENSDARG00000101018/ENSDARG00000044809/ENSDARG00000036135/ENSDARG00000043257/ENSDARG00000069752	5
Molecular function	Temp-down	GO:0004601	peroxidase activity	7/1202	54/20000	0.0418705	0.210686	0.175735	ENSDARG00000071345/ENSDARG00000045142/ENSDARG00000056510/ENSDARG00000092052/ENSDARG00000019585/ENSDARG00000010276/ENSDARG00000076836	7
Molecular function	Temp-down	GO:0090079	translation regulator activity, nucleic acid binding	14/1202	140/20000	0.0422508	0.211254	0.176209	ENSDARG00000063624/ENSDARG00000090697/ENSDARG00000003032/ENSDARG00000016548/ENSDARG00000016443/ENSDARG00000041397/ENSDARG00000076815/ENSDARG00000043976/ENSDARG00000008292/ENSDARG00000010194/ENSDARG00000021257/ENSDARG00000101061/ENSDARG00000074995/ENSDARG00000105210	14
Biological process	Temp-down	GO:0042278	purine nucleoside metabolic process	4/1197	23/20427	0.042611	0.32968	0.299475	ENSDARG00000003113/ENSDARG00000039429/ENSDARG00000011683/ENSDARG00000051746	4
Biological process	Temp-down	GO:0055017	cardiac muscle tissue growth	4/1197	23/20427	0.042611	0.32968	0.299475	ENSDARG00000077226/ENSDARG00000078324/ENSDARG00000052958/ENSDARG00000104393	4
Biological process	Temp-down	GO:0006790	sulfur compound metabolic process	21/1197	240/20427	0.0436152	0.336528	0.305695	ENSDARG00000009020/ENSDARG00000053087/ENSDARG00000086826/ENSDARG00000093235/ENSDARG00000037057/ENSDARG00000003854/ENSDARG00000074301/ENSDARG00000032206/ENSDARG00000030514/ENSDARG00000034430/ENSDARG00000032087/ENSDARG00000038040/ENSDARG00000088593/ENSDARG00000040334/ENSDARG00000039343/ENSDARG00000093269/ENSDARG00000055591/ENSDARG00000071429/ENSDARG00000005191/ENSDARG00000013430/ENSDARG00000099389	21
KEGG	Temp-down	dre01200	Carbon metabolism - Danio rerio (zebrafish)	17/600	134/7371	0.0436632	0.221045	0.183845	393884/768196/30643/335715/447836/393455/321928/450000/570678/399479/751668/406791/568448/606663/114551/327512/100006589	17
Cellular component	Temp-down	GO:0008540	proteasome regulatory particle, base subcomplex	3/1211	14/20832	0.0440784	0.332162	0.303246	ENSDARG00000023279/ENSDARG00000020101/ENSDARG00000003189	3
Cellular component	Temp-down	GO:0045334	clathrin-coated endocytic vesicle	3/1211	14/20832	0.0440784	0.332162	0.303246	ENSDARG00000002790/ENSDARG00000033899/ENSDARG00000006356	3
Biological process	Temp-down	GO:0006576	biogenic amine metabolic process	7/1197	56/20427	0.0442211	0.336886	0.30602	ENSDARG00000043856/ENSDARG00000023712/ENSDARG00000099546/ENSDARG00000104782/ENSDARG00000012796/ENSDARG00000071429/ENSDARG00000006868	7
Biological process	Temp-down	GO:0007338	single fertilization	7/1197	56/20427	0.0442211	0.336886	0.30602	ENSDARG00000042129/ENSDARG00000042130/ENSDARG00000090768/ENSDARG00000070178/ENSDARG00000016908/ENSDARG00000114958/ENSDARG00000115457	7
Biological process	Temp-down	GO:0002367	cytokine production involved in immune response	3/1197	14/20427	0.0449738	0.336886	0.30602	ENSDARG00000068993/ENSDARG00000068969/ENSDARG00000068966	3
Biological process	Temp-down	GO:0002702	positive regulation of production of molecular mediator of immune response	3/1197	14/20427	0.0449738	0.336886	0.30602	ENSDARG00000068993/ENSDARG00000068969/ENSDARG00000068966	3
Biological process	Temp-down	GO:0006544	glycine metabolic process	3/1197	14/20427	0.0449738	0.336886	0.30602	ENSDARG00000017612/ENSDARG00000076225/ENSDARG00000010862	3
Biological process	Temp-down	GO:0015701	bicarbonate transport	3/1197	14/20427	0.0449738	0.336886	0.30602	ENSDARG00000052330/ENSDARG00000024560/ENSDARG00000012881	3
Biological process	Temp-down	GO:0031960	response to corticosteroid	3/1197	14/20427	0.0449738	0.336886	0.30602	ENSDARG00000040433/ENSDARG00000026726/ENSDARG00000101655	3
Biological process	Temp-down	GO:0048679	regulation of axon regeneration	3/1197	14/20427	0.0449738	0.336886	0.30602	ENSDARG00000021948/ENSDARG00000078322/ENSDARG00000011564	3
Biological process	Temp-down	GO:0050994	regulation of lipid catabolic process	3/1197	14/20427	0.0449738	0.336886	0.30602	ENSDARG00000038881/ENSDARG00000062054/ENSDARG00000089390	3
Biological process	Temp-down	GO:0051384	response to glucocorticoid	3/1197	14/20427	0.0449738	0.336886	0.30602	ENSDARG00000040433/ENSDARG00000026726/ENSDARG00000101655	3
Biological process	Temp-down	GO:0070570	regulation of neuron projection regeneration	3/1197	14/20427	0.0449738	0.336886	0.30602	ENSDARG00000021948/ENSDARG00000078322/ENSDARG00000011564	3
Molecular function	Temp-down	GO:0016646	oxidoreductase activity, acting on the CH-NH group of donors, NAD or NADP as acceptor	5/1202	33/20000	0.0454818	0.224566	0.187313	ENSDARG00000053087/ENSDARG00000040190/ENSDARG00000042221/ENSDARG00000040492/ENSDARG00000077004	5
Molecular function	Temp-down	GO:0016831	carboxy-lyase activity	5/1202	33/20000	0.0454818	0.224566	0.187313	ENSDARG00000062549/ENSDARG00000033539/ENSDARG00000043856/ENSDARG00000052462/ENSDARG00000027419	5
Molecular function	Temp-down	GO:0015101	organic cation transmembrane transporter activity	4/1202	23/20000	0.0460821	0.226117	0.188607	ENSDARG00000094112/ENSDARG00000016141/ENSDARG00000006356/ENSDARG00000040401	4
Biological process	Temp-down	GO:0071383	cellular response to steroid hormone stimulus	5/1197	34/20427	0.046402	0.346665	0.314903	ENSDARG00000026726/ENSDARG00000034181/ENSDARG00000101655/ENSDARG00000018393/ENSDARG00000025797	5
Biological process	Temp-down	GO:0016571	histone methylation	9/1197	81/20427	0.0470618	0.350667	0.318538	ENSDARG00000091253/ENSDARG00000010571/ENSDARG00000010246/ENSDARG00000053912/ENSDARG00000016513/ENSDARG00000099021/ENSDARG00000052150/ENSDARG00000030756/ENSDARG00000079605	9
KEGG	Temp-down	dre00280	Valine, leucine and isoleucine degradation - Danio rerio (zebrafish)	9/600	59/7371	0.047556	0.22659	0.188457	406325/30643/394130/554124/541388/399479/793834/569980/336606	9
KEGG	Temp-down	dre03420	Nucleotide excision repair - Danio rerio (zebrafish)	9/600	59/7371	0.047556	0.22659	0.188457	556995/556456/406435/259256/65226/100006257/327491/100149268/393599	9
Biological process	Temp-down	GO:0060042	retina morphogenesis in camera-type eye	14/1197	146/20427	0.0476369	0.353711	0.321303	ENSDARG00000002235/ENSDARG00000014018/ENSDARG00000077811/ENSDARG00000015002/ENSDARG00000095743/ENSDARG00000034195/ENSDARG00000026629/ENSDARG00000002601/ENSDARG00000077226/ENSDARG00000087349/ENSDARG00000015427/ENSDARG00000052150/ENSDARG00000030756/ENSDARG00000036924	14
Molecular function	Temp-down	GO:0042910	xenobiotic transmembrane transporter activity	3/1202	14/20000	0.0479171	0.23367	0.194906	ENSDARG00000006356/ENSDARG00000079340/ENSDARG00000046012	3
Biological process	Temp-down	GO:0031017	exocrine pancreas development	7/1197	57/20427	0.0479714	0.353711	0.321303	ENSDARG00000017882/ENSDARG00000098367/ENSDARG00000002795/ENSDARG00000018902/ENSDARG00000015427/ENSDARG00000030756/ENSDARG00000099458	7
Biological process	Temp-down	GO:0035272	exocrine system development	7/1197	57/20427	0.0479714	0.353711	0.321303	ENSDARG00000017882/ENSDARG00000098367/ENSDARG00000002795/ENSDARG00000018902/ENSDARG00000015427/ENSDARG00000030756/ENSDARG00000099458	7
Biological process	Temp-down	GO:0062197	cellular response to chemical stress	7/1197	57/20427	0.0479714	0.353711	0.321303	ENSDARG00000026726/ENSDARG00000019236/ENSDARG00000061941/ENSDARG00000016132/ENSDARG00000079183/ENSDARG00000027620/ENSDARG00000029587	7
Molecular function	Temp-down	GO:0042277	peptide binding	15/1202	156/20000	0.0486882	0.234598	0.195681	ENSDARG00000041083/ENSDARG00000017234/ENSDARG00000098367/ENSDARG00000059097/ENSDARG00000005675/ENSDARG00000007671/ENSDARG00000040245/ENSDARG00000103566/ENSDARG00000057064/ENSDARG00000021669/ENSDARG00000101655/ENSDARG00000074955/ENSDARG00000104022/ENSDARG00000103234/ENSDARG00000020820	15
Molecular function	Temp-down	GO:0099094	ligand-gated monoatomic cation channel activity	12/1202	117/20000	0.0487013	0.234598	0.195681	ENSDARG00000100991/ENSDARG00000104965/ENSDARG00000104389/ENSDARG00000089060/ENSDARG00000086248/ENSDARG00000090635/ENSDARG00000090866/ENSDARG00000088484/ENSDARG00000091232/ENSDARG00000059792/ENSDARG00000042452/ENSDARG00000055559	12
Biological process	Temp-down	GO:0042133	neurotransmitter metabolic process	4/1197	24/20427	0.0488436	0.356449	0.323791	ENSDARG00000023712/ENSDARG00000027419/ENSDARG00000031796/ENSDARG00000012796	4
Biological process	Temp-down	GO:0046456	icosanoid biosynthetic process	4/1197	24/20427	0.0488436	0.356449	0.323791	ENSDARG00000026726/ENSDARG00000071345/ENSDARG00000010276/ENSDARG00000029795	4
Biological process	Temp-down	GO:0007281	germ cell development	12/1197	120/20427	0.0488477	0.356449	0.323791	ENSDARG00000052846/ENSDARG00000042129/ENSDARG00000038068/ENSDARG00000042130/ENSDARG00000090768/ENSDARG00000070178/ENSDARG00000074131/ENSDARG00000074661/ENSDARG00000016908/ENSDARG00000025797/ENSDARG00000114958/ENSDARG00000115457	12
Biological process	Temp-down	GO:0022407	regulation of cell-cell adhesion	12/1197	120/20427	0.0488477	0.356449	0.323791	ENSDARG00000068993/ENSDARG00000026726/ENSDARG00000045417/ENSDARG00000068969/ENSDARG00000016526/ENSDARG00000068966/ENSDARG00000093059/ENSDARG00000087311/ENSDARG00000069058/ENSDARG00000025903/ENSDARG00000041060/ENSDARG00000003061	12
