# Supplementary material for: Heat inducible nuclear translocation of Kdm6bb drives temperature dependent sex reversal in Nile tilapia
Source: PLoS Genet. 2025 Apr 30;21(4):e1011664. doi: 10.1371/journal.pgen.1011664 (PMC12043187; doi:10.1371/journal.pgen.1011664)
Supplement: S6 Data — (XLSX) [file pgen.1011664.s013.xlsx]

## Sheet: S6
#Genes and gene expression levels in M-Tup, M-Tdown, F-Tup, and F-Tdown clusters
ENSEMBL	cluster
ENSONIG00000004781	M-Tup
ENSONIG00000015391	M-Tup
ENSONIG00000006462	M-Tup
ENSONIG00000009168	M-Tup
ENSONIG00000013683	M-Tup
ENSONIG00000014201	M-Tup
ENSONIG00000007633	M-Tup
ENSONIG00000004868	M-Tup
ENSONIG00000015700	M-Tup
ENSONIG00000017948	M-Tup
ENSONIG00000013357	M-Tup
ENSONIG00000010951	M-Tup
ENSONIG00000011121	M-Tup
ENSONIG00000005267	M-Tup
ENSONIG00000039479	M-Tup
ENSONIG00000007898	M-Tup
ENSONIG00000013048	M-Tup
ENSONIG00000000720	M-Tup
ENSONIG00000000034	M-Tup
ENSONIG00000038594	M-Tup
ENSONIG00000037912	M-Tup
ENSONIG00000002782	M-Tup
ENSONIG00000016969	M-Tup
ENSONIG00000013968	M-Tup
ENSONIG00000013097	M-Tup
ENSONIG00000037051	M-Tup
ENSONIG00000027855	M-Tup
ENSONIG00000018643	M-Tup
ENSONIG00000040022	M-Tup
ENSONIG00000039395	M-Tup
ENSONIG00000030034	M-Tup
ENSONIG00000020057	M-Tup
ENSONIG00000002548	M-Tup
ENSONIG00000006406	M-Tup
ENSONIG00000006662	M-Tup
ENSONIG00000007210	M-Tup
ENSONIG00000011584	M-Tup
ENSONIG00000034235	M-Tup
ENSONIG00000011525	M-Tup
ENSONIG00000017348	M-Tdown
ENSONIG00000018609	M-Tdown
ENSONIG00000019632	M-Tdown
ENSONIG00000017443	M-Tdown
ENSONIG00000018810	M-Tdown
ENSONIG00000001743	M-Tdown
ENSONIG00000021375	M-Tdown
ENSONIG00000031739	M-Tdown
ENSONIG00000018906	M-Tdown
ENSONIG00000013339	M-Tdown
ENSONIG00000036660	M-Tdown
ENSONIG00000000155	F-Tup
ENSONIG00000020788	F-Tup
ENSONIG00000035442	F-Tup
ENSONIG00000012904	F-Tup
ENSONIG00000001194	F-Tup
ENSONIG00000020218	F-Tup
ENSONIG00000010568	F-Tup
ENSONIG00000037503	F-Tup
ENSONIG00000033170	F-Tup
ENSONIG00000004325	F-Tup
ENSONIG00000039066	F-Tup
ENSONIG00000008657	F-Tup
ENSONIG00000004563	F-Tup
ENSONIG00000042159	F-Tup
ENSONIG00000015856	F-Tup
ENSONIG00000040617	F-Tup
ENSONIG00000018636	F-Tup
ENSONIG00000004858	F-Tup
ENSONIG00000039356	F-Tup
ENSONIG00000042723	F-Tup
ENSONIG00000004590	F-Tup
ENSONIG00000007226	F-Tdown
ENSONIG00000001710	F-Tdown
ENSONIG00000014274	F-Tdown
ENSONIG00000011043	F-Tdown
ENSONIG00000005545	F-Tdown
ENSONIG00000002899	F-Tdown
ENSONIG00000017770	F-Tdown
ENSONIG00000041178	F-Tdown
ENSONIG00000008205	F-Tdown
ENSONIG00000006632	F-Tdown
ENSONIG00000005365	F-Tdown
ENSONIG00000008017	F-Tdown
ENSONIG00000016652	F-Tdown
ENSONIG00000013825	F-Tdown
ENSONIG00000007081	F-Tdown
ENSONIG00000014044	F-Tdown
ENSONIG00000006472	F-Tdown
ENSONIG00000001359	F-Tdown
