# Supplementary material for: Heat inducible nuclear translocation of Kdm6bb drives temperature dependent sex reversal in Nile tilapia
Source: PLoS Genet. 2025 Apr 30;21(4):e1011664. doi: 10.1371/journal.pgen.1011664 (PMC12043187; doi:10.1371/journal.pgen.1011664)
Supplement: S7 Data — (XLSX) [file pgen.1011664.s014.xlsx]

## Sheet: S7
#The genes within the temp-up and temp-down clusters contain peaks associated with various marks.
Mark	cluster	seqnames	start	end	annotation	ENSEMBL
H3K4me2	Temp_up	LG16	13825949	13826958	Promoter (<=1kb)	ENSONIG00000004127
H3K4me2	Temp_up	LG20	12370926	12371257	Promoter (<=1kb)	ENSONIG00000027632
H3K4me2	Temp_up	LG3	27027857	27029245	Promoter (2-3kb)	ENSONIG00000035473
H3K4me2	Temp_up	LG19	19277478	19278369	Promoter (1-2kb)	ENSONIG00000032198
H3K4me2	Temp_up	LG23	23487492	23488056	Promoter (2-3kb)	ENSONIG00000003655
H3K4me2	Temp_up	LG23	44529877	44530320	Promoter (<=1kb)	ENSONIG00000001832
H3K4me2	Temp_up	LG10	15174474	15174941	Promoter (<=1kb)	ENSONIG00000004682
H3K4me2	Temp_up	LG16	32337718	32339690	Promoter (<=1kb)	ENSONIG00000013762
H3K4me2	Temp_up	LG14	5057486	5058216	Promoter (<=1kb)	ENSONIG00000006417
H3K4me2	Temp_up	LG17	34751597	34753818	Promoter (<=1kb)	ENSONIG00000011887
H3K4me2	Temp_up	LG11	19038356	19039409	Promoter (<=1kb)	ENSONIG00000003081
H3K4me2	Temp_up	LG6	7312292	7314262	Promoter (1-2kb)	ENSONIG00000000399
H3K4me2	Temp_up	LG8	1545231	1545998	Promoter (<=1kb)	ENSONIG00000019076
H3K4me2	Temp_up	LG16	2398483	2399670	Promoter (<=1kb)	ENSONIG00000004366
H3K4me2	Temp_up	LG20	25324799	25325200	Promoter (1-2kb)	ENSONIG00000001718
H3K4me2	Temp_up	LG5	24817624	24819163	Promoter (<=1kb)	ENSONIG00000019266
H3K4me2	Temp_up	LG8	12137555	12141177	Promoter (<=1kb)	ENSONIG00000027247
H3K4me2	Temp_up	LG9	21624485	21625467	Promoter (<=1kb)	ENSONIG00000014419
H3K4me2	Temp_up	LG13	25100990	25102938	Promoter (<=1kb)	ENSONIG00000027925
H3K4me2	Temp_up	LG11	11469496	11470479	Promoter (<=1kb)	ENSONIG00000041962
H3K4me2	Temp_up	LG7	54396663	54397652	Promoter (<=1kb)	ENSONIG00000041415
H3K4me2	Temp_up	LG1	36376844	36378761	Promoter (<=1kb)	ENSONIG00000003205
H3K4me2	Temp_up	LG17	30965922	30966954	Promoter (<=1kb)	ENSONIG00000027371
H3K4me2	Temp_up	LG1	12876986	12878188	Promoter (<=1kb)	ENSONIG00000037084
H3K4me2	Temp_up	LG7	58431741	58433373	Promoter (<=1kb)	ENSONIG00000014588
H3K4me2	Temp_up	LG4	24262846	24263997	Promoter (<=1kb)	ENSONIG00000001542
H3K4me2	Temp_up	LG1	8441482	8442636	Promoter (<=1kb)	ENSONIG00000028091
H3K4me2	Temp_up	LG23	44628734	44631012	Promoter (<=1kb)	ENSONIG00000001811
H3K4me2	Temp_up	LG2	28817418	28818262	Promoter (<=1kb)	ENSONIG00000017750
H3K4me2	Temp_up	LG18	15276848	15278515	Promoter (<=1kb)	ENSONIG00000009967
H3K4me2	Temp_up	LG20	2437405	2438491	Promoter (<=1kb)	ENSONIG00000014733
H3K4me2	Temp_up	LG14	26676067	26676629	Promoter (<=1kb)	ENSONIG00000011098
H3K4me2	Temp_up	LG13	11075045	11075802	Promoter (<=1kb)	ENSONIG00000000928
H3K4me2	Temp_up	LG17	23806930	23807359	Promoter (<=1kb)	ENSONIG00000007698
H3K4me2	Temp_up	LG19	3467659	3468573	Promoter (<=1kb)	ENSONIG00000001719
H3K4me2	Temp_up	LG1	14141640	14142648	Promoter (<=1kb)	ENSONIG00000003398
H3K4me2	Temp_up	LG6	17302134	17304097	Promoter (<=1kb)	ENSONIG00000017454
H3K4me2	Temp_up	LG4	24377797	24379412	Promoter (<=1kb)	ENSONIG00000037711
H3K4me2	Temp_up	LG4	24424169	24424709	Promoter (<=1kb)	ENSONIG00000039404
H3K4me2	Temp_up	LG1	20481712	20482811	Promoter (<=1kb)	ENSONIG00000006045
H3K4me2	Temp_up	LG4	35066000	35066619	Promoter (<=1kb)	ENSONIG00000030442
H3K4me2	Temp_up	LG1	25816688	25817848	Promoter (2-3kb)	ENSONIG00000017101
H3K4me2	Temp_up	LG10	23877282	23878038	Promoter (<=1kb)	ENSONIG00000017333
H3K4me2	Temp_up	LG14	38007949	38009391	Promoter (2-3kb)	ENSONIG00000036883
H3K4me2	Temp_up	LG3	73780867	73781229	Promoter (2-3kb)	ENSONIG00000006943
H3K4me2	Temp_up	LG3	75616220	75617326	Promoter (<=1kb)	ENSONIG00000014911
H3K4me2	Temp_up	LG5	1510590	1511274	Promoter (<=1kb)	ENSONIG00000020715
H3K4me2	Temp_up	LG5	10623731	10624216	Promoter (<=1kb)	ENSONIG00000028511
H3K4me2	Temp_up	LG23	45087118	45087650	Promoter (<=1kb)	ENSONIG00000001741
H3K4me2	Temp_up	LG13	5146133	5147239	Promoter (<=1kb)	ENSONIG00000001505
H3K4me2	Temp_up	LG7	56861121	56861779	Promoter (<=1kb)	ENSONIG00000036134
H3K4me2	Temp_up	LG3	74151524	74152168	Promoter (1-2kb)	ENSONIG00000005457
H3K4me2	Temp_up	LG18	19306908	19307212	Promoter (<=1kb)	ENSONIG00000031016
H3K4me2	Temp_up	LG5	8763031	8765086	Promoter (<=1kb)	ENSONIG00000014663
H3K4me2	Temp_up	LG22	8271579	8272135	Promoter (1-2kb)	ENSONIG00000020011
H3K4me2	Temp_up	LG15	13192708	13193917	Promoter (<=1kb)	ENSONIG00000014670
H3K4me2	Temp_up	LG14	16097091	16098077	Promoter (<=1kb)	ENSONIG00000005324
H3K4me2	Temp_up	LG18	9547644	9548062	Promoter (<=1kb)	ENSONIG00000031653
H3K4me2	Temp_up	LG18	10208513	10209771	Promoter (<=1kb)	ENSONIG00000010685
H3K4me2	Temp_up	LG17	5934025	5936152	Promoter (<=1kb)	ENSONIG00000009787
H3K4me2	Temp_up	LG15	31514386	31515600	Promoter (<=1kb)	ENSONIG00000011420
H3K4me2	Temp_up	LG11	32378026	32379371	Promoter (<=1kb)	ENSONIG00000006581
H3K4me2	Temp_up	LG1	13856688	13858140	Promoter (<=1kb)	ENSONIG00000038261
H3K4me2	Temp_up	LG11	6480317	6481624	Promoter (2-3kb)	ENSONIG00000016431
H3K4me2	Temp_up	LG19	30829448	30832512	Promoter (<=1kb)	ENSONIG00000013878
H3K4me2	Temp_up	LG12	28574472	28576640	Promoter (<=1kb)	ENSONIG00000016910
H3K4me2	Temp_up	LG6	32803697	32805417	Promoter (<=1kb)	ENSONIG00000018793
H3K4me2	Temp_up	LG15	32038789	32039220	Promoter (1-2kb)	ENSONIG00000012745
H3K4me2	Temp_up	LG2	36317160	36319701	Promoter (<=1kb)	ENSONIG00000000103
H3K4me2	Temp_up	LG22	28351075	28353374	Promoter (<=1kb)	ENSONIG00000040670
H3K4me2	Temp_up	MKQE02002402.1	894	1207	Promoter (<=1kb)	ENSONIG00000027518
H3K4me2	Temp_up	LG4	7304711	7305700	Promoter (1-2kb)	ENSONIG00000033998
H3K4me2	Temp_up	LG18	22823715	22824849	Promoter (<=1kb)	ENSONIG00000018617
H3K4me2	Temp_up	LG3	2375203	2375954	Promoter (<=1kb)	ENSONIG00000003580
H3K4me2	Temp_up	LG7	48751866	48753481	Promoter (<=1kb)	ENSONIG00000008526
H3K4me2	Temp_up	LG19	9813906	9814430	Promoter (1-2kb)	ENSONIG00000032174
H3K4me2	Temp_up	LG20	18398740	18400691	Promoter (<=1kb)	ENSONIG00000012343
H3K4me2	Temp_up	LG9	17822595	17822975	Promoter (<=1kb)	ENSONIG00000005863
H3K4me2	Temp_up	LG12	36238741	36239950	Promoter (<=1kb)	ENSONIG00000034815
H3K4me2	Temp_up	LG5	1455614	1456949	Promoter (<=1kb)	ENSONIG00000000298
H3K4me2	Temp_up	LG23	17648606	17649537	Promoter (<=1kb)	ENSONIG00000012336
H3K4me2	Temp_up	LG7	51840926	51842157	Promoter (2-3kb)	ENSONIG00000015391
H3K4me2	Temp_up	LG11	37854099	37855368	Promoter (<=1kb)	ENSONIG00000001993
H3K4me2	Temp_up	LG7	20503123	20504647	Promoter (<=1kb)	ENSONIG00000002858
H3K4me2	Temp_up	LG23	37172041	37172335	Promoter (<=1kb)	ENSONIG00000003067
H3K4me2	Temp_up	LG7	26678668	26678969	Promoter (<=1kb)	ENSONIG00000004068
H3K4me2	Temp_up	LG12	37065908	37066202	Promoter (2-3kb)	ENSONIG00000028066
H3K4me2	Temp_up	LG10	19050923	19051682	Promoter (<=1kb)	ENSONIG00000028216
H3K4me2	Temp_up	LG18	23161422	23162579	Promoter (<=1kb)	ENSONIG00000018588
H3K4me2	Temp_up	LG20	1231444	1233190	Promoter (<=1kb)	ENSONIG00000014830
H3K4me2	Temp_up	LG13	19282787	19283661	Promoter (<=1kb)	ENSONIG00000009592
H3K4me2	Temp_up	LG9	21607746	21609475	Promoter (<=1kb)	ENSONIG00000014414
H3K4me2	Temp_up	LG17	6625072	6628205	Promoter (<=1kb)	ENSONIG00000016725
H3K4me2	Temp_up	LG10	32755902	32759262	Promoter (<=1kb)	ENSONIG00000007415
H3K4me2	Temp_up	LG3	19557375	19558131	Promoter (<=1kb)	ENSONIG00000030544
H3K4me2	Temp_up	LG23	30908219	30909218	Promoter (<=1kb)	ENSONIG00000019226
H3K4me2	Temp_up	LG14	14982028	14982709	Promoter (<=1kb)	ENSONIG00000005430
H3K4me2	Temp_up	LG5	21619807	21620295	Promoter (<=1kb)	ENSONIG00000018922
H3K4me2	Temp_up	LG15	8121903	8122748	Promoter (<=1kb)	ENSONIG00000000450
H3K4me2	Temp_up	LG7	15964938	15965714	Promoter (<=1kb)	ENSONIG00000011295
H3K4me2	Temp_up	LG13	18270622	18270932	Promoter (<=1kb)	ENSONIG00000018336
H3K4me2	Temp_up	LG6	14811072	14812292	Promoter (<=1kb)	ENSONIG00000010157
H3K4me2	Temp_up	LG8	17636943	17637752	Promoter (<=1kb)	ENSONIG00000038670
H3K4me2	Temp_up	LG18	11314579	11315425	Promoter (<=1kb)	ENSONIG00000010508
H3K4me2	Temp_up	LG7	32932693	32935260	Promoter (<=1kb)	ENSONIG00000022803
H3K4me2	Temp_up	LG23	43098923	43099801	Promoter (<=1kb)	ENSONIG00000002114
H3K4me2	Temp_up	LG5	5717000	5717814	Promoter (1-2kb)	ENSONIG00000005133
H3K4me2	Temp_up	LG18	8931774	8932982	Promoter (<=1kb)	ENSONIG00000033170
H3K4me2	Temp_up	LG16	26206632	26207691	Promoter (<=1kb)	ENSONIG00000017047
H3K4me2	Temp_up	LG17	19417165	19418219	Promoter (<=1kb)	ENSONIG00000009935
H3K4me2	Temp_up	LG3	3225152	3228087	Promoter (<=1kb)	ENSONIG00000003819
H3K4me2	Temp_up	LG23	435495	435989	Promoter (<=1kb)	ENSONIG00000018291
H3K4me2	Temp_up	LG7	32067734	32069018	Promoter (<=1kb)	ENSONIG00000042650
H3K4me2	Temp_up	LG10	14727440	14728686	Promoter (<=1kb)	ENSONIG00000004760
H3K4me2	Temp_up	LG13	25364861	25366082	Promoter (<=1kb)	ENSONIG00000042822
H3K4me2	Temp_up	LG13	16805551	16808615	Promoter (<=1kb)	ENSONIG00000018498
H3K4me2	Temp_up	LG7	61044060	61044740	Promoter (<=1kb)	ENSONIG00000017783
H3K4me2	Temp_up	LG10	33082833	33084130	Promoter (<=1kb)	ENSONIG00000037819
H3K4me2	Temp_up	LG11	4919997	4921896	Promoter (<=1kb)	ENSONIG00000013839
H3K4me2	Temp_up	LG7	60287462	60288784	Promoter (<=1kb)	ENSONIG00000010478
H3K4me2	Temp_up	LG8	20046622	20047361	Promoter (<=1kb)	ENSONIG00000019905
H3K4me2	Temp_up	LG15	39021631	39022288	Promoter (2-3kb)	ENSONIG00000017629
H3K4me2	Temp_up	LG7	52279098	52280646	Promoter (<=1kb)	ENSONIG00000034599
H3K4me2	Temp_up	LG20	14240561	14240867	Promoter (<=1kb)	ENSONIG00000017198
H3K4me2	Temp_up	LG15	25413289	25413593	Promoter (<=1kb)	ENSONIG00000018823
H3K4me2	Temp_up	LG7	12826905	12827735	Promoter (<=1kb)	ENSONIG00000007381
H3K4me2	Temp_up	LG22	18076719	18077013	Promoter (<=1kb)	ENSONIG00000019806
H3K4me2	Temp_up	LG18	33265604	33266426	Promoter (<=1kb)	ENSONIG00000012369
H3K4me2	Temp_up	LG4	32749870	32750779	Promoter (<=1kb)	ENSONIG00000038496
H3K4me2	Temp_up	LG9	14151439	14152526	Promoter (<=1kb)	ENSONIG00000006294
H3K4me2	Temp_up	MKQE02001326.1	5845	6716	Promoter (<=1kb)	ENSONIG00000039563
H3K4me2	Temp_up	MKQE02001311.1	3841	4793	Promoter (<=1kb)	ENSONIG00000032924
H3K4me2	Temp_up	LG7	34346779	34348318	Promoter (<=1kb)	ENSONIG00000031827
H3K4me2	Temp_up	LG17	26908318	26909197	Promoter (<=1kb)	ENSONIG00000006380
H3K4me2	Temp_up	LG3	11937160	11937827	Promoter (<=1kb)	ENSONIG00000031845
H3K4me2	Temp_up	LG2	31743601	31744991	Promoter (<=1kb)	ENSONIG00000017637
H3K4me2	Temp_up	MKQE02001326.1	71001	72061	Promoter (<=1kb)	ENSONIG00000041974
H3K4me2	Temp_up	LG8	2384428	2386129	Promoter (<=1kb)	ENSONIG00000019128
H3K4me2	Temp_up	LG19	18105371	18106789	Promoter (<=1kb)	ENSONIG00000001108
H3K4me2	Temp_up	LG22	20995824	20996716	Promoter (<=1kb)	ENSONIG00000034712
H3K4me2	Temp_up	MKQE02002456.1	197679	198005	Promoter (1-2kb)	ENSONIG00000032881
H3K4me2	Temp_up	LG4	19221958	19223515	Promoter (<=1kb)	ENSONIG00000017126
H3K4me2	Temp_up	LG15	11839763	11840346	Promoter (<=1kb)	ENSONIG00000034831
H3K4me2	Temp_up	LG23	39180747	39181604	Promoter (<=1kb)	ENSONIG00000002708
H3K4me2	Temp_up	LG10	31349724	31351064	Promoter (<=1kb)	ENSONIG00000004157
H3K4me2	Temp_up	LG13	2629741	2630084	Promoter (1-2kb)	ENSONIG00000007137
H3K4me2	Temp_up	LG7	19041613	19043012	Promoter (<=1kb)	ENSONIG00000014967
H3K4me2	Temp_up	LG2	29652312	29652826	Promoter (<=1kb)	ENSONIG00000017678
H3K4me2	Temp_up	LG16	11489898	11490556	Promoter (1-2kb)	ENSONIG00000035598
H3K4me2	Temp_up	LG23	7776525	7778408	Promoter (<=1kb)	ENSONIG00000012088
H3K4me2	Temp_up	LG7	10684390	10686069	Promoter (<=1kb)	ENSONIG00000011231
H3K4me2	Temp_up	LG14	17242005	17242789	Promoter (<=1kb)	ENSONIG00000005171
H3K4me2	Temp_up	LG20	22612317	22612789	Promoter (<=1kb)	ENSONIG00000002282
H3K4me2	Temp_up	LG8	16265792	16266968	Promoter (<=1kb)	ENSONIG00000011567
H3K4me2	Temp_up	LG7	22388029	22389596	Promoter (<=1kb)	ENSONIG00000013882
H3K4me2	Temp_up	LG16	15271281	15272734	Promoter (<=1kb)	ENSONIG00000008938
H3K4me2	Temp_up	LG2	2614497	2615878	Promoter (<=1kb)	ENSONIG00000042208
H3K4me2	Temp_up	LG3	49850187	49850688	Promoter (1-2kb)	ENSONIG00000004486
H3K4me2	Temp_up	LG6	30779756	30781510	Promoter (<=1kb)	ENSONIG00000016358
H3K4me2	Temp_up	LG22	20981953	20982595	Promoter (<=1kb)	ENSONIG00000036085
H3K4me2	Temp_up	LG5	24862140	24862757	Promoter (1-2kb)	ENSONIG00000040365
H3K4me2	Temp_up	LG7	53410145	53411332	Promoter (<=1kb)	ENSONIG00000033192
H3K4me2	Temp_up	LG2	22364127	22365072	Promoter (<=1kb)	ENSONIG00000029875
H3K4me2	Temp_up	LG13	21879875	21881002	Promoter (<=1kb)	ENSONIG00000021265
H3K4me2	Temp_up	LG7	38286354	38286721	Promoter (1-2kb)	ENSONIG00000028287
H3K4me2	Temp_up	LG8	28418263	28419563	Promoter (<=1kb)	ENSONIG00000038565
H3K4me2	Temp_up	LG12	35798162	35798949	Promoter (<=1kb)	ENSONIG00000014207
H3K4me2	Temp_up	LG7	53264225	53265309	Promoter (<=1kb)	ENSONIG00000015165
H3K4me2	Temp_up	LG2	2441205	2442495	Promoter (<=1kb)	ENSONIG00000011534
H3K4me2	Temp_up	LG3	64644878	64646239	Promoter (<=1kb)	ENSONIG00000034493
H3K4me2	Temp_up	LG16	16177176	16178758	Promoter (<=1kb)	ENSONIG00000041116
H3K4me2	Temp_up	LG11	32363673	32364159	Promoter (<=1kb)	ENSONIG00000035297
H3K4me2	Temp_up	LG1	28557210	28559234	Promoter (<=1kb)	ENSONIG00000035360
H3K4me2	Temp_up	LG22	19885384	19885943	Promoter (1-2kb)	ENSONIG00000002701
H3K4me2	Temp_up	LG13	19595977	19597870	Promoter (<=1kb)	ENSONIG00000009700
H3K4me2	Temp_up	LG7	55544768	55545557	Promoter (2-3kb)	ENSONIG00000043148
H3K4me2	Temp_up	LG1	38166948	38169646	Promoter (<=1kb)	ENSONIG00000029776
H3K4me2	Temp_up	LG17	35719590	35720001	Promoter (<=1kb)	ENSONIG00000012066
H3K4me2	Temp_up	LG3	41886164	41886520	Promoter (<=1kb)	ENSONIG00000036844
H3K4me2	Temp_up	LG12	4455570	4456115	Promoter (<=1kb)	ENSONIG00000032965
H3K4me2	Temp_up	LG20	8388831	8389633	Promoter (<=1kb)	ENSONIG00000016605
H3K4me2	Temp_up	LG11	22881505	22883821	Promoter (<=1kb)	ENSONIG00000039149
H3K4me2	Temp_up	LG6	27031453	27032707	Promoter (<=1kb)	ENSONIG00000018230
H3K4me2	Temp_up	LG13	15956806	15957099	Promoter (2-3kb)	ENSONIG00000032181
H3K4me2	Temp_up	LG6	29821522	29821924	Promoter (<=1kb)	ENSONIG00000016259
H3K4me2	Temp_up	LG7	5755889	5757451	Promoter (<=1kb)	ENSONIG00000011018
H3K4me2	Temp_up	LG18	7241245	7243202	Promoter (<=1kb)	ENSONIG00000015610
H3K4me2	Temp_up	LG18	20203496	20204621	Promoter (<=1kb)	ENSONIG00000009316
H3K4me2	Temp_up	LG15	25505070	25505953	Promoter (<=1kb)	ENSONIG00000018825
H3K4me2	Temp_up	LG20	16695740	16696680	Promoter (<=1kb)	ENSONIG00000017447
H3K4me2	Temp_up	LG7	62205209	62205671	Promoter (<=1kb)	ENSONIG00000010302
H3K4me2	Temp_up	LG15	25673402	25673791	Promoter (1-2kb)	ENSONIG00000018832
H3K4me2	Temp_up	LG1	12800599	12801615	Promoter (<=1kb)	ENSONIG00000013374
H3K4me2	Temp_up	LG19	15359645	15361860	Promoter (<=1kb)	ENSONIG00000022424
H3K4me2	Temp_up	LG19	22157024	22158474	Promoter (<=1kb)	ENSONIG00000019601
H3K4me2	Temp_up	LG7	31991517	31992603	Promoter (<=1kb)	ENSONIG00000012766
H3K4me2	Temp_up	LG10	8487935	8488229	Promoter (<=1kb)	ENSONIG00000001856
H3K4me2	Temp_up	LG5	21715844	21717637	Promoter (<=1kb)	ENSONIG00000018927
H3K4me2	Temp_up	LG16	17214420	17215160	Promoter (<=1kb)	ENSONIG00000008555
H3K4me2	Temp_up	LG13	12773288	12775015	Promoter (<=1kb)	ENSONIG00000000737
H3K4me2	Temp_up	LG19	12555898	12556305	Promoter (2-3kb)	ENSONIG00000003703
H3K4me2	Temp_up	LG11	35855678	35856947	Promoter (<=1kb)	ENSONIG00000002291
H3K4me2	Temp_up	LG6	32944687	32945440	Promoter (<=1kb)	ENSONIG00000018805
H3K4me2	Temp_up	LG10	15190218	15191256	Promoter (<=1kb)	ENSONIG00000004673
H3K4me2	Temp_up	LG20	670919	673061	Promoter (<=1kb)	ENSONIG00000014884
H3K4me2	Temp_up	LG4	21527209	21527547	Promoter (<=1kb)	ENSONIG00000005368
H3K4me2	Temp_up	LG14	33851017	33851335	Promoter (1-2kb)	ENSONIG00000005619
H3K4me2	Temp_up	LG22	24338016	24339227	Promoter (<=1kb)	ENSONIG00000010806
H3K4me2	Temp_up	LG4	14029725	14032161	Promoter (<=1kb)	ENSONIG00000039300
H3K4me2	Temp_up	LG18	15560590	15561797	Promoter (<=1kb)	ENSONIG00000009918
H3K4me2	Temp_up	LG20	17372097	17372538	Promoter (1-2kb)	ENSONIG00000012465
H3K4me2	Temp_up	LG22	15886485	15887810	Promoter (<=1kb)	ENSONIG00000019660
H3K4me2	Temp_up	LG12	18501286	18502824	Promoter (<=1kb)	ENSONIG00000013395
H3K4me2	Temp_up	LG9	2474926	2475237	Promoter (2-3kb)	ENSONIG00000009877
H3K4me2	Temp_up	LG13	17251776	17252722	Promoter (<=1kb)	ENSONIG00000041460
H3K4me2	Temp_up	LG16	31799911	31800230	Promoter (<=1kb)	ENSONIG00000013664
H3K4me2	Temp_up	LG15	3623187	3625295	Promoter (<=1kb)	ENSONIG00000001021
H3K4me2	Temp_up	LG16	24337987	24338622	Promoter (<=1kb)	ENSONIG00000027634
H3K4me2	Temp_up	LG20	8543364	8545076	Promoter (<=1kb)	ENSONIG00000016617
H3K4me2	Temp_up	LG8	11912338	11913763	Promoter (<=1kb)	ENSONIG00000016060
H3K4me2	Temp_up	LG13	29184746	29186044	Promoter (<=1kb)	ENSONIG00000002924
H3K4me2	Temp_up	LG4	1848161	1849891	Promoter (<=1kb)	ENSONIG00000007876
H3K4me2	Temp_up	LG1	28170634	28171751	Promoter (<=1kb)	ENSONIG00000033789
H3K4me2	Temp_up	LG20	33289153	33291198	Promoter (<=1kb)	ENSONIG00000039713
H3K4me2	Temp_up	LG14	31881152	31882921	Promoter (<=1kb)	ENSONIG00000005709
H3K4me2	Temp_up	LG11	37233643	37235416	Promoter (<=1kb)	ENSONIG00000002059
H3K4me2	Temp_up	LG4	10343090	10343869	Promoter (1-2kb)	ENSONIG00000030635
H3K4me2	Temp_up	LG18	25288529	25289643	Promoter (<=1kb)	ENSONIG00000018416
H3K4me2	Temp_up	LG17	513551	515221	Promoter (<=1kb)	ENSONIG00000034581
H3K4me2	Temp_up	LG16	27502103	27503298	Promoter (<=1kb)	ENSONIG00000020651
H3K4me2	Temp_up	LG9	15480289	15481709	Promoter (<=1kb)	ENSONIG00000006122
H3K4me2	Temp_up	LG10	2566702	2568233	Promoter (<=1kb)	ENSONIG00000011311
H3K4me2	Temp_up	LG3	60037748	60039086	Promoter (2-3kb)	ENSONIG00000027718
H3K4me2	Temp_up	LG10	23325532	23326661	Promoter (<=1kb)	ENSONIG00000017303
H3K4me2	Temp_up	LG11	29242177	29242523	Promoter (<=1kb)	ENSONIG00000001479
H3K4me2	Temp_up	LG7	56677555	56678051	Promoter (<=1kb)	ENSONIG00000014765
H3K4me2	Temp_up	LG6	22036687	22036981	Promoter (<=1kb)	ENSONIG00000021413
H3K4me2	Temp_up	LG1	2515786	2516933	Promoter (1-2kb)	ENSONIG00000015612
H3K4me2	Temp_up	LG4	19331483	19332319	Promoter (<=1kb)	ENSONIG00000041881
H3K4me2	Temp_up	LG12	25868043	25870267	Promoter (<=1kb)	ENSONIG00000029096
H3K4me2	Temp_up	LG18	12186743	12188097	Promoter (<=1kb)	ENSONIG00000010354
H3K4me2	Temp_up	LG10	26524504	26525752	Promoter (<=1kb)	ENSONIG00000013346
H3K4me2	Temp_up	LG14	13902612	13903479	Promoter (2-3kb)	ENSONIG00000005556
H3K4me2	Temp_up	MKQE02002209.1	9075	9379	Promoter (<=1kb)	ENSONIG00000030570
H3K4me2	Temp_up	LG5	20081353	20082364	Promoter (<=1kb)	ENSONIG00000036605
H3K4me2	Temp_up	LG23	34226008	34227051	Promoter (<=1kb)	ENSONIG00000031773
H3K4me2	Temp_up	LG5	27632068	27632950	Promoter (<=1kb)	ENSONIG00000016092
H3K4me2	Temp_up	LG18	12898560	12899712	Promoter (<=1kb)	ENSONIG00000041241
H3K4me2	Temp_up	LG7	43873585	43874888	Promoter (<=1kb)	ENSONIG00000015646
H3K4me2	Temp_up	LG22	28339982	28341258	Promoter (<=1kb)	ENSONIG00000036337
H3K4me2	Temp_up	LG6	13812340	13813184	Promoter (<=1kb)	ENSONIG00000039852
H3K4me2	Temp_up	LG15	3636138	3637478	Promoter (<=1kb)	ENSONIG00000036326
H3K4me2	Temp_up	LG14	11652736	11653926	Promoter (<=1kb)	ENSONIG00000016749
H3K4me2	Temp_up	LG20	11394951	11396583	Promoter (<=1kb)	ENSONIG00000016911
H3K4me2	Temp_up	LG11	20579213	20580069	Promoter (<=1kb)	ENSONIG00000029899
H3K4me2	Temp_up	LG22	11982811	11983324	Promoter (<=1kb)	ENSONIG00000013835
H3K4me2	Temp_up	LG14	16189650	16190019	Promoter (1-2kb)	ENSONIG00000034293
H3K4me2	Temp_up	MKQE02001314.1	16131	16576	Promoter (<=1kb)	ENSONIG00000041260
H3K4me2	Temp_up	LG12	37449825	37450167	Promoter (<=1kb)	ENSONIG00000037791
H3K4me2	Temp_up	LG4	10137966	10139448	Promoter (<=1kb)	ENSONIG00000008361
H3K4me2	Temp_up	LG5	31255658	31256189	Promoter (<=1kb)	ENSONIG00000020297
H3K4me2	Temp_up	MKQE02001584.1	3270	3832	Promoter (<=1kb)	ENSONIG00000039135
H3K4me2	Temp_up	LG18	26583026	26584154	Promoter (2-3kb)	ENSONIG00000015150
H3K4me2	Temp_up	LG11	7665363	7666964	Promoter (<=1kb)	ENSONIG00000035860
H3K4me2	Temp_up	LG4	7790903	7791865	Promoter (<=1kb)	ENSONIG00000008064
H3K4me2	Temp_up	LG10	11136812	11138791	Promoter (<=1kb)	ENSONIG00000004247
H3K4me2	Temp_up	LG20	9587621	9589017	Promoter (<=1kb)	ENSONIG00000016729
H3K4me2	Temp_up	LG16	14427107	14428119	Promoter (<=1kb)	ENSONIG00000009015
H3K4me2	Temp_up	LG5	18805600	18806865	Promoter (<=1kb)	ENSONIG00000014316
H3K4me2	Temp_up	LG20	12390140	12390834	Promoter (<=1kb)	ENSONIG00000016995
H3K4me2	Temp_up	LG22	32800956	32802625	Promoter (<=1kb)	ENSONIG00000027838
H3K4me2	Temp_up	LG7	40866031	40867039	Promoter (<=1kb)	ENSONIG00000003936
H3K4me2	Temp_up	LG5	10685896	10687272	Promoter (<=1kb)	ENSONIG00000034595
H3K4me2	Temp_up	LG19	8955993	8956287	Promoter (2-3kb)	ENSONIG00000021033
H3K4me2	Temp_up	LG13	23307494	23308533	Promoter (<=1kb)	ENSONIG00000010056
H3K4me2	Temp_up	LG1	16384925	16386412	Promoter (<=1kb)	ENSONIG00000003203
H3K4me2	Temp_up	LG4	33562695	33563047	Promoter (1-2kb)	ENSONIG00000029841
H3K4me2	Temp_up	LG18	21281506	21282273	Promoter (<=1kb)	ENSONIG00000037046
H3K4me2	Temp_up	LG19	18518592	18519520	Promoter (<=1kb)	ENSONIG00000029008
H3K4me2	Temp_up	LG9	22408640	22409601	Promoter (<=1kb)	ENSONIG00000020423
H3K4me2	Temp_up	LG3	53155980	53157038	Promoter (2-3kb)	ENSONIG00000042310
H3K4me2	Temp_up	LG22	33461685	33463175	Promoter (<=1kb)	ENSONIG00000007591
H3K4me2	Temp_up	LG4	24137851	24139056	Promoter (<=1kb)	ENSONIG00000042422
H3K4me2	Temp_up	LG23	42794862	42795938	Promoter (<=1kb)	ENSONIG00000029947
H3K4me2	Temp_up	LG2	11818467	11819867	Promoter (<=1kb)	ENSONIG00000001363
H3K4me2	Temp_up	LG5	8492011	8492822	Promoter (1-2kb)	ENSONIG00000031774
H3K4me2	Temp_up	LG23	26218555	26219806	Promoter (<=1kb)	ENSONIG00000035982
H3K4me2	Temp_up	LG10	20262192	20262774	Promoter (<=1kb)	ENSONIG00000034360
H3K4me2	Temp_up	LG15	7922756	7924243	Promoter (<=1kb)	ENSONIG00000000476
H3K4me2	Temp_up	LG13	13717487	13718494	Promoter (<=1kb)	ENSONIG00000000527
H3K4me2	Temp_up	LG17	37535493	37535867	Promoter (2-3kb)	ENSONIG00000011983
H3K4me2	Temp_up	LG13	19236123	19237012	Promoter (<=1kb)	ENSONIG00000009590
H3K4me2	Temp_up	LG7	34769447	34770779	Promoter (2-3kb)	ENSONIG00000035554
H3K4me2	Temp_up	LG16	6605989	6606846	Promoter (<=1kb)	ENSONIG00000007177
H3K4me2	Temp_up	LG11	17401144	17401438	Promoter (1-2kb)	ENSONIG00000040561
H3K4me2	Temp_up	LG17	37900607	37903851	Promoter (<=1kb)	ENSONIG00000042652
H3K4me2	Temp_up	LG11	5958306	5958684	Promoter (<=1kb)	ENSONIG00000006864
H3K4me2	Temp_up	LG2	21019782	21021589	Promoter (<=1kb)	ENSONIG00000005297
H3K4me2	Temp_up	LG16	33080001	33081443	Promoter (<=1kb)	ENSONIG00000017407
H3K4me2	Temp_up	LG7	42232781	42233137	Promoter (<=1kb)	ENSONIG00000003836
H3K4me2	Temp_up	LG23	34491782	34494805	Promoter (<=1kb)	ENSONIG00000004783
H3K4me2	Temp_up	LG17	14595778	14596695	Promoter (<=1kb)	ENSONIG00000000094
H3K4me2	Temp_up	LG4	32595519	32596541	Promoter (<=1kb)	ENSONIG00000032647
H3K4me2	Temp_up	LG12	6990424	6990716	Promoter (<=1kb)	ENSONIG00000015873
H3K4me2	Temp_up	LG12	2286391	2286685	Promoter (<=1kb)	ENSONIG00000034876
H3K4me2	Temp_up	LG9	21764327	21764739	Promoter (<=1kb)	ENSONIG00000014439
H3K4me2	Temp_up	LG19	22627864	22629039	Promoter (<=1kb)	ENSONIG00000021199
H3K4me2	Temp_up	LG18	10412552	10414890	Promoter (<=1kb)	ENSONIG00000010655
H3K4me2	Temp_up	LG14	21228615	21228909	Promoter (<=1kb)	ENSONIG00000006107
H3K4me2	Temp_up	LG3	47855501	47855794	Promoter (1-2kb)	ENSONIG00000039831
H3K4me2	Temp_up	LG9	18073123	18074049	Promoter (<=1kb)	ENSONIG00000005835
H3K4me2	Temp_up	LG15	7384031	7384519	Promoter (1-2kb)	ENSONIG00000033490
H3K4me2	Temp_up	MKQE02000521.1	67140	68253	Promoter (<=1kb)	ENSONIG00000011399
H3K4me2	Temp_up	LG16	2251438	2253067	Promoter (<=1kb)	ENSONIG00000004360
H3K4me2	Temp_up	LG20	23579122	23579709	Promoter (2-3kb)	ENSONIG00000027503
H3K4me2	Temp_up	LG1	13029656	13031246	Promoter (<=1kb)	ENSONIG00000032500
H3K4me2	Temp_up	LG11	10662603	10663580	Promoter (<=1kb)	ENSONIG00000033868
H3K4me2	Temp_up	LG7	1493240	1494497	Promoter (<=1kb)	ENSONIG00000038407
H3K4me2	Temp_up	LG13	17065763	17066078	Promoter (<=1kb)	ENSONIG00000018487
H3K4me2	Temp_up	LG7	2239792	2241232	Promoter (<=1kb)	ENSONIG00000041776
H3K4me2	Temp_up	LG17	8049011	8050213	Promoter (<=1kb)	ENSONIG00000033061
H3K4me2	Temp_up	LG5	39167423	39168074	Promoter (1-2kb)	ENSONIG00000005085
H3K4me2	Temp_up	LG5	23816375	23816882	Promoter (2-3kb)	ENSONIG00000019147
H3K4me2	Temp_up	LG10	3657225	3658030	Promoter (2-3kb)	ENSONIG00000015824
H3K4me2	Temp_up	LG6	18976784	18977745	Promoter (2-3kb)	ENSONIG00000017565
H3K4me2	Temp_up	LG10	34451736	34453722	Promoter (<=1kb)	ENSONIG00000000357
H3K4me2	Temp_up	LG11	2099566	2100752	Promoter (<=1kb)	ENSONIG00000022371
H3K4me2	Temp_up	LG18	13242387	13244070	Promoter (<=1kb)	ENSONIG00000010169
H3K4me2	Temp_up	LG4	24383076	24383622	Promoter (<=1kb)	ENSONIG00000032930
H3K4me2	Temp_up	LG17	21491097	21491568	Promoter (<=1kb)	ENSONIG00000009913
H3K4me2	Temp_up	LG10	31997250	31998464	Promoter (<=1kb)	ENSONIG00000040333
H3K4me2	Temp_up	LG16	25835853	25837142	Promoter (1-2kb)	ENSONIG00000017086
H3K4me2	Temp_up	LG4	808465	809307	Promoter (<=1kb)	ENSONIG00000020625
H3K4me2	Temp_up	LG7	57589360	57590506	Promoter (<=1kb)	ENSONIG00000014621
H3K4me2	Temp_up	LG18	19561040	19563387	Promoter (<=1kb)	ENSONIG00000009446
H3K4me2	Temp_up	LG13	5230999	5232204	Promoter (<=1kb)	ENSONIG00000028399
H3K4me2	Temp_up	LG7	62005762	62006334	Promoter (<=1kb)	ENSONIG00000010314
H3K4me2	Temp_up	LG3	2200408	2201431	Promoter (<=1kb)	ENSONIG00000002069
H3K4me2	Temp_up	LG3	38169451	38170566	Promoter (<=1kb)	ENSONIG00000036097
H3K4me2	Temp_up	LG10	13095851	13096517	Promoter (1-2kb)	ENSONIG00000005011
H3K4me2	Temp_up	LG18	25169437	25170750	Promoter (<=1kb)	ENSONIG00000027870
H3K4me2	Temp_up	LG11	23398334	23400047	Promoter (<=1kb)	ENSONIG00000012981
H3K4me2	Temp_up	LG6	31484521	31485641	Promoter (<=1kb)	ENSONIG00000017668
H3K4me2	Temp_up	LG18	27114943	27116506	Promoter (<=1kb)	ENSONIG00000015092
H3K4me2	Temp_up	LG10	13913261	13914049	Promoter (<=1kb)	ENSONIG00000004839
H3K4me2	Temp_up	LG5	30329043	30329511	Promoter (<=1kb)	ENSONIG00000020328
H3K4me2	Temp_up	LG13	10346871	10347809	Promoter (<=1kb)	ENSONIG00000001029
H3K4me2	Temp_up	LG15	927368	928012	Promoter (<=1kb)	ENSONIG00000001230
H3K4me2	Temp_up	LG15	12781398	12782992	Promoter (<=1kb)	ENSONIG00000014718
H3K4me2	Temp_up	LG7	42753938	42754752	Promoter (<=1kb)	ENSONIG00000027960
H3K4me2	Temp_up	LG7	20494730	20496198	Promoter (<=1kb)	ENSONIG00000042409
H3K4me2	Temp_up	LG13	16770113	16771815	Promoter (<=1kb)	ENSONIG00000018504
H3K4me2	Temp_up	LG12	29819737	29820912	Promoter (<=1kb)	ENSONIG00000010617
H3K4me2	Temp_up	LG15	23436126	23438024	Promoter (<=1kb)	ENSONIG00000018725
H3K4me2	Temp_up	LG1	28318591	28320948	Promoter (<=1kb)	ENSONIG00000031077
H3K4me2	Temp_up	LG6	8803804	8805435	Promoter (<=1kb)	ENSONIG00000013841
H3K4me2	Temp_up	LG20	23220050	23220465	Promoter (<=1kb)	ENSONIG00000002180
H3K4me2	Temp_up	LG3	79673221	79674797	Promoter (<=1kb)	ENSONIG00000033818
H3K4me2	Temp_up	LG18	14520759	14522339	Promoter (<=1kb)	ENSONIG00000031990
H3K4me2	Temp_up	LG18	12717875	12721356	Promoter (<=1kb)	ENSONIG00000010247
H3K4me2	Temp_up	LG10	14942861	14944295	Promoter (<=1kb)	ENSONIG00000038291
H3K4me2	Temp_up	LG20	35925643	35927007	Promoter (<=1kb)	ENSONIG00000017978
H3K4me2	Temp_up	LG19	21270524	21270899	Promoter (<=1kb)	ENSONIG00000000433
H3K4me2	Temp_up	LG9	19434770	19435675	Promoter (<=1kb)	ENSONIG00000014206
H3K4me2	Temp_up	LG7	7482558	7483371	Promoter (<=1kb)	ENSONIG00000011142
H3K4me2	Temp_up	LG2	31936380	31937546	Promoter (<=1kb)	ENSONIG00000033024
H3K4me2	Temp_up	LG16	32197148	32198292	Promoter (1-2kb)	ENSONIG00000039218
H3K4me2	Temp_up	LG3	8683827	8685110	Promoter (<=1kb)	ENSONIG00000019907
H3K4me2	Temp_up	LG14	22741631	22742029	Promoter (1-2kb)	ENSONIG00000031897
H3K4me2	Temp_up	LG7	56215836	56216664	Promoter (<=1kb)	ENSONIG00000028841
H3K4me2	Temp_up	LG22	21900939	21902621	Promoter (<=1kb)	ENSONIG00000002403
H3K4me2	Temp_up	LG1	23009390	23010376	Promoter (<=1kb)	ENSONIG00000041611
H3K4me2	Temp_up	LG14	13854791	13855187	Promoter (1-2kb)	ENSONIG00000024160
H3K4me2	Temp_up	LG17	37813886	37814370	Promoter (<=1kb)	ENSONIG00000038690
H3K4me2	Temp_up	LG14	26041612	26043660	Promoter (<=1kb)	ENSONIG00000011144
H3K4me2	Temp_up	LG1	17961055	17964315	Promoter (<=1kb)	ENSONIG00000033676
H3K4me2	Temp_up	LG16	12268509	12269107	Promoter (1-2kb)	ENSONIG00000004260
H3K4me2	Temp_up	LG15	18526242	18527361	Promoter (<=1kb)	ENSONIG00000031359
H3K4me2	Temp_up	LG17	23534372	23535977	Promoter (<=1kb)	ENSONIG00000036286
H3K4me2	Temp_up	LG7	41115460	41116342	Promoter (<=1kb)	ENSONIG00000003909
H3K4me2	Temp_up	LG3	15333902	15335626	Promoter (<=1kb)	ENSONIG00000001793
H3K4me2	Temp_up	LG8	6805889	6806502	Promoter (<=1kb)	ENSONIG00000018297
H3K4me2	Temp_up	LG20	21947623	21948356	Promoter (<=1kb)	ENSONIG00000028418
H3K4me2	Temp_up	LG18	15349470	15350226	Promoter (<=1kb)	ENSONIG00000009952
H3K4me2	Temp_up	LG10	13636867	13637511	Promoter (1-2kb)	ENSONIG00000041517
H3K4me2	Temp_up	LG7	55000154	55001559	Promoter (<=1kb)	ENSONIG00000014961
H3K4me2	Temp_up	LG15	32768714	32769505	Promoter (<=1kb)	ENSONIG00000041644
H3K4me2	Temp_up	LG20	1632851	1633861	Promoter (<=1kb)	ENSONIG00000014804
H3K4me2	Temp_up	LG13	5265615	5267099	Promoter (<=1kb)	ENSONIG00000001481
H3K4me2	Temp_up	MKQE02000727.1	37284	37706	Promoter (1-2kb)	ENSONIG00000033253
H3K4me2	Temp_up	LG3	81600138	81600631	Promoter (2-3kb)	ENSONIG00000028631
H3K4me2	Temp_up	LG23	42484745	42486146	Promoter (<=1kb)	ENSONIG00000007762
H3K4me2	Temp_up	LG9	26330035	26330932	Promoter (<=1kb)	ENSONIG00000004723
H3K4me2	Temp_up	LG12	14353294	14355648	Promoter (<=1kb)	ENSONIG00000011798
H3K4me2	Temp_up	LG20	35251105	35251536	Promoter (<=1kb)	ENSONIG00000017948
H3K4me2	Temp_up	LG6	12689325	12689618	Promoter (<=1kb)	ENSONIG00000003190
H3K4me2	Temp_up	LG20	15103729	15105545	Promoter (<=1kb)	ENSONIG00000039104
H3K4me2	Temp_up	LG12	24239234	24239858	Promoter (<=1kb)	ENSONIG00000015265
H3K4me2	Temp_up	LG11	22266081	22266863	Promoter (<=1kb)	ENSONIG00000036835
H3K4me2	Temp_up	LG16	3435632	3436346	Promoter (<=1kb)	ENSONIG00000039678
H3K4me2	Temp_up	LG7	11780539	11781325	Promoter (<=1kb)	ENSONIG00000015385
H3K4me2	Temp_up	MKQE02000170.1	150426	151177	Promoter (<=1kb)	ENSONIG00000039696
H3K4me2	Temp_up	LG6	15115818	15116683	Promoter (<=1kb)	ENSONIG00000033853
H3K4me2	Temp_up	LG16	620640	621379	Promoter (<=1kb)	ENSONIG00000005789
H3K4me2	Temp_up	LG6	26193840	26195274	Promoter (<=1kb)	ENSONIG00000018141
H3K4me2	Temp_up	LG7	27260100	27260637	Promoter (1-2kb)	ENSONIG00000027843
H3K4me2	Temp_up	LG7	27267919	27268461	Promoter (<=1kb)	ENSONIG00000035892
H3K4me2	Temp_up	LG20	8667760	8668309	Promoter (<=1kb)	ENSONIG00000016626
H3K4me2	Temp_up	LG8	22548943	22549841	Promoter (2-3kb)	ENSONIG00000028637
H3K4me2	Temp_up	LG1	25343242	25345143	Promoter (<=1kb)	ENSONIG00000017042
H3K4me2	Temp_up	LG20	22857273	22858049	Promoter (<=1kb)	ENSONIG00000002232
H3K4me2	Temp_up	LG3	59418058	59418360	Promoter (<=1kb)	ENSONIG00000042453
H3K4me2	Temp_up	LG18	20209699	20210625	Promoter (<=1kb)	ENSONIG00000038775
H3K4me2	Temp_up	LG2	20285125	20285417	Promoter (<=1kb)	ENSONIG00000005460
H3K4me2	Temp_up	LG16	32930413	32932187	Promoter (<=1kb)	ENSONIG00000013821
H3K4me2	Temp_up	LG18	18360294	18360614	Promoter (1-2kb)	ENSONIG00000009573
H3K4me2	Temp_up	LG23	35896954	35897993	Promoter (<=1kb)	ENSONIG00000004589
H3K4me2	Temp_up	LG14	39868868	39869754	Promoter (1-2kb)	ENSONIG00000033856
H3K4me2	Temp_up	LG12	21022886	21023852	Promoter (<=1kb)	ENSONIG00000015008
H3K4me2	Temp_up	LG7	46655045	46656285	Promoter (<=1kb)	ENSONIG00000037609
H3K4me2	Temp_up	LG22	24645960	24646294	Promoter (<=1kb)	ENSONIG00000010758
H3K4me2	Temp_up	LG22	34610639	34611633	Promoter (<=1kb)	ENSONIG00000007541
H3K4me2	Temp_up	LG10	7237378	7239690	Promoter (<=1kb)	ENSONIG00000012882
H3K4me2	Temp_up	LG17	8023556	8024679	Promoter (<=1kb)	ENSONIG00000016805
H3K4me2	Temp_up	LG7	10534418	10536043	Promoter (<=1kb)	ENSONIG00000041233
H3K4me2	Temp_up	LG16	31388077	31391121	Promoter (<=1kb)	ENSONIG00000016346
H3K4me2	Temp_up	LG1	39472437	39474666	Promoter (<=1kb)	ENSONIG00000003502
H3K4me2	Temp_up	LG9	8959534	8960858	Promoter (1-2kb)	ENSONIG00000024479
H3K4me2	Temp_up	LG6	13712723	13713017	Promoter (<=1kb)	ENSONIG00000031779
H3K4me2	Temp_up	LG20	11431137	11431431	Promoter (<=1kb)	ENSONIG00000016916
H3K4me2	Temp_up	LG20	8400990	8401645	Promoter (<=1kb)	ENSONIG00000016602
H3K4me2	Temp_up	LG1	12820932	12822530	Promoter (<=1kb)	ENSONIG00000042066
H3K4me2	Temp_up	LG10	6551730	6552308	Promoter (<=1kb)	ENSONIG00000012762
H3K4me2	Temp_up	LG8	9799278	9800288	Promoter (<=1kb)	ENSONIG00000015825
H3K4me2	Temp_up	LG1	32603171	32604123	Promoter (<=1kb)	ENSONIG00000002895
H3K4me2	Temp_up	LG15	21296194	21296609	Promoter (<=1kb)	ENSONIG00000035389
H3K4me2	Temp_up	LG19	12486971	12487455	Promoter (1-2kb)	ENSONIG00000003712
H3K4me2	Temp_up	LG14	20070476	20070989	Promoter (<=1kb)	ENSONIG00000032182
H3K4me2	Temp_up	MKQE02000211.1	27302	27686	Promoter (<=1kb)	ENSONIG00000034558
H3K4me2	Temp_up	LG15	11780095	11781638	Promoter (<=1kb)	ENSONIG00000013325
H3K4me2	Temp_up	LG11	28675952	28676245	Promoter (<=1kb)	ENSONIG00000029991
H3K4me2	Temp_up	LG6	31394205	31394867	Promoter (<=1kb)	ENSONIG00000031535
H3K4me2	Temp_up	LG22	37759292	37759650	Promoter (1-2kb)	ENSONIG00000027879
H3K4me2	Temp_up	LG18	9354847	9355464	Promoter (<=1kb)	ENSONIG00000042425
H3K4me2	Temp_up	LG18	9376336	9377524	Promoter (<=1kb)	ENSONIG00000018611
H3K4me2	Temp_up	LG11	8209086	8209432	Promoter (<=1kb)	ENSONIG00000007024
H3K4me2	Temp_up	LG10	22873275	22874831	Promoter (<=1kb)	ENSONIG00000039958
H3K4me2	Temp_up	LG11	12060939	12062307	Promoter (<=1kb)	ENSONIG00000011326
H3K4me2	Temp_up	LG11	28036628	28038803	Promoter (<=1kb)	ENSONIG00000016349
H3K4me2	Temp_up	LG3	4893338	4895933	Promoter (<=1kb)	ENSONIG00000001551
H3K4me2	Temp_up	LG3	48607580	48608775	Promoter (<=1kb)	ENSONIG00000035797
H3K4me2	Temp_up	LG22	11459637	11460764	Promoter (<=1kb)	ENSONIG00000035836
H3K4me2	Temp_up	LG19	25188464	25190698	Promoter (<=1kb)	ENSONIG00000019493
H3K4me2	Temp_up	LG20	12844382	12845653	Promoter (<=1kb)	ENSONIG00000029831
H3K4me2	Temp_up	LG17	31029216	31030637	Promoter (<=1kb)	ENSONIG00000041522
H3K4me2	Temp_up	LG20	1639442	1641109	Promoter (<=1kb)	ENSONIG00000014801
H3K4me2	Temp_up	LG5	26367653	26368263	Promoter (<=1kb)	ENSONIG00000038646
H3K4me2	Temp_up	LG20	4503184	4503633	Promoter (<=1kb)	ENSONIG00000014610
H3K4me2	Temp_up	LG18	10643707	10644508	Promoter (<=1kb)	ENSONIG00000031995
H3K4me2	Temp_up	LG20	15118167	15118804	Promoter (<=1kb)	ENSONIG00000017324
H3K4me2	Temp_up	LG11	25089378	25090501	Promoter (<=1kb)	ENSONIG00000034671
H3K4me2	Temp_up	LG7	50019806	50020548	Promoter (<=1kb)	ENSONIG00000008359
H3K4me2	Temp_up	LG4	34491728	34493165	Promoter (<=1kb)	ENSONIG00000009290
H3K4me2	Temp_up	LG4	25146915	25148574	Promoter (<=1kb)	ENSONIG00000001381
H3K4me2	Temp_up	LG15	12878605	12879733	Promoter (<=1kb)	ENSONIG00000028237
H3K4me2	Temp_up	LG14	16497002	16498432	Promoter (<=1kb)	ENSONIG00000036846
H3K4me2	Temp_up	LG7	53308734	53310470	Promoter (<=1kb)	ENSONIG00000015159
H3K4me2	Temp_up	LG23	34624726	34626378	Promoter (<=1kb)	ENSONIG00000004766
H3K4me2	Temp_up	LG5	11677342	11678762	Promoter (<=1kb)	ENSONIG00000035822
H3K4me2	Temp_up	LG12	18457957	18459446	Promoter (<=1kb)	ENSONIG00000013399
H3K4me2	Temp_up	LG13	28121531	28122855	Promoter (<=1kb)	ENSONIG00000003020
H3K4me2	Temp_up	LG8	9895804	9898011	Promoter (<=1kb)	ENSONIG00000015833
H3K4me2	Temp_up	LG1	37364423	37365333	Promoter (<=1kb)	ENSONIG00000003266
H3K4me2	Temp_up	LG11	1909639	1910841	Promoter (<=1kb)	ENSONIG00000008021
H3K4me2	Temp_up	LG23	40363307	40364613	Promoter (<=1kb)	ENSONIG00000002461
H3K4me2	Temp_up	LG13	20820480	20821857	Promoter (<=1kb)	ENSONIG00000009801
H3K4me2	Temp_up	LG6	31969942	31970263	Promoter (<=1kb)	ENSONIG00000016467
H3K4me2	Temp_up	LG22	20362066	20365341	Promoter (<=1kb)	ENSONIG00000002646
H3K4me2	Temp_up	LG11	23044892	23046029	Promoter (<=1kb)	ENSONIG00000012891
H3K4me2	Temp_up	LG20	8818483	8819605	Promoter (<=1kb)	ENSONIG00000016636
H3K4me2	Temp_up	LG3	38707220	38707683	Promoter (<=1kb)	ENSONIG00000037999
H3K4me2	Temp_up	LG20	23154255	23155284	Promoter (1-2kb)	ENSONIG00000002184
H3K4me2	Temp_up	LG5	16232434	16233888	Promoter (1-2kb)	ENSONIG00000004216
H3K4me2	Temp_up	LG7	38055011	38056070	Promoter (<=1kb)	ENSONIG00000012643
H3K4me2	Temp_up	LG13	17511489	17513851	Promoter (<=1kb)	ENSONIG00000018436
H3K4me2	Temp_up	LG7	63158226	63159109	Promoter (<=1kb)	ENSONIG00000039946
H3K4me2	Temp_up	LG7	58928495	58929543	Promoter (<=1kb)	ENSONIG00000014546
H3K4me2	Temp_up	LG17	30331695	30332783	Promoter (<=1kb)	ENSONIG00000027409
H3K4me2	Temp_up	LG7	32306802	32308077	Promoter (<=1kb)	ENSONIG00000012730
H3K4me2	Temp_up	LG17	4885273	4887097	Promoter (<=1kb)	ENSONIG00000009813
H3K4me2	Temp_up	LG6	19122954	19124016	Promoter (<=1kb)	ENSONIG00000017583
H3K4me2	Temp_up	LG22	37818660	37819971	Promoter (<=1kb)	ENSONIG00000004745
H3K4me2	Temp_up	LG18	29433212	29434623	Promoter (1-2kb)	ENSONIG00000014918
H3K4me2	Temp_up	LG7	8154028	8155310	Promoter (<=1kb)	ENSONIG00000011244
H3K4me2	Temp_up	LG10	8644096	8646580	Promoter (<=1kb)	ENSONIG00000042546
H3K4me2	Temp_up	LG6	15881126	15883022	Promoter (<=1kb)	ENSONIG00000010029
H3K4me2	Temp_up	LG4	3116868	3117721	Promoter (1-2kb)	ENSONIG00000041551
H3K4me2	Temp_up	LG20	13908555	13909108	Promoter (2-3kb)	ENSONIG00000021140
H3K4me2	Temp_up	LG8	28433861	28435419	Promoter (1-2kb)	ENSONIG00000040440
H3K4me2	Temp_up	LG7	39542552	39543622	Promoter (<=1kb)	ENSONIG00000004084
H3K4me2	Temp_up	LG13	18913218	18914507	Promoter (2-3kb)	ENSONIG00000021606
H3K4me2	Temp_up	LG7	33435580	33436644	Promoter (<=1kb)	ENSONIG00000040103
H3K4me2	Temp_up	LG13	18861942	18864045	Promoter (<=1kb)	ENSONIG00000009510
H3K4me2	Temp_up	LG7	16347326	16349524	Promoter (<=1kb)	ENSONIG00000007383
H3K4me2	Temp_up	LG3	22689025	22690499	Promoter (<=1kb)	ENSONIG00000039590
H3K4me2	Temp_up	LG20	27123533	27124662	Promoter (2-3kb)	ENSONIG00000034406
H3K4me2	Temp_up	LG7	49215	49699	Promoter (<=1kb)	ENSONIG00000040079
H3K4me2	Temp_up	LG4	26337269	26337608	Promoter (<=1kb)	ENSONIG00000038059
H3K4me2	Temp_up	LG18	20174653	20177163	Promoter (<=1kb)	ENSONIG00000009335
H3K4me2	Temp_up	LG18	16351629	16352236	Promoter (1-2kb)	ENSONIG00000031400
H3K4me2	Temp_up	LG2	32768083	32769696	Promoter (<=1kb)	ENSONIG00000015780
H3K4me2	Temp_up	LG6	17943385	17944891	Promoter (<=1kb)	ENSONIG00000017488
H3K4me2	Temp_up	LG17	34851168	34851726	Promoter (<=1kb)	ENSONIG00000011873
H3K4me2	Temp_up	LG19	21969997	21971421	Promoter (<=1kb)	ENSONIG00000033665
H3K4me2	Temp_up	LG4	24506749	24508204	Promoter (<=1kb)	ENSONIG00000001425
H3K4me2	Temp_up	LG7	56368988	56370525	Promoter (<=1kb)	ENSONIG00000014813
H3K4me2	Temp_up	LG10	6938450	6939950	Promoter (<=1kb)	ENSONIG00000012734
H3K4me2	Temp_up	LG19	9460302	9461776	Promoter (<=1kb)	ENSONIG00000012082
H3K4me2	Temp_up	LG2	20972024	20972436	Promoter (<=1kb)	ENSONIG00000022989
H3K4me2	Temp_up	LG23	32423819	32424976	Promoter (<=1kb)	ENSONIG00000019296
H3K4me2	Temp_up	LG13	13927978	13928514	Promoter (<=1kb)	ENSONIG00000000507
H3K4me2	Temp_up	LG9	6824194	6825114	Promoter (<=1kb)	ENSONIG00000042944
H3K4me2	Temp_up	LG22	33378088	33379146	Promoter (<=1kb)	ENSONIG00000035047
H3K4me2	Temp_up	LG18	17748580	17748867	Promoter (2-3kb)	ENSONIG00000009642
H3K4me2	Temp_up	LG15	39062521	39063716	Promoter (<=1kb)	ENSONIG00000039888
H3K4me2	Temp_up	LG14	12420274	12422662	Promoter (<=1kb)	ENSONIG00000028652
H3K4me2	Temp_up	LG9	34324193	34325551	Promoter (<=1kb)	ENSONIG00000009638
H3K4me2	Temp_up	LG11	18176988	18179482	Promoter (<=1kb)	ENSONIG00000002882
H3K4me2	Temp_up	LG6	19477092	19478961	Promoter (<=1kb)	ENSONIG00000014541
H3K4me2	Temp_up	LG7	54335259	54337552	Promoter (<=1kb)	ENSONIG00000030196
H3K4me2	Temp_up	LG14	2952430	2954681	Promoter (<=1kb)	ENSONIG00000010468
H3K4me2	Temp_up	LG20	4471782	4473690	Promoter (<=1kb)	ENSONIG00000038019
H3K4me2	Temp_up	LG12	22190985	22192343	Promoter (<=1kb)	ENSONIG00000015084
H3K4me2	Temp_up	LG16	10026735	10028411	Promoter (<=1kb)	ENSONIG00000004430
H3K4me2	Temp_up	LG7	12377257	12377872	Promoter (<=1kb)	ENSONIG00000015447
H3K4me2	Temp_up	LG12	16943779	16945246	Promoter (<=1kb)	ENSONIG00000016132
H3K4me2	Temp_up	LG15	6019881	6020833	Promoter (<=1kb)	ENSONIG00000000717
H3K4me2	Temp_up	LG20	23223273	23224122	Promoter (<=1kb)	ENSONIG00000002171
H3K4me2	Temp_up	LG5	36197635	36198923	Promoter (<=1kb)	ENSONIG00000003120
H3K4me2	Temp_up	LG6	6484099	6484608	Promoter (<=1kb)	ENSONIG00000030067
H3K4me2	Temp_up	LG4	22839188	22841139	Promoter (<=1kb)	ENSONIG00000001959
H3K4me2	Temp_up	LG11	38406536	38407826	Promoter (<=1kb)	ENSONIG00000033499
H3K4me2	Temp_up	LG22	7933420	7933709	Promoter (<=1kb)	ENSONIG00000020001
H3K4me2	Temp_up	LG5	23693867	23695639	Promoter (<=1kb)	ENSONIG00000031865
H3K4me2	Temp_up	LG13	18821937	18823858	Promoter (<=1kb)	ENSONIG00000009499
H3K4me2	Temp_up	LG19	6927381	6928963	Promoter (<=1kb)	ENSONIG00000012392
H3K4me2	Temp_up	LG10	32000771	32001410	Promoter (<=1kb)	ENSONIG00000041417
H3K4me2	Temp_up	LG15	34253758	34255398	Promoter (<=1kb)	ENSONIG00000028737
H3K4me2	Temp_up	LG7	21575093	21575486	Promoter (<=1kb)	ENSONIG00000014033
H3K4me2	Temp_up	LG23	31250012	31251489	Promoter (<=1kb)	ENSONIG00000019245
H3K4me2	Temp_up	LG22	16992575	16993505	Promoter (<=1kb)	ENSONIG00000019713
H3K4me2	Temp_up	MKQE02001085.1	2130	2444	Promoter (<=1kb)	ENSONIG00000011280
H3K4me2	Temp_up	LG19	12669014	12670583	Promoter (<=1kb)	ENSONIG00000003677
H3K4me2	Temp_up	LG7	20610624	20611269	Promoter (1-2kb)	ENSONIG00000002876
H3K4me2	Temp_up	LG4	29796084	29796993	Promoter (<=1kb)	ENSONIG00000009777
H3K4me2	Temp_up	LG12	24854583	24855118	Promoter (<=1kb)	ENSONIG00000014471
H3K4me2	Temp_up	LG12	28478373	28479024	Promoter (<=1kb)	ENSONIG00000032493
H3K4me2	Temp_up	LG16	13487553	13489222	Promoter (<=1kb)	ENSONIG00000004181
H3K4me2	Temp_up	LG11	28770812	28771817	Promoter (<=1kb)	ENSONIG00000041770
H3K4me2	Temp_up	LG18	4430708	4431296	Promoter (<=1kb)	ENSONIG00000010997
H3K4me2	Temp_up	LG14	34053749	34054666	Promoter (<=1kb)	ENSONIG00000005862
H3K4me2	Temp_up	LG11	17667605	17667954	Promoter (2-3kb)	ENSONIG00000002779
H3K4me2	Temp_up	LG7	9665076	9665877	Promoter (<=1kb)	ENSONIG00000011485
H3K4me2	Temp_up	LG22	23165143	23165556	Promoter (<=1kb)	ENSONIG00000002107
H3K4me2	Temp_up	LG16	9832615	9832995	Promoter (2-3kb)	ENSONIG00000035432
H3K4me2	Temp_up	LG15	11141560	11142005	Promoter (<=1kb)	ENSONIG00000027727
H3K4me2	Temp_up	LG20	7505493	7506559	Promoter (<=1kb)	ENSONIG00000016554
H3K4me2	Temp_up	LG3	10552168	10553352	Promoter (<=1kb)	ENSONIG00000013481
H3K4me2	Temp_up	LG14	25765866	25767797	Promoter (<=1kb)	ENSONIG00000011173
H3K4me2	Temp_up	LG18	7943532	7945070	Promoter (<=1kb)	ENSONIG00000018704
H3K4me2	Temp_up	LG2	27122525	27124386	Promoter (<=1kb)	ENSONIG00000017883
H3K4me2	Temp_up	LG20	30451453	30452707	Promoter (<=1kb)	ENSONIG00000009147
H3K4me2	Temp_up	LG18	35249005	35249629	Promoter (2-3kb)	ENSONIG00000037081
H3K4me2	Temp_up	LG17	23817133	23818814	Promoter (<=1kb)	ENSONIG00000007700
H3K4me2	Temp_up	LG16	11232002	11233274	Promoter (<=1kb)	ENSONIG00000030650
H3K4me2	Temp_up	LG4	14243169	14244360	Promoter (1-2kb)	ENSONIG00000019382
H3K4me2	Temp_up	LG13	19950004	19951187	Promoter (<=1kb)	ENSONIG00000009736
H3K4me2	Temp_up	LG10	24539686	24540410	Promoter (<=1kb)	ENSONIG00000009466
H3K4me2	Temp_up	LG4	24157839	24158755	Promoter (<=1kb)	ENSONIG00000001568
H3K4me2	Temp_up	MT	1161	1688	Promoter (<=1kb)	ENSONIG00000034988
H3K4me2	Temp_up	LG9	12562955	12564196	Promoter (<=1kb)	ENSONIG00000006391
H3K4me2	Temp_up	LG23	44143339	44144586	Promoter (<=1kb)	ENSONIG00000001906
H3K4me2	Temp_up	LG19	16892630	16892918	Promoter (2-3kb)	ENSONIG00000001358
H3K4me2	Temp_up	LG7	22069728	22072094	Promoter (<=1kb)	ENSONIG00000013969
H3K4me2	Temp_up	LG9	6425594	6426457	Promoter (2-3kb)	ENSONIG00000020640
H3K4me2	Temp_up	LG8	8024031	8024325	Promoter (<=1kb)	ENSONIG00000020784
H3K4me2	Temp_up	LG10	21995160	21997804	Promoter (<=1kb)	ENSONIG00000017235
H3K4me2	Temp_up	LG5	23700935	23701638	Promoter (1-2kb)	ENSONIG00000019134
H3K4me2	Temp_up	LG11	22245954	22248144	Promoter (<=1kb)	ENSONIG00000012756
H3K4me2	Temp_up	LG20	24529450	24530552	Promoter (<=1kb)	ENSONIG00000001949
H3K4me2	Temp_up	LG19	19835850	19836144	Promoter (1-2kb)	ENSONIG00000000843
H3K4me2	Temp_up	LG14	36498544	36499716	Promoter (<=1kb)	ENSONIG00000040966
H3K4me2	Temp_up	LG10	26688192	26689685	Promoter (<=1kb)	ENSONIG00000013334
H3K4me2	Temp_up	LG1	24190836	24193027	Promoter (<=1kb)	ENSONIG00000005569
H3K4me2	Temp_up	LG12	2812513	2813990	Promoter (<=1kb)	ENSONIG00000011956
H3K4me2	Temp_up	LG3	44358655	44359168	Promoter (2-3kb)	ENSONIG00000032632
H3K4me2	Temp_up	LG12	17408787	17410887	Promoter (<=1kb)	ENSONIG00000013699
H3K4me2	Temp_up	LG2	34360594	34363947	Promoter (<=1kb)	ENSONIG00000015919
H3K4me2	Temp_up	LG17	3342004	3343730	Promoter (<=1kb)	ENSONIG00000009976
H3K4me2	Temp_up	LG15	11889895	11890767	Promoter (<=1kb)	ENSONIG00000013308
H3K4me2	Temp_up	LG15	21150466	21150856	Promoter (2-3kb)	ENSONIG00000030737
H3K4me2	Temp_up	LG7	4061105	4062184	Promoter (<=1kb)	ENSONIG00000010837
H3K4me2	Temp_up	LG23	39349399	39350965	Promoter (<=1kb)	ENSONIG00000032428
H3K4me2	Temp_up	LG15	33073727	33075408	Promoter (<=1kb)	ENSONIG00000012580
H3K4me2	Temp_up	LG23	6050932	6052670	Promoter (<=1kb)	ENSONIG00000011958
H3K4me2	Temp_up	MKQE02000362.1	221999	222453	Promoter (<=1kb)	ENSONIG00000035784
H3K4me2	Temp_up	LG12	25335258	25336390	Promoter (<=1kb)	ENSONIG00000035621
H3K4me2	Temp_up	LG7	56208342	56210031	Promoter (<=1kb)	ENSONIG00000014845
H3K4me2	Temp_up	LG15	11155732	11157190	Promoter (<=1kb)	ENSONIG00000013408
H3K4me2	Temp_up	LG5	14401864	14403047	Promoter (<=1kb)	ENSONIG00000000360
H3K4me2	Temp_up	LG12	28605705	28607735	Promoter (<=1kb)	ENSONIG00000016907
H3K4me2	Temp_up	LG4	8420342	8421071	Promoter (<=1kb)	ENSONIG00000008214
H3K4me2	Temp_up	LG3	57089865	57091066	Promoter (2-3kb)	ENSONIG00000035032
H3K4me2	Temp_up	LG4	24640817	24642196	Promoter (<=1kb)	ENSONIG00000001411
H3K4me2	Temp_up	LG15	32962506	32964454	Promoter (<=1kb)	ENSONIG00000012625
H3K4me2	Temp_up	LG22	21273135	21274460	Promoter (<=1kb)	ENSONIG00000002499
H3K4me2	Temp_up	LG15	37901331	37903144	Promoter (<=1kb)	ENSONIG00000007269
H3K4me2	Temp_up	LG12	16726967	16728096	Promoter (<=1kb)	ENSONIG00000034532
H3K4me2	Temp_up	LG15	11902939	11903937	Promoter (<=1kb)	ENSONIG00000028394
H3K4me2	Temp_up	LG6	21039408	21040168	Promoter (1-2kb)	ENSONIG00000014598
H3K4me2	Temp_up	LG16	17210257	17211108	Promoter (<=1kb)	ENSONIG00000021104
H3K4me2	Temp_up	LG4	6547605	6548874	Promoter (1-2kb)	ENSONIG00000038564
H3K4me2	Temp_up	LG2	16364599	16365904	Promoter (<=1kb)	ENSONIG00000020857
H3K4me2	Temp_up	LG7	39378860	39380356	Promoter (<=1kb)	ENSONIG00000039755
H3K4me2	Temp_up	LG7	11809912	11810894	Promoter (2-3kb)	ENSONIG00000036344
H3K4me2	Temp_up	LG7	57154068	57155844	Promoter (<=1kb)	ENSONIG00000014717
H3K4me2	Temp_up	LG4	18398229	18399207	Promoter (<=1kb)	ENSONIG00000017203
H3K4me2	Temp_up	LG15	88256	89499	Promoter (<=1kb)	ENSONIG00000001336
H3K4me2	Temp_up	LG8	20297436	20298851	Promoter (2-3kb)	ENSONIG00000019866
H3K4me2	Temp_up	LG13	27807145	27808664	Promoter (<=1kb)	ENSONIG00000037366
H3K4me2	Temp_up	LG11	31215567	31217736	Promoter (<=1kb)	ENSONIG00000006648
H3K4me2	Temp_up	LG12	15435826	15437155	Promoter (<=1kb)	ENSONIG00000015963
H3K4me2	Temp_up	LG2	20464711	20466369	Promoter (<=1kb)	ENSONIG00000005428
H3K4me2	Temp_up	LG11	7513552	7514161	Promoter (<=1kb)	ENSONIG00000006776
H3K4me2	Temp_up	LG3	37683623	37684838	Promoter (<=1kb)	ENSONIG00000006296
H3K4me2	Temp_up	LG20	4007295	4007929	Promoter (<=1kb)	ENSONIG00000040435
H3K4me2	Temp_up	LG7	20776456	20777470	Promoter (<=1kb)	ENSONIG00000000196
H3K4me2	Temp_up	LG4	35059807	35060223	Promoter (1-2kb)	ENSONIG00000030437
H3K4me2	Temp_up	LG20	27137850	27138452	Promoter (1-2kb)	ENSONIG00000041182
H3K4me2	Temp_up	LG11	13648578	13649742	Promoter (2-3kb)	ENSONIG00000034396
H3K4me2	Temp_up	LG20	12909655	12911795	Promoter (<=1kb)	ENSONIG00000017073
H3K4me2	Temp_up	LG2	16695922	16697291	Promoter (2-3kb)	ENSONIG00000027729
H3K4me2	Temp_up	LG6	11529671	11530360	Promoter (<=1kb)	ENSONIG00000004513
H3K4me2	Temp_up	LG6	36890006	36890900	Promoter (<=1kb)	ENSONIG00000003419
H3K4me2	Temp_up	LG5	142104	142720	Promoter (<=1kb)	ENSONIG00000019472
H3K4me2	Temp_up	LG18	8999885	9000242	Promoter (1-2kb)	ENSONIG00000018643
H3K4me2	Temp_up	LG12	8129918	8130348	Promoter (<=1kb)	ENSONIG00000037751
H3K4me2	Temp_up	LG19	21739980	21740455	Promoter (2-3kb)	ENSONIG00000031963
H3K4me2	Temp_up	LG19	19657237	19658432	Promoter (<=1kb)	ENSONIG00000031844
H3K4me2	Temp_up	LG11	17904390	17905345	Promoter (<=1kb)	ENSONIG00000028110
H3K4me2	Temp_up	LG22	17393491	17394760	Promoter (<=1kb)	ENSONIG00000027098
H3K4me2	Temp_up	LG5	6636318	6637227	Promoter (<=1kb)	ENSONIG00000011487
H3K4me2	Temp_up	LG16	18618975	18619450	Promoter (<=1kb)	ENSONIG00000040885
H3K4me2	Temp_up	LG20	7314613	7315306	Promoter (<=1kb)	ENSONIG00000039074
H3K4me2	Temp_up	LG2	7083409	7083968	Promoter (<=1kb)	ENSONIG00000004298
H3K4me2	Temp_up	LG15	32975316	32976389	Promoter (<=1kb)	ENSONIG00000040022
H3K4me2	Temp_up	LG14	31874976	31875761	Promoter (<=1kb)	ENSONIG00000036233
H3K4me2	Temp_up	LG9	14641717	14642041	Promoter (<=1kb)	ENSONIG00000028755
H3K4me2	Temp_up	MKQE02002220.1	2760	3439	Promoter (<=1kb)	ENSONIG00000033590
H3K4me2	Temp_up	LG1	1553436	1555043	Promoter (<=1kb)	ENSONIG00000006966
H3K4me2	Temp_up	LG7	10488850	10489901	Promoter (<=1kb)	ENSONIG00000031888
H3K4me2	Temp_up	LG4	6760140	6761818	Promoter (<=1kb)	ENSONIG00000012568
H3K4me2	Temp_up	LG8	19321203	19323356	Promoter (<=1kb)	ENSONIG00000019975
H3K4me2	Temp_up	LG6	32327441	32328187	Promoter (<=1kb)	ENSONIG00000020588
H3K4me2	Temp_up	LG22	17673352	17674596	Promoter (<=1kb)	ENSONIG00000019765
H3K4me2	Temp_up	LG6	29709143	29709550	Promoter (<=1kb)	ENSONIG00000028211
H3K4me2	Temp_up	LG12	17957758	17958294	Promoter (<=1kb)	ENSONIG00000013485
H3K4me2	Temp_up	LG4	27711286	27711623	Promoter (<=1kb)	ENSONIG00000000848
H3K4me2	Temp_up	LG3	22174993	22177072	Promoter (<=1kb)	ENSONIG00000036026
H3K4me2	Temp_up	LG4	4833088	4833544	Promoter (<=1kb)	ENSONIG00000037228
H3K4me2	Temp_up	LG18	9360054	9362343	Promoter (<=1kb)	ENSONIG00000018612
H3K4me2	Temp_up	LG1	18811447	18813131	Promoter (<=1kb)	ENSONIG00000006245
H3K4me2	Temp_up	LG6	33134196	33135763	Promoter (<=1kb)	ENSONIG00000018819
H3K4me2	Temp_up	LG20	18672491	18672909	Promoter (2-3kb)	ENSONIG00000012291
H3K4me2	Temp_up	LG9	12179130	12180425	Promoter (<=1kb)	ENSONIG00000006449
H3K4me2	Temp_up	LG5	37942067	37943105	Promoter (<=1kb)	ENSONIG00000003265
H3K4me2	Temp_up	LG22	20559681	20560447	Promoter (<=1kb)	ENSONIG00000002633
H3K4me2	Temp_up	LG3	49715321	49715724	Promoter (1-2kb)	ENSONIG00000043213
H3K4me2	Temp_up	LG18	35019350	35019644	Promoter (2-3kb)	ENSONIG00000014065
H3K4me2	Temp_up	LG20	19577230	19578847	Promoter (<=1kb)	ENSONIG00000012161
H3K4me2	Temp_up	LG15	32412664	32413596	Promoter (2-3kb)	ENSONIG00000012700
H3K4me2	Temp_up	LG8	18094176	18094498	Promoter (<=1kb)	ENSONIG00000020057
H3K4me2	Temp_up	LG19	22125752	22127564	Promoter (<=1kb)	ENSONIG00000019603
H3K4me2	Temp_up	LG7	577317	577689	Promoter (<=1kb)	ENSONIG00000010597
H3K4me2	Temp_up	LG18	15390504	15391861	Promoter (<=1kb)	ENSONIG00000009940
H3K4me2	Temp_up	LG15	28997179	28998311	Promoter (<=1kb)	ENSONIG00000032922
H3K4me2	Temp_up	LG6	21310754	21312332	Promoter (<=1kb)	ENSONIG00000042338
H3K4me2	Temp_up	LG22	24665724	24666877	Promoter (<=1kb)	ENSONIG00000041347
H3K4me2	Temp_up	MKQE02001369.1	9188	9783	Promoter (<=1kb)	ENSONIG00000036859
H3K4me2	Temp_up	MKQE02002224.1	8957	9536	Promoter (1-2kb)	ENSONIG00000028437
H3K4me2	Temp_up	LG5	1172128	1173146	Promoter (<=1kb)	ENSONIG00000028821
H3K4me2	Temp_up	LG11	32888483	32889457	Promoter (<=1kb)	ENSONIG00000006542
H3K4me2	Temp_up	LG6	24633702	24634504	Promoter (1-2kb)	ENSONIG00000018063
H3K4me2	Temp_up	LG17	35275836	35276135	Promoter (1-2kb)	ENSONIG00000011837
H3K4me2	Temp_up	LG22	29883338	29885053	Promoter (<=1kb)	ENSONIG00000007745
H3K4me2	Temp_up	LG20	18559195	18561499	Promoter (<=1kb)	ENSONIG00000012304
H3K4me2	Temp_up	LG6	19953806	19954610	Promoter (<=1kb)	ENSONIG00000041801
H3K4me2	Temp_up	LG14	28016962	28017426	Promoter (<=1kb)	ENSONIG00000013177
H3K4me2	Temp_up	LG3	80944905	80945562	Promoter (<=1kb)	ENSONIG00000030168
H3K4me2	Temp_up	LG4	24018492	24019021	Promoter (<=1kb)	ENSONIG00000031433
H3K4me2	Temp_up	LG1	27594637	27595090	Promoter (<=1kb)	ENSONIG00000020596
H3K4me2	Temp_up	LG20	11748700	11749529	Promoter (<=1kb)	ENSONIG00000039334
H3K4me2	Temp_up	LG7	32967347	32968502	Promoter (<=1kb)	ENSONIG00000032599
H3K4me2	Temp_up	LG14	4188067	4188688	Promoter (<=1kb)	ENSONIG00000008321
H3K4me2	Temp_up	LG1	5706994	5708434	Promoter (<=1kb)	ENSONIG00000007145
H3K4me2	Temp_up	LG8	27206781	27207289	Promoter (<=1kb)	ENSONIG00000008054
H3K4me2	Temp_up	LG13	11410266	11411471	Promoter (<=1kb)	ENSONIG00000034050
H3K4me2	Temp_up	LG7	55587608	55587955	Promoter (<=1kb)	ENSONIG00000014887
H3K4me2	Temp_up	LG23	38773557	38773955	Promoter (<=1kb)	ENSONIG00000002761
H3K4me2	Temp_up	LG19	27594935	27595646	Promoter (<=1kb)	ENSONIG00000007702
H3K4me2	Temp_up	LG6	32340996	32342420	Promoter (<=1kb)	ENSONIG00000039217
H3K4me2	Temp_up	LG16	21892384	21894059	Promoter (<=1kb)	ENSONIG00000006662
H3K4me2	Temp_up	LG5	38464990	38465660	Promoter (<=1kb)	ENSONIG00000003299
H3K4me2	Temp_up	LG12	23333894	23336202	Promoter (<=1kb)	ENSONIG00000015186
H3K4me2	Temp_up	LG7	162135	163474	Promoter (<=1kb)	ENSONIG00000018226
H3K4me2	Temp_up	LG4	13903232	13904795	Promoter (<=1kb)	ENSONIG00000019417
H3K4me2	Temp_up	LG1	42928	45380	Promoter (<=1kb)	ENSONIG00000015575
H3K4me2	Temp_up	LG23	26080766	26081362	Promoter (2-3kb)	ENSONIG00000040548
H3K4me2	Temp_up	LG20	19669950	19670935	Promoter (<=1kb)	ENSONIG00000012132
H3K4me2	Temp_up	LG20	24852498	24853874	Promoter (<=1kb)	ENSONIG00000029568
H3K4me2	Temp_up	LG11	8287571	8288963	Promoter (<=1kb)	ENSONIG00000028296
H3K4me2	Temp_up	LG19	11792415	11793152	Promoter (<=1kb)	ENSONIG00000020122
H3K4me2	Temp_up	LG7	37297591	37299381	Promoter (<=1kb)	ENSONIG00000012527
H3K4me2	Temp_up	LG19	27602255	27603304	Promoter (<=1kb)	ENSONIG00000008157
H3K4me2	Temp_up	LG3	10462160	10464171	Promoter (<=1kb)	ENSONIG00000013506
H3K4me2	Temp_up	LG12	17730130	17731497	Promoter (<=1kb)	ENSONIG00000013594
H3K4me2	Temp_up	LG7	57943047	57943708	Promoter (1-2kb)	ENSONIG00000035296
H3K4me2	Temp_up	LG19	14271831	14272359	Promoter (2-3kb)	ENSONIG00000020626
H3K4me2	Temp_up	LG14	32259169	32261549	Promoter (<=1kb)	ENSONIG00000041442
H3K4me2	Temp_up	LG20	24097981	24099096	Promoter (<=1kb)	ENSONIG00000002081
H3K4me2	Temp_up	LG18	13253278	13254665	Promoter (<=1kb)	ENSONIG00000010166
H3K4me2	Temp_up	LG14	6823019	6824076	Promoter (<=1kb)	ENSONIG00000014646
H3K4me2	Temp_up	LG23	16412528	16413213	Promoter (<=1kb)	ENSONIG00000025979
H3K4me2	Temp_up	LG1	21088392	21089351	Promoter (<=1kb)	ENSONIG00000038176
H3K4me2	Temp_up	LG23	41881502	41883007	Promoter (<=1kb)	ENSONIG00000002311
H3K4me2	Temp_up	LG11	17598522	17599538	Promoter (1-2kb)	ENSONIG00000002764
H3K4me2	Temp_up	LG10	12859958	12860908	Promoter (<=1kb)	ENSONIG00000005145
H3K4me2	Temp_up	LG12	5360809	5361848	Promoter (<=1kb)	ENSONIG00000016088
H3K4me2	Temp_up	LG16	27552585	27553603	Promoter (<=1kb)	ENSONIG00000015721
H3K4me2	Temp_up	LG7	36495826	36496434	Promoter (<=1kb)	ENSONIG00000013917
H3K4me2	Temp_up	LG7	39367190	39368523	Promoter (<=1kb)	ENSONIG00000039463
H3K4me2	Temp_up	LG12	37726100	37727474	Promoter (<=1kb)	ENSONIG00000000704
H3K4me2	Temp_up	LG3	10933249	10934381	Promoter (<=1kb)	ENSONIG00000013475
H3K4me2	Temp_up	LG20	32940218	32940817	Promoter (<=1kb)	ENSONIG00000000481
H3K4me2	Temp_up	LG7	64216837	64217212	Promoter (<=1kb)	ENSONIG00000010238
H3K4me2	Temp_up	LG7	22523701	22524385	Promoter (1-2kb)	ENSONIG00000013862
H3K4me2	Temp_up	LG22	11667493	11669662	Promoter (<=1kb)	ENSONIG00000017767
H3K4me2	Temp_up	LG2	18618420	18618851	Promoter (<=1kb)	ENSONIG00000002580
H3K4me2	Temp_up	LG13	17141130	17141828	Promoter (<=1kb)	ENSONIG00000018474
H3K4me2	Temp_up	LG13	887688	889545	Promoter (<=1kb)	ENSONIG00000015478
H3K4me2	Temp_up	LG3	1676230	1678130	Promoter (<=1kb)	ENSONIG00000000598
H3K4me2	Temp_up	LG22	36901983	36902746	Promoter (<=1kb)	ENSONIG00000027556
H3K4me2	Temp_up	LG4	35068189	35069355	Promoter (<=1kb)	ENSONIG00000032372
H3K4me2	Temp_up	LG4	16740306	16741818	Promoter (<=1kb)	ENSONIG00000040254
H3K4me2	Temp_up	LG7	10337914	10338240	Promoter (<=1kb)	ENSONIG00000011584
H3K4me2	Temp_up	LG19	13733949	13735351	Promoter (<=1kb)	ENSONIG00000003575
H3K4me2	Temp_up	LG6	34777305	34777960	Promoter (<=1kb)	ENSONIG00000003519
H3K4me2	Temp_up	MKQE02001369.1	21243	21775	Promoter (<=1kb)	ENSONIG00000009078
H3K4me2	Temp_up	LG5	3300120	3301283	Promoter (<=1kb)	ENSONIG00000030306
H3K4me2	Temp_up	LG23	36411086	36411731	Promoter (<=1kb)	ENSONIG00000003167
H3K4me2	Temp_up	LG4	29195995	29196630	Promoter (<=1kb)	ENSONIG00000009833
H3K4me2	Temp_up	LG11	34336217	34337294	Promoter (<=1kb)	ENSONIG00000032325
H3K4me2	Temp_up	LG20	24533679	24534639	Promoter (<=1kb)	ENSONIG00000001947
H3K4me2	Temp_up	LG13	22130269	22131843	Promoter (<=1kb)	ENSONIG00000009920
H3K4me2	Temp_up	LG8	3927934	3928683	Promoter (<=1kb)	ENSONIG00000018072
H3K4me2	Temp_up	MKQE02002007.1	6844	7480	Promoter (<=1kb)	ENSONIG00000042690
H3K4me2	Temp_up	LG20	34338451	34339326	Promoter (<=1kb)	ENSONIG00000015140
H3K4me2	Temp_up	LG11	31225787	31227020	Promoter (<=1kb)	ENSONIG00000033284
H3K4me2	Temp_up	LG19	8581225	8582227	Promoter (<=1kb)	ENSONIG00000033162
H3K4me2	Temp_up	LG1	25083618	25084620	Promoter (<=1kb)	ENSONIG00000028635
H3K4me2	Temp_up	LG6	31967882	31968176	Promoter (<=1kb)	ENSONIG00000016466
H3K4me2	Temp_up	LG1	20197439	20197957	Promoter (2-3kb)	ENSONIG00000006104
H3K4me2	Temp_up	LG23	11759629	11761090	Promoter (<=1kb)	ENSONIG00000012210
H3K4me2	Temp_up	LG11	37983464	37984515	Promoter (<=1kb)	ENSONIG00000036325
H3K4me2	Temp_up	LG2	28756631	28757889	Promoter (<=1kb)	ENSONIG00000040835
H3K4me2	Temp_up	LG23	34477767	34478279	Promoter (1-2kb)	ENSONIG00000004784
H3K4me2	Temp_up	LG5	31706405	31708464	Promoter (<=1kb)	ENSONIG00000020278
H3K4me2	Temp_up	LG11	23631163	23631639	Promoter (<=1kb)	ENSONIG00000037886
H3K4me2	Temp_up	LG3	21727637	21728790	Promoter (<=1kb)	ENSONIG00000033454
H3K4me2	Temp_up	LG16	23050018	23050825	Promoter (<=1kb)	ENSONIG00000020485
H3K4me2	Temp_up	LG16	27646923	27647937	Promoter (<=1kb)	ENSONIG00000042035
H3K4me2	Temp_up	LG7	43528444	43528975	Promoter (<=1kb)	ENSONIG00000036412
H3K4me2	Temp_up	LG9	19424407	19425569	Promoter (2-3kb)	ENSONIG00000042509
H3K4me2	Temp_up	LG4	12045291	12045598	Promoter (<=1kb)	ENSONIG00000015688
H3K4me2	Temp_up	LG2	11151968	11153605	Promoter (<=1kb)	ENSONIG00000001409
H3K4me2	Temp_up	LG4	35108558	35110313	Promoter (1-2kb)	ENSONIG00000035377
H3K4me2	Temp_up	LG16	20606799	20607704	Promoter (1-2kb)	ENSONIG00000014284
H3K4me2	Temp_up	LG4	13999671	14000646	Promoter (<=1kb)	ENSONIG00000019410
H3K4me2	Temp_up	LG11	38040431	38042377	Promoter (<=1kb)	ENSONIG00000037448
H3K4me2	Temp_up	LG6	8701595	8702765	Promoter (<=1kb)	ENSONIG00000042973
H3K4me2	Temp_up	LG5	5290880	5291783	Promoter (<=1kb)	ENSONIG00000033917
H3K4me2	Temp_up	LG19	17214724	17215934	Promoter (<=1kb)	ENSONIG00000001274
H3K4me2	Temp_up	LG19	7370006	7370321	Promoter (<=1kb)	ENSONIG00000029006
H3K4me2	Temp_up	LG23	14071722	14072550	Promoter (<=1kb)	ENSONIG00000000993
H3K4me2	Temp_up	LG14	19118288	19119100	Promoter (<=1kb)	ENSONIG00000004995
H3K4me2	Temp_up	LG18	9032094	9033905	Promoter (<=1kb)	ENSONIG00000018637
H3K4me2	Temp_up	LG15	32926190	32926998	Promoter (<=1kb)	ENSONIG00000031551
H3K4me2	Temp_up	LG23	11216568	11218017	Promoter (<=1kb)	ENSONIG00000031319
H3K4me2	Temp_up	LG11	36141296	36142285	Promoter (<=1kb)	ENSONIG00000002258
H3K4me2	Temp_up	LG19	24906635	24907984	Promoter (<=1kb)	ENSONIG00000031573
H3K4me2	Temp_up	LG1	14155810	14156674	Promoter (<=1kb)	ENSONIG00000003392
H3K4me2	Temp_up	LG10	17481790	17483636	Promoter (<=1kb)	ENSONIG00000005501
H3K4me2	Temp_up	LG7	49675355	49676555	Promoter (<=1kb)	ENSONIG00000037898
H3K4me2	Temp_up	LG8	20523399	20524198	Promoter (<=1kb)	ENSONIG00000019851
H3K4me2	Temp_up	LG22	8501853	8502164	Promoter (<=1kb)	ENSONIG00000027769
H3K4me2	Temp_up	LG11	18596172	18597048	Promoter (<=1kb)	ENSONIG00000002967
H3K4me2	Temp_up	LG5	15400529	15401044	Promoter (<=1kb)	ENSONIG00000029583
H3K4me2	Temp_up	LG6	32542815	32544065	Promoter (<=1kb)	ENSONIG00000017756
H3K4me2	Temp_up	LG5	24688961	24690344	Promoter (<=1kb)	ENSONIG00000019234
H3K4me2	Temp_up	LG6	32780155	32782011	Promoter (<=1kb)	ENSONIG00000018788
H3K4me2	Temp_up	LG18	7012955	7015319	Promoter (<=1kb)	ENSONIG00000038592
H3K4me2	Temp_up	LG16	903707	905920	Promoter (<=1kb)	ENSONIG00000004259
H3K4me2	Temp_up	LG4	20249249	20250511	Promoter (<=1kb)	ENSONIG00000005198
H3K4me2	Temp_up	LG14	39968640	39969723	Promoter (<=1kb)	ENSONIG00000030185
H3K4me2	Temp_up	LG7	26325683	26326227	Promoter (<=1kb)	ENSONIG00000004012
H3K4me2	Temp_up	LG23	15847174	15848083	Promoter (<=1kb)	ENSONIG00000035702
H3K4me2	Temp_up	LG16	29742761	29744033	Promoter (<=1kb)	ENSONIG00000016185
H3K4me2	Temp_up	LG15	7841878	7842288	Promoter (<=1kb)	ENSONIG00000000497
H3K4me2	Temp_up	LG22	21358685	21358973	Promoter (1-2kb)	ENSONIG00000039501
H3K4me2	Temp_up	MKQE02001919.1	171701	172576	Promoter (<=1kb)	ENSONIG00000034067
H3K4me2	Temp_up	LG2	9434182	9437033	Promoter (<=1kb)	ENSONIG00000039154
H3K4me2	Temp_up	LG6	28076259	28077087	Promoter (<=1kb)	ENSONIG00000036037
H3K4me2	Temp_up	LG13	18134266	18134735	Promoter (<=1kb)	ENSONIG00000018349
H3K4me2	Temp_up	LG11	35951923	35952720	Promoter (<=1kb)	ENSONIG00000002284
H3K4me2	Temp_down	LG15	37193782	37195221	Promoter (<=1kb)	ENSONIG00000007316
H3K4me2	Temp_down	LG11	18579393	18580216	Promoter (<=1kb)	ENSONIG00000002964
H3K4me2	Temp_down	LG19	12549743	12551056	Promoter (1-2kb)	ENSONIG00000003704
H3K4me2	Temp_down	LG12	22623721	22624786	Promoter (<=1kb)	ENSONIG00000015114
H3K4me2	Temp_down	LG10	6589252	6589939	Promoter (<=1kb)	ENSONIG00000012757
H3K4me2	Temp_down	LG23	35940912	35941736	Promoter (<=1kb)	ENSONIG00000004579
H3K4me2	Temp_down	LG23	22603220	22603806	Promoter (<=1kb)	ENSONIG00000013383
H3K4me2	Temp_down	LG12	12186119	12188216	Promoter (<=1kb)	ENSONIG00000010746
H3K4me2	Temp_down	LG1	16604958	16606195	Promoter (<=1kb)	ENSONIG00000003122
H3K4me2	Temp_down	LG4	21153920	21155294	Promoter (<=1kb)	ENSONIG00000005307
H3K4me2	Temp_down	LG23	21933680	21934828	Promoter (<=1kb)	ENSONIG00000013442
H3K4me2	Temp_down	LG17	8634412	8635546	Promoter (<=1kb)	ENSONIG00000016870
H3K4me2	Temp_down	LG2	19038139	19039341	Promoter (<=1kb)	ENSONIG00000002648
H3K4me2	Temp_down	LG2	14334298	14335795	Promoter (<=1kb)	ENSONIG00000042129
H3K4me2	Temp_down	LG20	10821981	10822406	Promoter (2-3kb)	ENSONIG00000033066
H3K4me2	Temp_down	LG5	21453395	21454712	Promoter (<=1kb)	ENSONIG00000018895
H3K4me2	Temp_down	LG8	4458333	4459336	Promoter (<=1kb)	ENSONIG00000018126
H3K4me2	Temp_down	LG16	10679932	10681833	Promoter (<=1kb)	ENSONIG00000004371
H3K4me2	Temp_down	LG7	60485535	60486094	Promoter (1-2kb)	ENSONIG00000010457
H3K4me2	Temp_down	LG12	38297041	38298259	Promoter (<=1kb)	ENSONIG00000000558
H3K4me2	Temp_down	LG7	22685848	22686497	Promoter (<=1kb)	ENSONIG00000003494
H3K4me2	Temp_down	LG3	15869379	15871105	Promoter (<=1kb)	ENSONIG00000018962
H3K4me2	Temp_down	LG4	19277385	19278192	Promoter (<=1kb)	ENSONIG00000041508
H3K4me2	Temp_down	LG22	23749735	23750845	Promoter (<=1kb)	ENSONIG00000010874
H3K4me2	Temp_down	LG18	23259459	23260253	Promoter (<=1kb)	ENSONIG00000018580
H3K4me2	Temp_down	LG7	43481720	43483162	Promoter (<=1kb)	ENSONIG00000015599
H3K4me2	Temp_down	LG3	23079315	23080109	Promoter (<=1kb)	ENSONIG00000027320
H3K4me2	Temp_down	LG4	7834820	7836188	Promoter (<=1kb)	ENSONIG00000008081
H3K4me2	Temp_down	LG11	5008651	5010290	Promoter (<=1kb)	ENSONIG00000013814
H3K4me2	Temp_down	LG4	8397302	8398722	Promoter (<=1kb)	ENSONIG00000008196
H3K4me2	Temp_down	LG10	24335626	24336439	Promoter (<=1kb)	ENSONIG00000017380
H3K4me2	Temp_down	LG15	11494784	11496589	Promoter (<=1kb)	ENSONIG00000013373
H3K4me2	Temp_down	LG6	23628806	23629527	Promoter (<=1kb)	ENSONIG00000008832
H3K4me2	Temp_down	LG16	18785149	18786251	Promoter (<=1kb)	ENSONIG00000015974
H3K4me2	Temp_down	LG20	25189828	25191340	Promoter (<=1kb)	ENSONIG00000001786
H3K4me2	Temp_down	LG2	18485574	18487702	Promoter (<=1kb)	ENSONIG00000002528
H3K4me2	Temp_down	LG22	14356354	14356804	Promoter (<=1kb)	ENSONIG00000013593
H3K4me2	Temp_down	LG1	10415951	10417347	Promoter (<=1kb)	ENSONIG00000005804
H3K4me2	Temp_down	LG11	30693050	30693408	Promoter (<=1kb)	ENSONIG00000006702
H3K4me2	Temp_down	LG13	7706048	7707856	Promoter (<=1kb)	ENSONIG00000001264
H3K4me2	Temp_down	LG15	25242008	25243591	Promoter (<=1kb)	ENSONIG00000018796
H3K4me2	Temp_down	LG10	16354750	16355791	Promoter (<=1kb)	ENSONIG00000014848
H3K4me2	Temp_down	LG15	7835068	7836751	Promoter (<=1kb)	ENSONIG00000000500
H3K4me2	Temp_down	LG15	67529	68459	Promoter (1-2kb)	ENSONIG00000001344
H3K4me2	Temp_down	LG22	25153434	25154101	Promoter (<=1kb)	ENSONIG00000004578
H3K4me2	Temp_down	LG17	24346466	24347747	Promoter (2-3kb)	ENSONIG00000007816
H3K4me2	Temp_down	LG1	14462699	14463989	Promoter (<=1kb)	ENSONIG00000003354
H3K4me2	Temp_down	LG18	23071665	23072714	Promoter (<=1kb)	ENSONIG00000018598
H3K4me2	Temp_down	LG3	21611452	21612072	Promoter (<=1kb)	ENSONIG00000017945
H3K4me2	Temp_down	LG5	5589472	5589886	Promoter (<=1kb)	ENSONIG00000005146
H3K4me2	Temp_down	LG19	9248443	9249140	Promoter (<=1kb)	ENSONIG00000021030
H3K4me2	Temp_down	LG14	30873575	30874285	Promoter (<=1kb)	ENSONIG00000005562
H3K4me2	Temp_down	LG8	27209208	27210060	Promoter (<=1kb)	ENSONIG00000008053
H3K4me2	Temp_down	LG8	13965295	13966967	Promoter (<=1kb)	ENSONIG00000016303
H3K4me2	Temp_down	LG4	35122830	35123843	Promoter (<=1kb)	ENSONIG00000036153
H3K4me2	Temp_down	LG9	23878757	23879980	Promoter (<=1kb)	ENSONIG00000014554
H3K4me2	Temp_down	LG15	8548687	8550022	Promoter (<=1kb)	ENSONIG00000015338
H3K4me2	Temp_down	LG7	35547827	35549428	Promoter (<=1kb)	ENSONIG00000034278
H3K4me2	Temp_down	LG12	2136206	2137837	Promoter (<=1kb)	ENSONIG00000020216
H3K4me2	Temp_down	LG5	18403183	18404414	Promoter (<=1kb)	ENSONIG00000004055
H3K4me2	Temp_down	LG23	20651779	20653432	Promoter (<=1kb)	ENSONIG00000038870
H3K4me2	Temp_down	LG19	8567697	8569182	Promoter (<=1kb)	ENSONIG00000012217
H3K4me2	Temp_down	LG14	20036719	20038053	Promoter (<=1kb)	ENSONIG00000041150
H3K4me2	Temp_down	LG8	3028344	3029303	Promoter (<=1kb)	ENSONIG00000019146
H3K4me2	Temp_down	LG1	4605679	4607940	Promoter (<=1kb)	ENSONIG00000005403
H3K4me2	Temp_down	LG7	8317084	8318820	Promoter (<=1kb)	ENSONIG00000011282
H3K4me2	Temp_down	LG8	13237733	13238650	Promoter (1-2kb)	ENSONIG00000016232
H3K4me2	Temp_down	LG18	18518258	18519733	Promoter (<=1kb)	ENSONIG00000009547
H3K4me2	Temp_down	LG19	16992051	16993248	Promoter (<=1kb)	ENSONIG00000042894
H3K4me2	Temp_down	LG7	14598733	14600666	Promoter (<=1kb)	ENSONIG00000011209
H3K4me2	Temp_down	LG5	21418478	21420016	Promoter (<=1kb)	ENSONIG00000018884
H3K4me2	Temp_down	LG22	25127931	25128797	Promoter (<=1kb)	ENSONIG00000004575
H3K4me2	Temp_down	LG7	26746142	26746586	Promoter (<=1kb)	ENSONIG00000029172
H3K4me2	Temp_down	LG23	15874135	15875132	Promoter (<=1kb)	ENSONIG00000033293
H3K4me2	Temp_down	LG12	3546637	3547917	Promoter (<=1kb)	ENSONIG00000040729
H3K4me2	Temp_down	LG17	35350420	35352547	Promoter (<=1kb)	ENSONIG00000011828
H3K4me2	Temp_down	LG13	31894874	31895682	Promoter (<=1kb)	ENSONIG00000009157
H3K4me2	Temp_down	LG5	24180201	24180801	Promoter (<=1kb)	ENSONIG00000019164
H3K4me2	Temp_down	LG23	5902708	5903643	Promoter (<=1kb)	ENSONIG00000011939
H3K4me2	Temp_down	LG7	16175751	16177182	Promoter (<=1kb)	ENSONIG00000007373
H3K4me2	Temp_down	LG7	52379541	52380343	Promoter (<=1kb)	ENSONIG00000015295
H3K4me2	Temp_down	LG3	3512108	3514039	Promoter (<=1kb)	ENSONIG00000015728
H3K4me2	Temp_down	LG8	8970566	8971349	Promoter (<=1kb)	ENSONIG00000008020
H3K4me2	Temp_down	LG19	20762105	20762583	Promoter (<=1kb)	ENSONIG00000000600
H3K4me2	Temp_down	LG19	13528506	13530712	Promoter (<=1kb)	ENSONIG00000003626
H3K4me2	Temp_down	LG8	22613964	22614868	Promoter (<=1kb)	ENSONIG00000036234
H3K4me2	Temp_down	LG9	24375017	24377187	Promoter (<=1kb)	ENSONIG00000004933
H3K4me2	Temp_down	LG16	7564166	7566562	Promoter (<=1kb)	ENSONIG00000007828
H3K4me2	Temp_down	LG5	13000469	13001540	Promoter (<=1kb)	ENSONIG00000031687
H3K4me2	Temp_down	LG12	9597410	9598767	Promoter (<=1kb)	ENSONIG00000011083
H3K4me2	Temp_down	LG6	6181557	6184306	Promoter (<=1kb)	ENSONIG00000000285
H3K4me2	Temp_down	LG8	12625147	12626075	Promoter (<=1kb)	ENSONIG00000040722
H3K4me2	Temp_down	LG16	16028534	16029362	Promoter (<=1kb)	ENSONIG00000008779
H3K4me2	Temp_down	LG10	10469226	10469559	Promoter (<=1kb)	ENSONIG00000004433
H3K4me2	Temp_down	LG22	36778644	36780330	Promoter (<=1kb)	ENSONIG00000019648
H3K4me2	Temp_down	LG13	12160286	12161715	Promoter (<=1kb)	ENSONIG00000000784
H3K4me2	Temp_down	LG18	17088759	17091009	Promoter (<=1kb)	ENSONIG00000009734
H3K4me2	Temp_down	LG2	2148579	2149745	Promoter (<=1kb)	ENSONIG00000017469
H3K4me2	Temp_down	LG4	14065944	14066903	Promoter (<=1kb)	ENSONIG00000033641
H3K4me2	Temp_down	LG22	27864408	27864768	Promoter (<=1kb)	ENSONIG00000017770
H3K4me2	Temp_down	LG18	10401134	10402331	Promoter (<=1kb)	ENSONIG00000039230
H3K4me2	Temp_down	LG6	36380910	36381928	Promoter (<=1kb)	ENSONIG00000041552
H3K4me2	Temp_down	LG16	8279747	8280792	Promoter (<=1kb)	ENSONIG00000007884
H3K4me2	Temp_down	LG6	20857348	20858945	Promoter (<=1kb)	ENSONIG00000014586
H3K4me2	Temp_down	LG18	6919255	6919985	Promoter (<=1kb)	ENSONIG00000015538
H3K4me2	Temp_down	LG22	35585372	35586857	Promoter (<=1kb)	ENSONIG00000041337
H3K4me2	Temp_down	LG4	32290719	32291166	Promoter (<=1kb)	ENSONIG00000038589
H3K4me2	Temp_down	LG5	5958280	5959495	Promoter (<=1kb)	ENSONIG00000005090
H3K4me2	Temp_down	LG15	540348	541540	Promoter (<=1kb)	ENSONIG00000001295
H3K4me2	Temp_down	LG12	37163698	37164939	Promoter (<=1kb)	ENSONIG00000000818
H3K4me2	Temp_down	LG18	4480821	4481920	Promoter (<=1kb)	ENSONIG00000010986
H3K4me2	Temp_down	LG3	15918013	15919239	Promoter (<=1kb)	ENSONIG00000018968
H3K4me2	Temp_down	LG22	28114559	28116132	Promoter (<=1kb)	ENSONIG00000015400
H3K4me2	Temp_down	LG7	46452533	46453803	Promoter (<=1kb)	ENSONIG00000008830
H3K4me2	Temp_down	LG8	5447119	5448757	Promoter (<=1kb)	ENSONIG00000018219
H3K4me2	Temp_down	LG17	36236874	36238601	Promoter (<=1kb)	ENSONIG00000012089
H3K4me2	Temp_down	LG16	5443293	5443655	Promoter (<=1kb)	ENSONIG00000042443
H3K4me2	Temp_down	LG12	33185506	33186970	Promoter (<=1kb)	ENSONIG00000039190
H3K4me2	Temp_down	LG10	24303947	24305108	Promoter (<=1kb)	ENSONIG00000017374
H3K4me2	Temp_down	LG16	20847888	20848716	Promoter (<=1kb)	ENSONIG00000014236
H3K4me2	Temp_down	LG7	3786099	3788314	Promoter (<=1kb)	ENSONIG00000010804
H3K4me2	Temp_down	LG19	11537194	11537697	Promoter (<=1kb)	ENSONIG00000020138
H3K4me2	Temp_down	LG5	28792291	28793283	Promoter (<=1kb)	ENSONIG00000020366
H3K4me2	Temp_down	LG11	23073859	23074783	Promoter (<=1kb)	ENSONIG00000012903
H3K4me2	Temp_down	LG14	34076385	34076709	Promoter (2-3kb)	ENSONIG00000041588
H3K4me2	Temp_down	LG23	21716302	21717690	Promoter (<=1kb)	ENSONIG00000013451
H3K4me2	Temp_down	LG20	20677605	20678442	Promoter (1-2kb)	ENSONIG00000011877
H3K4me2	Temp_down	LG5	5670205	5671326	Promoter (<=1kb)	ENSONIG00000005142
H3K4me2	Temp_down	LG6	29661872	29663094	Promoter (<=1kb)	ENSONIG00000039178
H3K4me2	Temp_down	LG22	30535093	30536282	Promoter (<=1kb)	ENSONIG00000007720
H3K4me2	Temp_down	LG10	19108359	19109772	Promoter (<=1kb)	ENSONIG00000008558
H3K4me2	Temp_down	LG15	4719010	4721311	Promoter (<=1kb)	ENSONIG00000030746
H3K4me2	Temp_down	LG16	17581237	17582447	Promoter (<=1kb)	ENSONIG00000008479
H3K4me2	Temp_down	LG19	17264744	17265750	Promoter (<=1kb)	ENSONIG00000001242
H3K4me2	Temp_down	LG2	22603867	22604586	Promoter (<=1kb)	ENSONIG00000037210
H3K4me2	Temp_down	LG16	30665560	30667091	Promoter (<=1kb)	ENSONIG00000016252
H3K4me2	Temp_down	LG14	38916921	38917750	Promoter (<=1kb)	ENSONIG00000036673
H3K4me2	Temp_down	LG5	135565	136973	Promoter (<=1kb)	ENSONIG00000019473
H3K4me2	Temp_down	LG2	19245999	19248112	Promoter (<=1kb)	ENSONIG00000002669
H3K4me2	Temp_down	LG8	6523666	6524117	Promoter (<=1kb)	ENSONIG00000018273
H3K4me2	Temp_down	LG22	17138688	17139328	Promoter (<=1kb)	ENSONIG00000031982
H3K4me2	Temp_down	LG7	50225735	50227749	Promoter (<=1kb)	ENSONIG00000008305
H3K4me2	Temp_down	LG10	24295595	24296267	Promoter (<=1kb)	ENSONIG00000017370
H3K4me2	Temp_down	LG9	21560473	21561591	Promoter (<=1kb)	ENSONIG00000014403
H3K4me2	Temp_down	LG2	28923295	28923665	Promoter (<=1kb)	ENSONIG00000017726
H3K4me2	Temp_down	LG14	23718434	23719798	Promoter (<=1kb)	ENSONIG00000003676
H3K4me2	Temp_down	LG3	11268047	11269797	Promoter (<=1kb)	ENSONIG00000008770
H3K4me2	Temp_down	LG18	10785589	10786859	Promoter (<=1kb)	ENSONIG00000010566
H3K4me2	Temp_down	LG15	22995116	22996246	Promoter (<=1kb)	ENSONIG00000018698
H3K4me2	Temp_down	LG9	1690007	1691323	Promoter (<=1kb)	ENSONIG00000013422
H3K4me2	Temp_down	LG18	20120853	20121670	Promoter (1-2kb)	ENSONIG00000009349
H3K4me2	Temp_down	LG11	21533589	21534810	Promoter (<=1kb)	ENSONIG00000006402
H3K4me2	Temp_down	LG6	41941371	41942658	Promoter (<=1kb)	ENSONIG00000019828
H3K4me2	Temp_down	LG17	32196085	32197493	Promoter (<=1kb)	ENSONIG00000008932
H3K4me2	Temp_down	LG18	18031362	18032846	Promoter (1-2kb)	ENSONIG00000009630
H3K4me2	Temp_down	LG7	1934365	1935793	Promoter (<=1kb)	ENSONIG00000039940
H3K4me2	Temp_down	LG15	26230040	26231660	Promoter (<=1kb)	ENSONIG00000019014
H3K4me2	Temp_down	LG22	18027577	18028329	Promoter (<=1kb)	ENSONIG00000036243
H3K4me2	Temp_down	LG20	13900675	13901703	Promoter (<=1kb)	ENSONIG00000040402
H3K4me2	Temp_down	LG14	39213322	39214630	Promoter (<=1kb)	ENSONIG00000017226
H3K4me2	Temp_down	LG19	24764514	24766141	Promoter (<=1kb)	ENSONIG00000019529
H3K4me2	Temp_down	LG7	5406811	5407998	Promoter (<=1kb)	ENSONIG00000010975
H3K4me2	Temp_down	LG10	25747749	25749975	Promoter (<=1kb)	ENSONIG00000009511
H3K4me2	Temp_down	LG17	591146	592513	Promoter (<=1kb)	ENSONIG00000014161
H3K4me2	Temp_down	LG20	35142717	35143648	Promoter (<=1kb)	ENSONIG00000017941
H3K4me2	Temp_down	LG2	26034801	26036772	Promoter (<=1kb)	ENSONIG00000012982
H3K4me2	Temp_down	LG4	32701022	32702677	Promoter (<=1kb)	ENSONIG00000009445
H3K4me2	Temp_down	LG11	19414982	19416539	Promoter (<=1kb)	ENSONIG00000005969
H3K4me2	Temp_down	LG8	2343668	2345282	Promoter (<=1kb)	ENSONIG00000016387
H3K4me2	Temp_down	LG1	25470207	25471132	Promoter (<=1kb)	ENSONIG00000017054
H3K4me2	Temp_down	LG19	30858115	30859743	Promoter (<=1kb)	ENSONIG00000013889
H3K4me2	Temp_down	LG3	167125	167458	Promoter (1-2kb)	ENSONIG00000019854
H3K4me2	Temp_down	LG15	32140136	32141235	Promoter (<=1kb)	ENSONIG00000012724
H3K4me2	Temp_down	LG3	1653677	1655454	Promoter (<=1kb)	ENSONIG00000000606
H3K4me2	Temp_down	LG11	1261564	1263140	Promoter (<=1kb)	ENSONIG00000016531
H3K4me2	Temp_down	LG10	6474702	6475530	Promoter (<=1kb)	ENSONIG00000012781
H3K4me2	Temp_down	LG8	5794096	5795506	Promoter (<=1kb)	ENSONIG00000018240
H3K4me2	Temp_down	LG22	2278760	2280461	Promoter (<=1kb)	ENSONIG00000007228
H3K4me2	Temp_down	LG10	32159601	32159892	Promoter (<=1kb)	ENSONIG00000007458
H3K4me2	Temp_down	LG19	1349620	1350864	Promoter (<=1kb)	ENSONIG00000011064
H3K4me2	Temp_down	LG7	16550306	16551220	Promoter (<=1kb)	ENSONIG00000007437
H3K4me2	Temp_down	LG9	2156469	2157468	Promoter (<=1kb)	ENSONIG00000017661
H3K4me2	Temp_down	LG16	10666163	10666847	Promoter (<=1kb)	ENSONIG00000004377
H3K4me2	Temp_down	LG7	59612909	59614112	Promoter (<=1kb)	ENSONIG00000014488
H3K4me2	Temp_down	LG15	31096858	31099037	Promoter (<=1kb)	ENSONIG00000011386
H3K4me2	Temp_down	LG20	1220023	1221823	Promoter (<=1kb)	ENSONIG00000014835
H3K4me2	Temp_down	LG13	23637731	23638936	Promoter (<=1kb)	ENSONIG00000010097
H3K4me2	Temp_down	LG2	27170983	27171624	Promoter (<=1kb)	ENSONIG00000017875
H3K4me2	Temp_down	LG5	25833728	25834462	Promoter (<=1kb)	ENSONIG00000019335
H3K4me2	Temp_down	LG22	11504017	11505990	Promoter (<=1kb)	ENSONIG00000017737
H3K4me2	Temp_down	LG19	27550342	27551387	Promoter (<=1kb)	ENSONIG00000008187
H3K4me2	Temp_down	LG7	18186212	18187348	Promoter (<=1kb)	ENSONIG00000007725
H3K4me2	Temp_down	LG18	9381724	9382406	Promoter (<=1kb)	ENSONIG00000018610
H3K4me2	Temp_down	LG23	12782724	12784103	Promoter (<=1kb)	ENSONIG00000015196
H3K4me2	Temp_down	MKQE02000521.1	109613	110015	Promoter (<=1kb)	ENSONIG00000011401
H3K4me2	Temp_down	LG11	38412389	38413596	Promoter (<=1kb)	ENSONIG00000001460
H3K4me2	Temp_down	LG4	8106546	8108321	Promoter (<=1kb)	ENSONIG00000036607
H3K4me2	Temp_down	LG14	26973084	26973706	Promoter (<=1kb)	ENSONIG00000013131
H3K4me2	Temp_down	LG17	38763793	38765709	Promoter (<=1kb)	ENSONIG00000008060
H3K4me2	Temp_down	LG23	37127377	37128389	Promoter (1-2kb)	ENSONIG00000003071
H3K4me2	Temp_down	LG7	6710076	6711426	Promoter (<=1kb)	ENSONIG00000011085
H3K4me2	Temp_down	LG14	21868664	21871366	Promoter (<=1kb)	ENSONIG00000006006
H3K4me2	Temp_down	LG1	19872497	19874012	Promoter (<=1kb)	ENSONIG00000006126
H3K4me2	Temp_down	LG17	19602050	19602978	Promoter (<=1kb)	ENSONIG00000017999
H3K4me2	Temp_down	LG11	12125501	12127894	Promoter (<=1kb)	ENSONIG00000007272
H3K4me2	Temp_down	LG20	25222499	25223526	Promoter (1-2kb)	ENSONIG00000001760
H3K4me2	Temp_down	LG18	25789992	25791473	Promoter (<=1kb)	ENSONIG00000018356
H3K4me2	Temp_down	LG6	24374132	24375926	Promoter (<=1kb)	ENSONIG00000018025
H3K4me2	Temp_down	LG6	24069660	24070518	Promoter (1-2kb)	ENSONIG00000025712
H3K4me2	Temp_down	LG6	17395619	17396908	Promoter (<=1kb)	ENSONIG00000017468
H3K4me2	Temp_down	LG6	19927344	19928465	Promoter (<=1kb)	ENSONIG00000014564
H3K4me2	Temp_down	LG11	27060919	27062253	Promoter (<=1kb)	ENSONIG00000016291
H3K4me2	Temp_down	LG11	34610276	34611997	Promoter (<=1kb)	ENSONIG00000008632
H3K4me2	Temp_down	LG4	28833533	28835532	Promoter (<=1kb)	ENSONIG00000000734
H3K4me2	Temp_down	LG7	13075712	13076767	Promoter (<=1kb)	ENSONIG00000011048
H3K4me2	Temp_down	LG15	11927885	11928982	Promoter (<=1kb)	ENSONIG00000013301
H3K4me2	Temp_down	LG1	17413440	17414977	Promoter (1-2kb)	ENSONIG00000020615
H3K4me2	Temp_down	LG5	19679331	19679658	Promoter (<=1kb)	ENSONIG00000014379
H3K4me2	Temp_down	LG18	34667174	34668913	Promoter (<=1kb)	ENSONIG00000014010
H3K4me2	Temp_down	LG8	21333467	21334320	Promoter (1-2kb)	ENSONIG00000019777
H3K4me2	Temp_down	LG11	29807726	29808401	Promoter (<=1kb)	ENSONIG00000001520
H3K4me2	Temp_down	LG7	34710926	34711855	Promoter (<=1kb)	ENSONIG00000012592
H3K4me2	Temp_down	LG11	6449945	6450605	Promoter (<=1kb)	ENSONIG00000016440
H3K4me2	Temp_down	LG10	12902028	12903494	Promoter (<=1kb)	ENSONIG00000005136
H3K4me2	Temp_down	LG2	16493484	16495053	Promoter (<=1kb)	ENSONIG00000002384
H3K4me2	Temp_down	LG6	23844073	23845542	Promoter (<=1kb)	ENSONIG00000008785
H3K4me2	Temp_down	LG19	13552816	13553785	Promoter (<=1kb)	ENSONIG00000003618
H3K4me2	Temp_down	LG4	24386137	24387087	Promoter (2-3kb)	ENSONIG00000036022
H3K4me2	Temp_down	LG10	17360445	17361952	Promoter (<=1kb)	ENSONIG00000021599
H3K4me2	Temp_down	LG12	17433113	17434022	Promoter (<=1kb)	ENSONIG00000013691
H3K4me2	Temp_down	LG1	34497604	34498150	Promoter (<=1kb)	ENSONIG00000003140
H3K4me2	Temp_down	LG4	32272558	32274501	Promoter (<=1kb)	ENSONIG00000009534
H3K4me2	Temp_down	LG15	15988556	15989009	Promoter (<=1kb)	ENSONIG00000005766
H3K4me2	Temp_down	LG3	10498247	10499033	Promoter (<=1kb)	ENSONIG00000013499
H3K4me2	Temp_down	LG12	32261266	32262029	Promoter (<=1kb)	ENSONIG00000013868
H3K4me2	Temp_down	LG7	50928818	50930310	Promoter (<=1kb)	ENSONIG00000015566
H3K4me2	Temp_down	LG11	21737294	21737588	Promoter (2-3kb)	ENSONIG00000006474
H3K4me2	Temp_down	LG12	25894798	25896264	Promoter (<=1kb)	ENSONIG00000014388
H3K4me2	Temp_down	LG17	13175723	13176426	Promoter (<=1kb)	ENSONIG00000011474
H3K4me2	Temp_down	LG17	10964286	10965018	Promoter (<=1kb)	ENSONIG00000011644
H3K4me2	Temp_down	LG13	17456549	17458450	Promoter (<=1kb)	ENSONIG00000018442
H3K4me2	Temp_down	LG23	29305689	29306869	Promoter (<=1kb)	ENSONIG00000019192
H3K4me2	Temp_down	LG2	23920634	23922583	Promoter (<=1kb)	ENSONIG00000004951
H3K4me2	Temp_down	LG13	25745003	25746451	Promoter (<=1kb)	ENSONIG00000010344
H3K4me2	Temp_down	LG19	24044208	24045624	Promoter (<=1kb)	ENSONIG00000019540
H3K4me2	Temp_down	LG16	8325695	8326712	Promoter (<=1kb)	ENSONIG00000042666
H3K4me2	Temp_down	LG16	10319856	10320150	Promoter (1-2kb)	ENSONIG00000004402
H3K4me2	Temp_down	LG1	34047154	34048580	Promoter (<=1kb)	ENSONIG00000003054
H3K4me2	Temp_down	LG23	37909883	37910440	Promoter (<=1kb)	ENSONIG00000002900
H3K4me2	Temp_down	LG15	23319098	23320509	Promoter (<=1kb)	ENSONIG00000018720
H3K4me2	Temp_down	LG15	815663	817871	Promoter (<=1kb)	ENSONIG00000001260
H3K4me2	Temp_down	LG15	31084864	31085916	Promoter (<=1kb)	ENSONIG00000038662
H3K4me2	Temp_down	LG1	6936576	6937551	Promoter (<=1kb)	ENSONIG00000007084
H3K4me2	Temp_down	LG18	16139053	16141476	Promoter (<=1kb)	ENSONIG00000009839
H3K4me2	Temp_down	LG20	12822538	12823560	Promoter (<=1kb)	ENSONIG00000017052
H3K4me2	Temp_down	LG22	35810129	35811833	Promoter (<=1kb)	ENSONIG00000010325
H3K4me2	Temp_down	LG19	13612918	13614178	Promoter (<=1kb)	ENSONIG00000003595
H3K4me2	Temp_down	LG20	19589080	19590862	Promoter (<=1kb)	ENSONIG00000012156
H3K4me2	Temp_down	LG17	11027850	11029238	Promoter (<=1kb)	ENSONIG00000011640
H3K4me2	Temp_down	LG17	9653456	9654567	Promoter (<=1kb)	ENSONIG00000011755
H3K4me2	Temp_down	LG17	14160552	14162009	Promoter (<=1kb)	ENSONIG00000000021
H3K4me2	Temp_down	LG22	37959796	37960301	Promoter (<=1kb)	ENSONIG00000036316
H3K4me2	Temp_down	LG15	35590645	35592056	Promoter (<=1kb)	ENSONIG00000002599
H3K4me2	Temp_down	LG11	22261893	22262910	Promoter (<=1kb)	ENSONIG00000012761
H3K4me2	Temp_down	LG4	9341303	9342542	Promoter (<=1kb)	ENSONIG00000008468
H3K4me2	Temp_down	LG14	19697639	19699606	Promoter (<=1kb)	ENSONIG00000008146
H3K4me2	Temp_down	LG1	14519594	14520494	Promoter (<=1kb)	ENSONIG00000003332
H3K4me2	Temp_down	LG14	33231536	33232712	Promoter (<=1kb)	ENSONIG00000033950
H3K4me2	Temp_down	LG22	14065252	14066238	Promoter (<=1kb)	ENSONIG00000013618
H3K4me2	Temp_down	LG11	7239495	7240230	Promoter (<=1kb)	ENSONIG00000007590
H3K4me2	Temp_down	LG7	63345264	63346278	Promoter (<=1kb)	ENSONIG00000010250
H3K4me2	Temp_down	LG11	23848353	23849704	Promoter (<=1kb)	ENSONIG00000013064
H3K4me2	Temp_down	LG16	29410205	29411068	Promoter (1-2kb)	ENSONIG00000016164
H3K4me2	Temp_down	LG19	14097865	14099719	Promoter (<=1kb)	ENSONIG00000003539
H3K4me2	Temp_down	LG17	29155593	29156542	Promoter (<=1kb)	ENSONIG00000010956
H3K4me2	Temp_down	LG20	24274591	24275265	Promoter (<=1kb)	ENSONIG00000002047
H3K4me2	Temp_down	LG9	21302537	21303619	Promoter (<=1kb)	ENSONIG00000014373
H3K4me2	Temp_down	LG15	32524568	32526222	Promoter (1-2kb)	ENSONIG00000012689
H3K4me2	Temp_down	LG17	17185694	17187468	Promoter (<=1kb)	ENSONIG00000031061
H3K4me2	Temp_down	LG4	16956414	16957322	Promoter (<=1kb)	ENSONIG00000002178
H3K4me2	Temp_down	LG14	8476860	8477721	Promoter (<=1kb)	ENSONIG00000016624
H3K4me2	Temp_down	LG22	30107449	30109583	Promoter (<=1kb)	ENSONIG00000020780
H3K4me2	Temp_down	LG13	20735	21874	Promoter (<=1kb)	ENSONIG00000007119
H3K4me2	Temp_down	MKQE02002104.1	33012	34359	Promoter (<=1kb)	ENSONIG00000036361
H3K4me2	Temp_down	LG7	3417278	3418848	Promoter (<=1kb)	ENSONIG00000010769
H3K4me2	Temp_down	LG17	34101422	34102205	Promoter (1-2kb)	ENSONIG00000022177
H3K4me2	Temp_down	LG12	25557257	25559078	Promoter (<=1kb)	ENSONIG00000014435
H3K4me2	Temp_down	LG7	12836010	12837035	Promoter (<=1kb)	ENSONIG00000007379
H3K4me2	Temp_down	LG19	21965196	21966178	Promoter (<=1kb)	ENSONIG00000019634
H3K4me2	Temp_down	LG5	21592225	21593965	Promoter (<=1kb)	ENSONIG00000018918
H3K4me2	Temp_down	LG20	15177384	15178235	Promoter (<=1kb)	ENSONIG00000017336
H3K4me2	Temp_down	LG12	25556546	25556853	Promoter (<=1kb)	ENSONIG00000037466
H3K4me2	Temp_down	LG14	33450615	33451742	Promoter (<=1kb)	ENSONIG00000004030
H3K4me2	Temp_down	LG6	34207203	34207911	Promoter (<=1kb)	ENSONIG00000018903
H3K4me2	Temp_down	LG22	16955160	16956811	Promoter (<=1kb)	ENSONIG00000019706
H3K4me2	Temp_down	LG10	23540303	23541251	Promoter (<=1kb)	ENSONIG00000017308
H3K4me2	Temp_down	LG11	18620118	18621811	Promoter (<=1kb)	ENSONIG00000002971
H3K4me2	Temp_down	LG2	25337922	25338910	Promoter (2-3kb)	ENSONIG00000013049
H3K4me2	Temp_down	LG6	28269464	28270843	Promoter (<=1kb)	ENSONIG00000006463
H3K4me2	Temp_down	LG8	2476449	2477257	Promoter (<=1kb)	ENSONIG00000019137
H3K4me2	Temp_down	LG5	36453354	36454451	Promoter (<=1kb)	ENSONIG00000027150
H3K4me2	Temp_down	LG18	24588914	24591108	Promoter (<=1kb)	ENSONIG00000027201
H3K4me2	Temp_down	LG15	7847974	7849581	Promoter (<=1kb)	ENSONIG00000000495
H3K4me2	Temp_down	LG1	39420650	39422604	Promoter (<=1kb)	ENSONIG00000003489
H3K4me2	Temp_down	LG17	34106187	34107090	Promoter (<=1kb)	ENSONIG00000008798
H3K4me2	Temp_down	LG22	11606232	11607590	Promoter (<=1kb)	ENSONIG00000035055
H3K4me2	Temp_down	LG20	27527295	27527702	Promoter (<=1kb)	ENSONIG00000034132
H3K4me2	Temp_down	LG2	25397864	25398519	Promoter (<=1kb)	ENSONIG00000013033
H3K4me2	Temp_down	LG20	15069980	15071223	Promoter (<=1kb)	ENSONIG00000017310
H3K4me2	Temp_down	LG15	4644036	4646317	Promoter (<=1kb)	ENSONIG00000000896
H3K4me2	Temp_down	LG11	26029964	26031302	Promoter (<=1kb)	ENSONIG00000037700
H3K4me2	Temp_down	LG4	17563567	17564723	Promoter (<=1kb)	ENSONIG00000002268
H3K4me2	Temp_down	LG13	27991003	27991766	Promoter (<=1kb)	ENSONIG00000003041
H3K4me2	Temp_down	LG20	6314523	6315173	Promoter (<=1kb)	ENSONIG00000027180
H3K4me2	Temp_down	LG2	20118112	20119020	Promoter (<=1kb)	ENSONIG00000005191
H3K4me2	Temp_down	LG6	41952017	41953392	Promoter (<=1kb)	ENSONIG00000019831
H3K4me2	Temp_down	LG4	7819634	7820997	Promoter (<=1kb)	ENSONIG00000008075
H3K4me2	Temp_down	LG9	27896764	27897965	Promoter (1-2kb)	ENSONIG00000041764
H3K4me2	Temp_down	LG22	38843991	38846917	Promoter (<=1kb)	ENSONIG00000010308
H3K4me2	Temp_down	LG3	19780971	19781939	Promoter (<=1kb)	ENSONIG00000009339
H3K4me2	Temp_down	LG7	1608793	1610060	Promoter (<=1kb)	ENSONIG00000017383
H3K4me2	Temp_down	LG15	9348917	9349980	Promoter (<=1kb)	ENSONIG00000015252
H3K4me2	Temp_down	LG5	8085815	8086228	Promoter (<=1kb)	ENSONIG00000006865
H3K4me2	Temp_down	LG6	38009787	38011838	Promoter (<=1kb)	ENSONIG00000003312
H3K4me2	Temp_down	LG12	30512812	30515235	Promoter (<=1kb)	ENSONIG00000010547
H3K4me2	Temp_down	LG16	20803062	20803759	Promoter (<=1kb)	ENSONIG00000014249
H3K4me2	Temp_down	LG23	35002804	35004592	Promoter (<=1kb)	ENSONIG00000041936
H3K4me2	Temp_down	LG8	2067014	2067336	Promoter (2-3kb)	ENSONIG00000019105
H3K4me2	Temp_down	LG18	15129699	15130899	Promoter (<=1kb)	ENSONIG00000036544
H3K4me2	Temp_down	LG11	13928689	13930140	Promoter (<=1kb)	ENSONIG00000000047
H3K4me2	Temp_down	LG2	13622344	13623176	Promoter (<=1kb)	ENSONIG00000001078
H3K4me2	Temp_down	LG19	19491397	19492282	Promoter (1-2kb)	ENSONIG00000000897
H3K4me2	Temp_down	LG4	9729983	9730906	Promoter (<=1kb)	ENSONIG00000008424
H3K4me2	Temp_down	LG23	17008974	17010531	Promoter (<=1kb)	ENSONIG00000012468
H3K4me2	Temp_down	LG18	34804731	34805368	Promoter (<=1kb)	ENSONIG00000014050
H3K4me2	Temp_down	LG5	36972656	36973407	Promoter (<=1kb)	ENSONIG00000003216
H3K4me2	Temp_down	LG15	37466467	37468153	Promoter (<=1kb)	ENSONIG00000032252
H3K4me2	Temp_down	LG2	9609359	9609852	Promoter (<=1kb)	ENSONIG00000001599
H3K4me2	Temp_down	LG20	21526711	21527887	Promoter (<=1kb)	ENSONIG00000002413
H3K4me2	Temp_down	LG18	16027816	16028791	Promoter (<=1kb)	ENSONIG00000009867
H3K4me2	Temp_down	LG23	28196160	28196781	Promoter (<=1kb)	ENSONIG00000009387
H3K4me2	Temp_down	LG13	2545256	2545645	Promoter (1-2kb)	ENSONIG00000034569
H3K4me2	Temp_down	LG2	11143678	11145639	Promoter (<=1kb)	ENSONIG00000001414
H3K4me2	Temp_down	LG6	34222389	34222683	Promoter (<=1kb)	ENSONIG00000018906
H3K4me2	Temp_down	LG4	21168855	21169169	Promoter (2-3kb)	ENSONIG00000005308
H3K4me2	Temp_down	LG8	5000771	5001731	Promoter (<=1kb)	ENSONIG00000018174
H3K4me2	Temp_down	LG2	6862337	6862639	Promoter (1-2kb)	ENSONIG00000004280
H3K4me2	Temp_down	LG16	31722832	31723813	Promoter (<=1kb)	ENSONIG00000042475
H3K4me2	Temp_down	LG6	31802088	31802532	Promoter (2-3kb)	ENSONIG00000027617
H3K4me2	Temp_down	LG2	32386586	32387843	Promoter (<=1kb)	ENSONIG00000027986
H3K4me2	Temp_down	LG23	26147046	26147710	Promoter (<=1kb)	ENSONIG00000038745
H3K4me2	Temp_down	LG23	8086864	8088396	Promoter (<=1kb)	ENSONIG00000021016
H3K4me2	Temp_down	LG6	19407445	19408285	Promoter (<=1kb)	ENSONIG00000014513
H3K4me2	Temp_down	LG6	37551019	37551613	Promoter (<=1kb)	ENSONIG00000003338
H3K4me2	Temp_down	LG12	29978556	29978849	Promoter (2-3kb)	ENSONIG00000010591
H3K4me2	Temp_down	LG5	38981073	38981693	Promoter (<=1kb)	ENSONIG00000003346
H3K4me2	Temp_down	LG5	8292830	8293315	Promoter (<=1kb)	ENSONIG00000006891
H3K4me2	Temp_down	LG13	28888451	28888930	Promoter (<=1kb)	ENSONIG00000002934
H3K4me2	Temp_down	LG14	24407905	24408221	Promoter (1-2kb)	ENSONIG00000003561
H3K4me2	Temp_down	LG14	790837	791131	Promoter (<=1kb)	ENSONIG00000014769
H3K4me2	Temp_down	LG19	2961543	2962621	Promoter (<=1kb)	ENSONIG00000011361
H3K4me2	Temp_down	LG6	15725083	15726009	Promoter (<=1kb)	ENSONIG00000028867
H3K4me2	Temp_down	LG2	14571558	14573278	Promoter (<=1kb)	ENSONIG00000000988
H3K4me2	Temp_down	LG18	16513454	16514355	Promoter (<=1kb)	ENSONIG00000009788
H3K4me2	Temp_down	LG12	18969586	18969879	Promoter (1-2kb)	ENSONIG00000013339
H3K4me2	Temp_down	LG11	6412146	6413526	Promoter (<=1kb)	ENSONIG00000016443
H3K4me2	Temp_down	LG13	25422054	25423332	Promoter (<=1kb)	ENSONIG00000010322
H3K4me2	Temp_down	LG12	32547125	32547727	Promoter (2-3kb)	ENSONIG00000038802
H3K4me2	Temp_down	LG16	23594344	23595178	Promoter (<=1kb)	ENSONIG00000006823
H3K4me2	Temp_down	LG19	8403461	8403821	Promoter (<=1kb)	ENSONIG00000012250
H3K4me2	Temp_down	LG18	12434904	12435318	Promoter (<=1kb)	ENSONIG00000036788
H3K4me2	Temp_down	LG4	10366120	10368089	Promoter (<=1kb)	ENSONIG00000008347
H3K4me2	Temp_down	LG1	22761809	22762587	Promoter (<=1kb)	ENSONIG00000005710
H3K4me2	Temp_down	LG20	36876065	36876991	Promoter (<=1kb)	ENSONIG00000011643
H3K4me2	Temp_down	LG15	31990896	31992041	Promoter (<=1kb)	ENSONIG00000012747
H3K4me2	Temp_down	LG10	15524963	15525257	Promoter (<=1kb)	ENSONIG00000004643
H3K4me2	Temp_down	LG11	18701840	18702855	Promoter (<=1kb)	ENSONIG00000002987
H3K4me2	Temp_down	LG20	23203689	23204982	Promoter (<=1kb)	ENSONIG00000002181
H3K4me2	Temp_down	LG7	6447366	6448822	Promoter (<=1kb)	ENSONIG00000040085
H3K4me2	Temp_down	MKQE02000496.1	4640	6163	Promoter (<=1kb)	ENSONIG00000000060
H3K4me2	Temp_down	LG12	12702179	12703116	Promoter (<=1kb)	ENSONIG00000010665
H3K4me2	Temp_down	LG6	41576979	41577489	Promoter (1-2kb)	ENSONIG00000006824
H3K4me2	Temp_down	LG10	13923089	13923985	Promoter (<=1kb)	ENSONIG00000027886
H3K4me2	Temp_down	LG6	5844913	5845469	Promoter (<=1kb)	ENSONIG00000000202
H3K4me2	Temp_down	LG18	34757331	34758052	Promoter (2-3kb)	ENSONIG00000037949
H3K4me2	Temp_down	LG1	19114749	19116199	Promoter (<=1kb)	ENSONIG00000037750
H3K4me2	Temp_down	LG1	1499580	1500016	Promoter (2-3kb)	ENSONIG00000006987
H3K4me2	Temp_down	LG17	20261353	20262111	Promoter (<=1kb)	ENSONIG00000018057
H3K4me2	Temp_down	LG8	21344128	21344922	Promoter (1-2kb)	ENSONIG00000039402
H3K4me2	Temp_down	LG19	17976452	17977820	Promoter (<=1kb)	ENSONIG00000040232
H3K4me2	Temp_down	LG16	16885260	16885778	Promoter (<=1kb)	ENSONIG00000008612
H3K4me2	Temp_down	LG15	16344174	16345464	Promoter (<=1kb)	ENSONIG00000005745
H3K4me2	Temp_down	LG16	13126744	13128307	Promoter (<=1kb)	ENSONIG00000004212
H3K4me2	Temp_down	LG12	11880418	11881598	Promoter (<=1kb)	ENSONIG00000010826
H3K4me2	Temp_down	LG19	11613819	11614250	Promoter (<=1kb)	ENSONIG00000028985
H3K4me2	Temp_down	LG16	16315333	16316840	Promoter (<=1kb)	ENSONIG00000008726
H3K4me2	Temp_down	LG15	16985006	16986195	Promoter (<=1kb)	ENSONIG00000005593
H3K4me2	Temp_down	LG22	25234536	25235933	Promoter (<=1kb)	ENSONIG00000004588
H3K4me2	Temp_down	LG20	22519498	22520607	Promoter (<=1kb)	ENSONIG00000033674
H3K4me2	Temp_down	LG10	409615	411450	Promoter (<=1kb)	ENSONIG00000007945
H3K4me2	Temp_down	LG11	20433906	20434234	Promoter (<=1kb)	ENSONIG00000006160
H3K4me2	Temp_down	LG12	13703742	13704222	Promoter (2-3kb)	ENSONIG00000011720
H3K4me2	Temp_down	LG7	6619764	6621059	Promoter (<=1kb)	ENSONIG00000011058
H3K4me2	Temp_down	LG3	10064029	10065443	Promoter (<=1kb)	ENSONIG00000028929
H3K4me2	Temp_down	LG6	16061784	16062593	Promoter (1-2kb)	ENSONIG00000010008
H3K4me2	Temp_down	LG22	15407864	15408166	Promoter (<=1kb)	ENSONIG00000013533
H3K4me2	Temp_down	LG1	34349786	34350848	Promoter (<=1kb)	ENSONIG00000020605
H3K4me2	Temp_down	LG4	22043054	22043706	Promoter (<=1kb)	ENSONIG00000005411
H3K4me2	Temp_down	LG10	21274419	21274714	Promoter (<=1kb)	ENSONIG00000008405
H3K4me2	Temp_down	LG5	27844394	27845500	Promoter (<=1kb)	ENSONIG00000019462
H3K4me2	Temp_down	LG14	17406392	17407499	Promoter (<=1kb)	ENSONIG00000005122
H3K4me2	Temp_down	LG7	16795879	16797394	Promoter (<=1kb)	ENSONIG00000028971
H3K4me2	Temp_down	LG6	12469470	12469883	Promoter (1-2kb)	ENSONIG00000031015
H3K4me2	Temp_down	LG3	975356	975644	Promoter (1-2kb)	ENSONIG00000016386
H3K4me2	Temp_down	LG12	15749243	15751084	Promoter (<=1kb)	ENSONIG00000015944
H3K4me2	Temp_down	LG11	24796488	24796864	Promoter (1-2kb)	ENSONIG00000013128
H3K4me2	Temp_down	LG22	25376889	25377851	Promoter (<=1kb)	ENSONIG00000004600
H3K4me2	Temp_down	LG13	7086812	7087715	Promoter (<=1kb)	ENSONIG00000001317
H3K4me2	Temp_down	LG12	27164570	27166851	Promoter (<=1kb)	ENSONIG00000033078
H3K4me2	Temp_down	LG1	13591077	13591885	Promoter (<=1kb)	ENSONIG00000034343
H3K4me2	Temp_down	LG15	27406374	27407027	Promoter (<=1kb)	ENSONIG00000000273
H3K4me2	Temp_down	MKQE02000248.1	22746	23040	Promoter (<=1kb)	ENSONIG00000038095
H3K4me2	Temp_down	LG6	26412874	26414232	Promoter (<=1kb)	ENSONIG00000018166
H3K4me2	Temp_down	LG19	8386612	8387563	Promoter (<=1kb)	ENSONIG00000023317
H3K4me2	Temp_down	LG8	29499003	29500874	Promoter (<=1kb)	ENSONIG00000007288
H3K4me2	Temp_down	LG11	5906366	5908453	Promoter (<=1kb)	ENSONIG00000006871
H3K4me2	Temp_down	LG15	4069673	4071259	Promoter (<=1kb)	ENSONIG00000000984
H3K4me2	Temp_down	LG17	25464282	25465865	Promoter (<=1kb)	ENSONIG00000019479
H3K4me2	Temp_down	LG23	5605459	5606899	Promoter (<=1kb)	ENSONIG00000011902
H3K4me2	Temp_down	LG11	22354462	22356587	Promoter (<=1kb)	ENSONIG00000012778
H3K4me2	Temp_down	LG16	26031517	26032415	Promoter (<=1kb)	ENSONIG00000017074
H3K4me2	Temp_down	LG12	18095021	18095398	Promoter (<=1kb)	ENSONIG00000013473
H3K4me2	Temp_down	LG7	24700384	24700678	Promoter (1-2kb)	ENSONIG00000003798
H3K4me2	Temp_down	LG7	40788943	40790159	Promoter (<=1kb)	ENSONIG00000038197
H3K4me2	Temp_down	LG14	35761856	35762955	Promoter (<=1kb)	ENSONIG00000001396
H3K4me2	Temp_down	LG13	14418561	14419748	Promoter (<=1kb)	ENSONIG00000040263
H3K4me2	Temp_down	LG12	8491339	8491671	Promoter (<=1kb)	ENSONIG00000034969
H3K4me2	Temp_down	LG16	30977671	30979007	Promoter (<=1kb)	ENSONIG00000016280
H3K4me2	Temp_down	LG6	27427520	27429303	Promoter (<=1kb)	ENSONIG00000018269
H3K4me2	Temp_down	LG15	8194119	8194476	Promoter (<=1kb)	ENSONIG00000000436
H3K4me2	Temp_down	LG4	21422514	21425154	Promoter (<=1kb)	ENSONIG00000005339
H3K4me2	Temp_down	LG2	21286645	21287012	Promoter (<=1kb)	ENSONIG00000005219
H3K4me2	Temp_down	LG3	61243404	61243726	Promoter (<=1kb)	ENSONIG00000029212
H3K4me2	Temp_down	LG8	28265541	28267039	Promoter (<=1kb)	ENSONIG00000007241
H3K4me2	Temp_down	LG14	881978	883142	Promoter (<=1kb)	ENSONIG00000014773
H3K4me2	Temp_down	LG12	19517281	19518673	Promoter (<=1kb)	ENSONIG00000013221
H3K4me2	Temp_down	LG2	26811594	26812305	Promoter (<=1kb)	ENSONIG00000017912
H3K4me2	Temp_down	LG6	25403180	25404473	Promoter (<=1kb)	ENSONIG00000018113
H3K4me2	Temp_down	LG6	31959295	31959638	Promoter (<=1kb)	ENSONIG00000016464
H3K4me2	Temp_down	LG7	23592873	23594303	Promoter (<=1kb)	ENSONIG00000003670
H3K4me2	Temp_down	LG16	31743636	31744650	Promoter (<=1kb)	ENSONIG00000016369
H3K4me2	Temp_down	LG23	10730618	10732584	Promoter (<=1kb)	ENSONIG00000012112
H3K4me2	Temp_down	LG11	19138693	19139618	Promoter (<=1kb)	ENSONIG00000003095
H3K4me2	Temp_down	LG5	21429262	21430367	Promoter (<=1kb)	ENSONIG00000018886
H3K4me2	Temp_down	LG23	31102806	31103921	Promoter (<=1kb)	ENSONIG00000019230
H3K4me2	Temp_down	LG20	35600847	35601940	Promoter (<=1kb)	ENSONIG00000017961
H3K4me2	Temp_down	LG10	30395851	30397224	Promoter (<=1kb)	ENSONIG00000037371
H3K4me2	Temp_down	LG23	27011759	27012716	Promoter (<=1kb)	ENSONIG00000018751
H3K4me2	Temp_down	LG17	14342502	14343919	Promoter (<=1kb)	ENSONIG00000000011
H3K4me2	Temp_down	LG1	6098278	6098717	Promoter (1-2kb)	ENSONIG00000029700
H3K4me2	Temp_down	LG23	23246038	23247309	Promoter (<=1kb)	ENSONIG00000013364
H3K4me2	Temp_down	LG22	21321847	21322793	Promoter (<=1kb)	ENSONIG00000002493
H3K4me2	Temp_down	LG20	33161767	33162714	Promoter (<=1kb)	ENSONIG00000000511
H3K4me2	Temp_down	LG23	42534912	42536017	Promoter (1-2kb)	ENSONIG00000002195
H3K4me2	Temp_down	LG9	17585553	17585862	Promoter (1-2kb)	ENSONIG00000005883
H3K4me2	Temp_down	LG2	12139973	12140876	Promoter (<=1kb)	ENSONIG00000001296
H3K4me2	Temp_down	LG1	37092978	37093923	Promoter (<=1kb)	ENSONIG00000003220
H3K4me2	Temp_down	LG17	23460540	23461250	Promoter (<=1kb)	ENSONIG00000007624
H3K4me2	Temp_down	LG6	31152993	31153635	Promoter (<=1kb)	ENSONIG00000017701
H3K4me2	Temp_down	LG4	5744462	5745831	Promoter (1-2kb)	ENSONIG00000006479
H3K4me2	Temp_down	LG16	22702925	22703674	Promoter (<=1kb)	ENSONIG00000020484
H3K4me2	Temp_down	LG16	15374511	15375388	Promoter (<=1kb)	ENSONIG00000008907
H3K4me2	Temp_down	LG14	33956643	33956951	Promoter (<=1kb)	ENSONIG00000005871
H3K4me2	Temp_down	LG19	12265160	12265454	Promoter (<=1kb)	ENSONIG00000020096
H3K4me2	Temp_down	LG18	10840068	10841192	Promoter (<=1kb)	ENSONIG00000010553
H3K4me2	Temp_down	LG6	18825554	18827799	Promoter (<=1kb)	ENSONIG00000017552
H3K4me2	Temp_down	LG10	14604161	14605258	Promoter (<=1kb)	ENSONIG00000004782
H3K4me2	Temp_down	LG6	3769286	3771266	Promoter (1-2kb)	ENSONIG00000032229
H3K4me2	Temp_down	LG11	31759688	31760698	Promoter (<=1kb)	ENSONIG00000006613
H3K4me2	Temp_down	LG5	1239236	1239765	Promoter (2-3kb)	ENSONIG00000000263
H3K4me2	Temp_down	LG15	13481275	13482547	Promoter (2-3kb)	ENSONIG00000038990
H3K4me2	Temp_down	LG9	22244983	22245929	Promoter (<=1kb)	ENSONIG00000014476
H3K4me2	Temp_down	LG7	30302842	30304122	Promoter (<=1kb)	ENSONIG00000012979
H3K4me2	Temp_down	LG13	11664638	11665794	Promoter (<=1kb)	ENSONIG00000000841
H3K4me2	Temp_down	LG10	12876910	12878196	Promoter (<=1kb)	ENSONIG00000005138
H3K4me2	Temp_down	LG23	11942115	11942563	Promoter (<=1kb)	ENSONIG00000012273
H3K4me2	Temp_down	LG15	27063790	27065126	Promoter (<=1kb)	ENSONIG00000000266
H3K4me2	Temp_down	LG4	34471391	34471982	Promoter (1-2kb)	ENSONIG00000009296
H3K4me2	Temp_down	LG1	7448950	7450427	Promoter (<=1kb)	ENSONIG00000007135
H3K4me2	Temp_down	LG20	18758925	18760780	Promoter (<=1kb)	ENSONIG00000012274
H3K4me2	Temp_down	LG4	23963691	23964609	Promoter (2-3kb)	ENSONIG00000001601
H3K4me2	Temp_down	LG11	21687063	21688522	Promoter (<=1kb)	ENSONIG00000006454
H3K4me2	Temp_down	LG1	23290279	23291606	Promoter (<=1kb)	ENSONIG00000005614
H3K4me2	Temp_down	LG14	9268896	9269397	Promoter (<=1kb)	ENSONIG00000029726
H3K4me2	Temp_down	LG20	19244258	19244980	Promoter (<=1kb)	ENSONIG00000012237
H3K4me2	Temp_down	LG7	14739631	14740695	Promoter (<=1kb)	ENSONIG00000011237
H3K4me2	Temp_down	LG3	20099345	20101127	Promoter (<=1kb)	ENSONIG00000035987
H3K4me2	Temp_down	LG15	12358567	12359313	Promoter (<=1kb)	ENSONIG00000013255
H3K4me2	Temp_down	LG8	25949014	25949773	Promoter (<=1kb)	ENSONIG00000029984
H3K4me2	Temp_down	LG11	14567123	14569685	Promoter (<=1kb)	ENSONIG00000000106
H3K4me2	Temp_down	LG2	27716574	27717800	Promoter (<=1kb)	ENSONIG00000030892
H3K4me2	Temp_down	LG15	35137452	35138844	Promoter (<=1kb)	ENSONIG00000041615
H3K4me2	Temp_down	LG18	10339902	10342434	Promoter (<=1kb)	ENSONIG00000011790
H3K4me2	Temp_down	LG8	16910151	16910697	Promoter (1-2kb)	ENSONIG00000042739
H3K4me2	Temp_down	LG8	3840035	3840639	Promoter (<=1kb)	ENSONIG00000039192
H3K4me2	Temp_down	LG11	18448213	18449117	Promoter (2-3kb)	ENSONIG00000033121
H3K4me2	Temp_down	LG6	34899419	34900078	Promoter (<=1kb)	ENSONIG00000003496
H3K4me2	Temp_down	LG16	30652621	30653385	Promoter (<=1kb)	ENSONIG00000016251
H3K4me2	Temp_down	LG5	15101548	15101868	Promoter (<=1kb)	ENSONIG00000029656
H3K4me2	Temp_down	LG5	6644722	6645665	Promoter (<=1kb)	ENSONIG00000007211
H3K4me2	Temp_down	LG1	30249402	30250375	Promoter (<=1kb)	ENSONIG00000002785
H3K4me2	Temp_down	LG14	8064158	8065424	Promoter (<=1kb)	ENSONIG00000035460
H3K4me2	Temp_down	LG5	10993698	10995036	Promoter (<=1kb)	ENSONIG00000000648
H3K4me2	Temp_down	LG19	21033386	21034517	Promoter (<=1kb)	ENSONIG00000000534
H3K4me2	Temp_down	LG4	2842328	2843919	Promoter (<=1kb)	ENSONIG00000027136
H3K4me2	Temp_down	LG15	30771880	30772175	Promoter (<=1kb)	ENSONIG00000035627
H3K4me2	Temp_down	LG10	23594836	23595645	Promoter (<=1kb)	ENSONIG00000017311
H3K4me2	Temp_down	LG7	50938334	50939406	Promoter (<=1kb)	ENSONIG00000015563
H3K4me2	Temp_down	LG5	7014820	7016090	Promoter (<=1kb)	ENSONIG00000039601
H3K4me2	Temp_down	LG14	19654261	19654579	Promoter (1-2kb)	ENSONIG00000041447
H3K4me2	Temp_down	LG2	34309300	34310362	Promoter (1-2kb)	ENSONIG00000015904
H3K4me2	Temp_down	LG4	17146356	17147499	Promoter (2-3kb)	ENSONIG00000038780
H3K4me2	Temp_down	LG4	22749269	22749619	Promoter (<=1kb)	ENSONIG00000001985
H3K4me2	Temp_down	LG9	3815036	3816292	Promoter (<=1kb)	ENSONIG00000017327
H3K4me2	Temp_down	LG17	16476607	16478768	Promoter (<=1kb)	ENSONIG00000020695
H3K4me2	Temp_down	LG22	29671247	29672178	Promoter (<=1kb)	ENSONIG00000040414
H3K4me2	Temp_down	LG15	10244672	10245989	Promoter (<=1kb)	ENSONIG00000043073
H3K4me2	Temp_down	LG18	2125409	2127169	Promoter (<=1kb)	ENSONIG00000016599
H3K4me2	Temp_down	LG2	24489688	24490090	Promoter (<=1kb)	ENSONIG00000004864
H3K4me2	Temp_down	LG7	15135423	15136330	Promoter (<=1kb)	ENSONIG00000011250
H3K4me2	Temp_down	LG8	6482500	6482848	Promoter (<=1kb)	ENSONIG00000043081
H3K4me2	Temp_down	LG23	43532349	43534036	Promoter (<=1kb)	ENSONIG00000035478
H3K4me2	Temp_down	LG13	14391297	14392913	Promoter (<=1kb)	ENSONIG00000000438
H3K4me2	Temp_down	LG11	21292891	21294058	Promoter (<=1kb)	ENSONIG00000032846
H3K4me2	Temp_down	LG5	24897036	24897839	Promoter (<=1kb)	ENSONIG00000019270
H3K4me2	Temp_down	LG7	37291231	37292616	Promoter (<=1kb)	ENSONIG00000012514
H3K4me2	Temp_down	LG1	34433298	34434259	Promoter (<=1kb)	ENSONIG00000003132
H3K4me2	Temp_down	LG9	18078837	18079557	Promoter (<=1kb)	ENSONIG00000005833
H3K4me2	Temp_down	LG19	27569295	27570870	Promoter (<=1kb)	ENSONIG00000008176
H3K4me2	Temp_down	LG8	13570663	13571483	Promoter (<=1kb)	ENSONIG00000027468
H3K4me2	Temp_down	LG20	27102704	27103804	Promoter (1-2kb)	ENSONIG00000006584
H3K4me2	Temp_down	LG20	13889257	13889591	Promoter (2-3kb)	ENSONIG00000017170
H3K4me2	Temp_down	LG18	8222915	8223206	Promoter (<=1kb)	ENSONIG00000028073
H3K4me2	Temp_down	LG11	36373759	36375113	Promoter (<=1kb)	ENSONIG00000002240
H3K4me2	Temp_down	LG11	22715393	22715862	Promoter (2-3kb)	ENSONIG00000038495
H3K4me2	Temp_down	LG10	22730330	22731950	Promoter (<=1kb)	ENSONIG00000017252
H3K4me2	Temp_down	LG7	20480019	20481782	Promoter (<=1kb)	ENSONIG00000033846
H3K4me2	Temp_down	LG6	22095555	22096522	Promoter (<=1kb)	ENSONIG00000038978
H3K4me2	Temp_down	LG20	19650921	19651979	Promoter (<=1kb)	ENSONIG00000012134
H3K4me2	Temp_down	LG6	5688901	5690807	Promoter (<=1kb)	ENSONIG00000000156
H3K4me2	Temp_down	LG20	19387467	19388323	Promoter (1-2kb)	ENSONIG00000012213
H3K4me2	Temp_down	LG17	33701974	33703490	Promoter (<=1kb)	ENSONIG00000008814
H3K4me2	Temp_down	LG6	13984619	13985254	Promoter (<=1kb)	ENSONIG00000010202
H3K4me2	Temp_down	LG19	13174678	13176737	Promoter (<=1kb)	ENSONIG00000020631
H3K4me2	Temp_down	LG20	23030333	23031691	Promoter (<=1kb)	ENSONIG00000002202
H3K4me2	Temp_down	LG1	29105830	29106684	Promoter (1-2kb)	ENSONIG00000002678
H3K4me2	Temp_down	LG22	22374802	22376405	Promoter (<=1kb)	ENSONIG00000002303
H3K4me2	Temp_down	LG12	18197450	18198407	Promoter (<=1kb)	ENSONIG00000028519
H3K4me2	Temp_down	LG14	1651728	1653238	Promoter (<=1kb)	ENSONIG00000014805
H3K4me2	Temp_down	LG15	35593435	35594327	Promoter (<=1kb)	ENSONIG00000030249
H3K4me2	Temp_down	LG5	3295013	3296614	Promoter (<=1kb)	ENSONIG00000041846
H3K4me2	Temp_down	LG6	19210798	19211098	Promoter (<=1kb)	ENSONIG00000017599
H3K4me2	Temp_down	LG17	27469482	27470660	Promoter (<=1kb)	ENSONIG00000006413
H3K4me2	Temp_down	MKQE02002072.1	129307	131024	Promoter (<=1kb)	ENSONIG00000011903
H3K4me2	Temp_down	LG5	6724614	6724918	Promoter (<=1kb)	ENSONIG00000034043
H3K4me2	Temp_down	LG22	17415067	17417392	Promoter (<=1kb)	ENSONIG00000019731
H3K4me2	Temp_down	LG7	52170191	52170656	Promoter (<=1kb)	ENSONIG00000015324
H3K4me2	Temp_down	LG9	20241166	20241542	Promoter (<=1kb)	ENSONIG00000014298
H3K4me2	Temp_down	LG14	26248996	26249985	Promoter (<=1kb)	ENSONIG00000011122
H3K4me2	Temp_down	LG19	8691056	8692167	Promoter (<=1kb)	ENSONIG00000042641
H3K4me2	Temp_down	LG5	23295468	23297347	Promoter (<=1kb)	ENSONIG00000019085
H3K4me2	Temp_down	LG13	6671982	6672962	Promoter (<=1kb)	ENSONIG00000001364
H3K4me2	Temp_down	LG12	23690249	23692270	Promoter (<=1kb)	ENSONIG00000039021
H3K4me2	Temp_down	LG11	32394236	32394689	Promoter (<=1kb)	ENSONIG00000006579
H3K4me2	Temp_down	LG10	6350800	6351380	Promoter (<=1kb)	ENSONIG00000012801
H3K4me2	Temp_down	LG9	19114136	19114618	Promoter (<=1kb)	ENSONIG00000014172
H3K4me2	Temp_down	LG14	14961156	14962538	Promoter (<=1kb)	ENSONIG00000005432
H3K4me2	Temp_down	LG20	8909694	8911010	Promoter (<=1kb)	ENSONIG00000029443
H3K4me2	Temp_down	LG12	18193793	18194440	Promoter (<=1kb)	ENSONIG00000028326
H3K4me2	Temp_down	LG10	14746230	14746544	Promoter (2-3kb)	ENSONIG00000004748
H3K4me2	Temp_down	LG4	3849748	3851712	Promoter (<=1kb)	ENSONIG00000006293
H3K4me2	Temp_down	LG11	16291377	16292211	Promoter (<=1kb)	ENSONIG00000010564
H3K4me2	Temp_down	LG19	13648928	13649584	Promoter (1-2kb)	ENSONIG00000027148
H3K4me2	Temp_down	LG11	23249350	23250617	Promoter (<=1kb)	ENSONIG00000012948
H3K4me2	Temp_down	LG1	14799211	14800675	Promoter (<=1kb)	ENSONIG00000003246
H3K4me2	Temp_down	LG20	19190915	19191533	Promoter (2-3kb)	ENSONIG00000038042
H3K4me2	Temp_down	LG23	32595952	32596710	Promoter (<=1kb)	ENSONIG00000019304
H3K4me2	Temp_down	LG1	14489075	14489655	Promoter (<=1kb)	ENSONIG00000003336
H3K4me2	Temp_down	LG3	23053644	23054785	Promoter (<=1kb)	ENSONIG00000033402
H3K4me2	Temp_down	LG7	38153468	38154949	Promoter (2-3kb)	ENSONIG00000012656
H3K4me2	Temp_down	LG10	23513016	23513850	Promoter (<=1kb)	ENSONIG00000017307
H3K4me2	Temp_down	LG17	20456423	20457318	Promoter (<=1kb)	ENSONIG00000031524
H3K4me2	Temp_down	LG2	19883413	19884261	Promoter (<=1kb)	ENSONIG00000002777
H3K4me2	Temp_down	LG8	20907067	20908793	Promoter (<=1kb)	ENSONIG00000027421
H3K4me2	Temp_down	LG6	5713498	5713806	Promoter (<=1kb)	ENSONIG00000000158
H3K4me2	Temp_down	LG10	29995280	29995863	Promoter (<=1kb)	ENSONIG00000032236
H3K4me2	Temp_down	LG20	19199604	19200903	Promoter (<=1kb)	ENSONIG00000012242
H3K4me2	Temp_down	LG9	8809908	8811285	Promoter (<=1kb)	ENSONIG00000027204
H3K4me2	Temp_down	LG23	42576034	42577346	Promoter (<=1kb)	ENSONIG00000020818
H3K4me2	Temp_down	LG7	37880093	37880984	Promoter (1-2kb)	ENSONIG00000012598
H3K4me2	Temp_down	LG10	26881710	26883248	Promoter (<=1kb)	ENSONIG00000013294
H3K4me2	Temp_down	LG22	36998231	36998690	Promoter (<=1kb)	ENSONIG00000039695
H3K4me2	Temp_down	LG19	2825864	2827439	Promoter (<=1kb)	ENSONIG00000011371
H3K4me2	Temp_down	LG10	17199312	17200138	Promoter (2-3kb)	ENSONIG00000005571
H3K4me2	Temp_down	LG6	33628652	33629854	Promoter (<=1kb)	ENSONIG00000018860
H3K4me2	Temp_down	LG12	10260704	10262628	Promoter (<=1kb)	ENSONIG00000011012
H3K4me2	Temp_down	LG7	60554706	60557472	Promoter (<=1kb)	ENSONIG00000010451
H3K4me2	Temp_down	LG14	1873283	1874426	Promoter (<=1kb)	ENSONIG00000014793
H3K4me2	Temp_down	LG12	26059576	26059871	Promoter (<=1kb)	ENSONIG00000033773
H3K4me2	Temp_down	LG13	17276446	17277760	Promoter (<=1kb)	ENSONIG00000018457
H3K4me2	Temp_down	LG2	32049846	32052595	Promoter (<=1kb)	ENSONIG00000017590
H3K4me2	Temp_down	LG7	50311979	50312296	Promoter (<=1kb)	ENSONIG00000008292
H3K4me2	Temp_down	LG7	61999251	62000348	Promoter (<=1kb)	ENSONIG00000010315
H3K4me2	Temp_down	LG3	77209092	77209787	Promoter (<=1kb)	ENSONIG00000005458
H3K4me2	Temp_down	LG7	19092883	19093806	Promoter (<=1kb)	ENSONIG00000014973
H3K4me2	Temp_down	LG18	27233456	27234472	Promoter (<=1kb)	ENSONIG00000042589
H3K4me2	Temp_down	LG7	22971074	22973211	Promoter (<=1kb)	ENSONIG00000003599
H3K4me2	Temp_down	LG4	25852137	25853911	Promoter (<=1kb)	ENSONIG00000037541
H3K4me2	Temp_down	LG23	14533248	14533730	Promoter (<=1kb)	ENSONIG00000042519
H3K4me2	Temp_down	LG3	2806744	2807763	Promoter (<=1kb)	ENSONIG00000003888
H3K4me2	Temp_down	LG14	1087089	1088352	Promoter (<=1kb)	ENSONIG00000014784
H3K4me2	Temp_down	LG12	13908734	13909799	Promoter (1-2kb)	ENSONIG00000011763
H3K4me2	Temp_down	LG4	28415438	28417097	Promoter (<=1kb)	ENSONIG00000000778
H3K4me2	Temp_down	LG8	15481737	15483014	Promoter (<=1kb)	ENSONIG00000016449
H3K4me2	Temp_down	LG1	17972617	17973630	Promoter (2-3kb)	ENSONIG00000032714
H3K4me2	Temp_down	LG11	36456493	36457221	Promoter (<=1kb)	ENSONIG00000002226
H3K4me2	Temp_down	LG22	13214992	13216662	Promoter (<=1kb)	ENSONIG00000027344
H3K4me2	Temp_down	LG7	31158935	31159917	Promoter (<=1kb)	ENSONIG00000012850
H3K4me2	Temp_down	LG20	7065270	7067311	Promoter (<=1kb)	ENSONIG00000016511
H3K4me2	Temp_down	LG8	16196589	16197756	Promoter (<=1kb)	ENSONIG00000011586
H3K4me2	Temp_down	LG13	16466353	16468016	Promoter (<=1kb)	ENSONIG00000018522
H3K4me2	Temp_down	LG18	29222259	29224398	Promoter (<=1kb)	ENSONIG00000014953
H3K4me2	Temp_down	LG20	17595129	17596231	Promoter (<=1kb)	ENSONIG00000012433
H3K4me2	Temp_down	LG16	19840081	19840375	Promoter (<=1kb)	ENSONIG00000014371
H3K4me2	Temp_down	LG12	25811973	25812909	Promoter (<=1kb)	ENSONIG00000020432
H3K4me2	Temp_down	LG4	25182951	25183329	Promoter (1-2kb)	ENSONIG00000035981
H3K4me2	Temp_down	LG9	4836808	4837409	Promoter (<=1kb)	ENSONIG00000027584
H3K4me2	Temp_down	LG5	21887546	21888764	Promoter (<=1kb)	ENSONIG00000018939
H3K4me2	Temp_down	LG13	3782901	3784805	Promoter (<=1kb)	ENSONIG00000001572
H3K4me2	Temp_down	LG17	5161008	5161362	Promoter (<=1kb)	ENSONIG00000009804
H3K4me2	Temp_down	LG3	17268246	17269724	Promoter (<=1kb)	ENSONIG00000004837
H3K4me2	Temp_down	LG12	24444591	24445510	Promoter (<=1kb)	ENSONIG00000014505
H3K4me2	Temp_down	LG3	29544699	29545572	Promoter (<=1kb)	ENSONIG00000041867
H3K4me2	Temp_down	LG11	20289156	20290348	Promoter (<=1kb)	ENSONIG00000006131
H3K4me2	Temp_down	LG13	6899943	6900915	Promoter (<=1kb)	ENSONIG00000036413
H3K4me2	Temp_down	LG5	16921497	16922880	Promoter (<=1kb)	ENSONIG00000004107
H3K4me2	Temp_down	LG15	5871884	5874678	Promoter (<=1kb)	ENSONIG00000000754
H3K4me2	Temp_down	LG1	9147235	9147529	Promoter (1-2kb)	ENSONIG00000020452
H3K4me2	Temp_down	LG7	17035331	17036519	Promoter (<=1kb)	ENSONIG00000007565
H3K4me2	Temp_down	LG16	34388272	34390307	Promoter (<=1kb)	ENSONIG00000010232
H3K4me2	Temp_down	LG17	16499801	16501794	Promoter (<=1kb)	ENSONIG00000000075
H3K4me2	Temp_down	LG1	11207054	11209244	Promoter (<=1kb)	ENSONIG00000005711
H3K4me2	Temp_down	LG14	39877262	39878461	Promoter (<=1kb)	ENSONIG00000008285
H3K4me2	Temp_down	LG12	25932402	25934531	Promoter (<=1kb)	ENSONIG00000014368
H3K4me2	Temp_down	LG10	3078247	3079968	Promoter (<=1kb)	ENSONIG00000037831
H3K4me2	Temp_down	LG18	31494630	31495169	Promoter (<=1kb)	ENSONIG00000034928
H3K4me2	Temp_down	LG5	30914550	30914844	Promoter (1-2kb)	ENSONIG00000020314
H3K4me2	Temp_down	LG5	13357255	13358286	Promoter (<=1kb)	ENSONIG00000000384
H3K4me2	Temp_down	LG11	21641001	21642622	Promoter (<=1kb)	ENSONIG00000006425
H3K4me2	Temp_down	LG4	2145405	2145764	Promoter (1-2kb)	ENSONIG00000031998
H3K4me2	Temp_down	LG23	36635476	36636312	Promoter (<=1kb)	ENSONIG00000003147
H3K4me2	Temp_down	MKQE02000116.1	6816	7780	Promoter (2-3kb)	ENSONIG00000029958
H3K4me2	Temp_down	LG11	17774260	17774554	Promoter (1-2kb)	ENSONIG00000002788
H3K4me2	Temp_down	LG2	12673037	12674768	Promoter (<=1kb)	ENSONIG00000001247
H3K4me2	Temp_down	LG17	36246656	36248340	Promoter (<=1kb)	ENSONIG00000030108
H3K4me2	Temp_down	LG17	23485466	23486265	Promoter (<=1kb)	ENSONIG00000041512
H3K4me2	Temp_down	LG11	23067845	23069166	Promoter (<=1kb)	ENSONIG00000012899
H3K4me2	Temp_down	LG7	45873377	45875064	Promoter (<=1kb)	ENSONIG00000008885
H3K4me2	Temp_down	LG4	9796941	9797270	Promoter (<=1kb)	ENSONIG00000038154
H3K4me2	Temp_down	LG11	18422411	18423372	Promoter (<=1kb)	ENSONIG00000002914
H3K4me2	Temp_down	LG6	18140829	18141899	Promoter (<=1kb)	ENSONIG00000017505
H3K4me2	Temp_down	LG7	59381983	59383526	Promoter (2-3kb)	ENSONIG00000014502
H3K4me2	Temp_down	LG2	11967158	11968850	Promoter (<=1kb)	ENSONIG00000001308
H3K4me2	Temp_down	LG23	42057870	42059402	Promoter (<=1kb)	ENSONIG00000002275
H3K4me2	Temp_down	LG11	21487276	21488277	Promoter (<=1kb)	ENSONIG00000032306
H3K4me2	Temp_down	LG20	25298760	25301535	Promoter (<=1kb)	ENSONIG00000037558
H3K4me2	Temp_down	LG14	5795209	5797206	Promoter (<=1kb)	ENSONIG00000010841
H3K4me2	Temp_down	LG3	41712812	41713218	Promoter (<=1kb)	ENSONIG00000030790
H3K4me2	Temp_down	LG3	66766510	66766944	Promoter (1-2kb)	ENSONIG00000032472
H3K4me2	Temp_down	LG4	1476323	1476610	Promoter (2-3kb)	ENSONIG00000037059
H3K4me2	Temp_down	LG23	43778246	43779478	Promoter (<=1kb)	ENSONIG00000029760
H3K4me2	Temp_down	LG4	28811566	28811967	Promoter (1-2kb)	ENSONIG00000037829
H3K4me2	Temp_down	LG23	38822279	38823478	Promoter (<=1kb)	ENSONIG00000037195
H3K4me2	Temp_down	MKQE02001816.1	128758	129399	Promoter (<=1kb)	ENSONIG00000032889
H3K4me2	Temp_down	LG15	4085340	4086798	Promoter (<=1kb)	ENSONIG00000000978
H3K4me2	Temp_down	LG16	851635	852782	Promoter (2-3kb)	ENSONIG00000037155
H3K4me2	Temp_down	LG12	11882623	11883336	Promoter (<=1kb)	ENSONIG00000010825
H3K4me2	Temp_down	LG17	5995494	5998396	Promoter (<=1kb)	ENSONIG00000038231
H3K4me2	Temp_down	LG4	10777835	10779626	Promoter (<=1kb)	ENSONIG00000008540
H3K4me2	Temp_down	LG3	73018347	73019997	Promoter (<=1kb)	ENSONIG00000022594
H3K4me2	Temp_down	LG20	4021435	4021726	Promoter (1-2kb)	ENSONIG00000039893
H3K4me2	Temp_down	LG4	26397395	26398709	Promoter (<=1kb)	ENSONIG00000001179
H3K4me2	Temp_down	LG5	17684801	17686891	Promoter (<=1kb)	ENSONIG00000003965
H3K4me2	Temp_down	LG5	23400590	23402446	Promoter (<=1kb)	ENSONIG00000019094
H3K4me2	Temp_down	LG19	13741006	13743469	Promoter (<=1kb)	ENSONIG00000003571
H3K4me2	Temp_down	LG4	10754881	10755732	Promoter (2-3kb)	ENSONIG00000008536
H3K4me2	Temp_down	LG5	17694416	17695222	Promoter (2-3kb)	ENSONIG00000003961
H3K4me2	Temp_down	LG19	20174064	20174373	Promoter (2-3kb)	ENSONIG00000033889
H3K4me2	Temp_down	LG14	14103838	14106183	Promoter (<=1kb)	ENSONIG00000005540
H3K4me2	Temp_down	LG19	5759189	5759650	Promoter (1-2kb)	ENSONIG00000001710
H3K4me2	Temp_down	LG7	35003899	35004400	Promoter (<=1kb)	ENSONIG00000038448
H3K4me2	Temp_down	LG20	8854308	8854608	Promoter (<=1kb)	ENSONIG00000041342
H3K4me2	Temp_down	LG11	26934256	26934620	Promoter (1-2kb)	ENSONIG00000016278
H3K4me2	Temp_down	LG2	11429750	11430632	Promoter (<=1kb)	ENSONIG00000040386
H3K4me2	Temp_down	LG22	27975947	27976719	Promoter (<=1kb)	ENSONIG00000015378
H3K4me2	Temp_down	MKQE02001496.1	163881	164333	Promoter (<=1kb)	ENSONIG00000042790
H3K4me2	Temp_down	LG19	14113697	14115050	Promoter (1-2kb)	ENSONIG00000036702
H3K4me2	Temp_down	LG14	5948833	5949268	Promoter (<=1kb)	ENSONIG00000010817
H3K4me2	Temp_down	LG11	11797877	11799073	Promoter (<=1kb)	ENSONIG00000007248
H3K4me2	Temp_down	LG23	39403996	39404931	Promoter (<=1kb)	ENSONIG00000027887
H3K4me2	Temp_down	LG23	29217851	29218805	Promoter (2-3kb)	ENSONIG00000019190
H3K4me2	Temp_down	LG7	28452602	28454366	Promoter (<=1kb)	ENSONIG00000031136
H3K4me2	Temp_down	LG5	21982981	21984586	Promoter (<=1kb)	ENSONIG00000018959
H3K4me3	Temp-up	LG16	13825995	13826869	Promoter (<=1kb)	ENSONIG00000004127
H3K4me3	Temp-up	MKQE02002437.1	475	1051	Promoter (<=1kb)	ENSONIG00000031983
H3K4me3	Temp-up	LG3	27027946	27028901	Promoter (2-3kb)	ENSONIG00000035473
H3K4me3	Temp-up	LG4	32544705	32545424	Promoter (<=1kb)	ENSONIG00000009465
H3K4me3	Temp-up	LG18	35648560	35648773	Promoter (2-3kb)	ENSONIG00000036905
H3K4me3	Temp-up	LG13	26602986	26603277	Promoter (<=1kb)	ENSONIG00000021943
H3K4me3	Temp-up	LG5	4868863	4869800	Promoter (<=1kb)	ENSONIG00000005309
H3K4me3	Temp-up	LG20	16597927	16598807	Promoter (<=1kb)	ENSONIG00000017429
H3K4me3	Temp-up	LG10	15174420	15174913	Promoter (<=1kb)	ENSONIG00000004682
H3K4me3	Temp-up	LG16	32337903	32339578	Promoter (<=1kb)	ENSONIG00000013762
H3K4me3	Temp-up	MKQE02002320.1	1528	1742	Promoter (<=1kb)	ENSONIG00000031892
H3K4me3	Temp-up	LG14	5057520	5058216	Promoter (<=1kb)	ENSONIG00000006417
H3K4me3	Temp-up	LG17	34752357	34753539	Promoter (<=1kb)	ENSONIG00000011887
H3K4me3	Temp-up	LG11	19038432	19039422	Promoter (<=1kb)	ENSONIG00000003081
H3K4me3	Temp-up	LG16	24194705	24195438	Promoter (<=1kb)	ENSONIG00000006921
H3K4me3	Temp-up	LG8	1545065	1545824	Promoter (<=1kb)	ENSONIG00000019076
H3K4me3	Temp-up	LG1	21824454	21825238	Promoter (<=1kb)	ENSONIG00000005888
H3K4me3	Temp-up	LG16	2398654	2399641	Promoter (<=1kb)	ENSONIG00000004366
H3K4me3	Temp-up	LG5	24818029	24818966	Promoter (<=1kb)	ENSONIG00000019266
H3K4me3	Temp-up	LG13	19197969	19198560	Promoter (<=1kb)	ENSONIG00000036185
H3K4me3	Temp-up	LG9	21624505	21625377	Promoter (<=1kb)	ENSONIG00000014419
H3K4me3	Temp-up	LG11	11469791	11470480	Promoter (<=1kb)	ENSONIG00000041962
H3K4me3	Temp-up	LG11	23842771	23843672	Promoter (<=1kb)	ENSONIG00000041521
H3K4me3	Temp-up	LG16	15967069	15967933	Promoter (<=1kb)	ENSONIG00000008807
H3K4me3	Temp-up	LG23	24659323	24660305	Promoter (<=1kb)	ENSONIG00000032287
H3K4me3	Temp-up	LG1	36377002	36378763	Promoter (<=1kb)	ENSONIG00000003205
H3K4me3	Temp-up	LG15	18873479	18875271	Promoter (<=1kb)	ENSONIG00000018320
H3K4me3	Temp-up	LG9	18270446	18271868	Promoter (<=1kb)	ENSONIG00000005797
H3K4me3	Temp-up	LG23	45160109	45161534	Promoter (<=1kb)	ENSONIG00000001721
H3K4me3	Temp-up	MKQE02001494.1	170434	171071	Promoter (<=1kb)	ENSONIG00000036228
H3K4me3	Temp-up	LG9	12319166	12320012	Promoter (<=1kb)	ENSONIG00000031176
H3K4me3	Temp-up	LG16	32410158	32411379	Promoter (<=1kb)	ENSONIG00000013778
H3K4me3	Temp-up	LG1	12877067	12877366	Promoter (<=1kb)	ENSONIG00000037084
H3K4me3	Temp-up	LG7	58432022	58433079	Promoter (<=1kb)	ENSONIG00000014588
H3K4me3	Temp-up	LG17	19924156	19925137	Promoter (<=1kb)	ENSONIG00000018029
H3K4me3	Temp-up	LG4	24262942	24263872	Promoter (<=1kb)	ENSONIG00000001542
H3K4me3	Temp-up	LG23	44628724	44630873	Promoter (<=1kb)	ENSONIG00000001811
H3K4me3	Temp-up	LG16	24606659	24607469	Promoter (2-3kb)	ENSONIG00000033249
H3K4me3	Temp-up	LG1	17433745	17435516	Promoter (<=1kb)	ENSONIG00000024902
H3K4me3	Temp-up	LG15	17405958	17407112	Promoter (<=1kb)	ENSONIG00000005550
H3K4me3	Temp-up	LG10	8713383	8714349	Promoter (<=1kb)	ENSONIG00000001823
H3K4me3	Temp-up	LG3	23354449	23356008	Promoter (<=1kb)	ENSONIG00000013007
H3K4me3	Temp-up	LG17	15988419	15990206	Promoter (<=1kb)	ENSONIG00000028232
H3K4me3	Temp-up	LG13	33301745	33302096	Promoter (<=1kb)	ENSONIG00000038728
H3K4me3	Temp-up	LG2	28816992	28818080	Promoter (<=1kb)	ENSONIG00000017750
H3K4me3	Temp-up	LG18	15277096	15278554	Promoter (<=1kb)	ENSONIG00000009967
H3K4me3	Temp-up	LG20	2437479	2438513	Promoter (<=1kb)	ENSONIG00000014733
H3K4me3	Temp-up	LG14	26676103	26677061	Promoter (<=1kb)	ENSONIG00000011098
H3K4me3	Temp-up	LG13	11074957	11075793	Promoter (<=1kb)	ENSONIG00000000928
H3K4me3	Temp-up	LG23	44337761	44339803	Promoter (<=1kb)	ENSONIG00000001861
H3K4me3	Temp-up	LG19	3467745	3468287	Promoter (<=1kb)	ENSONIG00000001719
H3K4me3	Temp-up	LG1	14141670	14142490	Promoter (<=1kb)	ENSONIG00000003398
H3K4me3	Temp-up	LG6	17302143	17303858	Promoter (<=1kb)	ENSONIG00000017454
H3K4me3	Temp-up	LG2	29751806	29752839	Promoter (<=1kb)	ENSONIG00000017658
H3K4me3	Temp-up	LG4	24378801	24379668	Promoter (<=1kb)	ENSONIG00000037711
H3K4me3	Temp-up	LG4	24380506	24381313	Promoter (<=1kb)	ENSONIG00000039404
H3K4me3	Temp-up	LG22	17538297	17538800	Promoter (<=1kb)	ENSONIG00000019750
H3K4me3	Temp-up	LG1	20480975	20482923	Promoter (<=1kb)	ENSONIG00000006045
H3K4me3	Temp-up	LG4	35066255	35066862	Promoter (<=1kb)	ENSONIG00000030442
H3K4me3	Temp-up	LG4	33369727	33370885	Promoter (<=1kb)	ENSONIG00000009423
H3K4me3	Temp-up	LG1	25821889	25823414	Promoter (<=1kb)	ENSONIG00000017101
H3K4me3	Temp-up	LG22	32992415	32993290	Promoter (<=1kb)	ENSONIG00000007606
H3K4me3	Temp-up	LG4	14222408	14223233	Promoter (<=1kb)	ENSONIG00000019389
H3K4me3	Temp-up	LG16	3602477	3603641	Promoter (<=1kb)	ENSONIG00000004463
H3K4me3	Temp-up	LG5	10063563	10064690	Promoter (<=1kb)	ENSONIG00000014767
H3K4me3	Temp-up	LG10	23877267	23877986	Promoter (<=1kb)	ENSONIG00000017333
H3K4me3	Temp-up	LG14	38008057	38009340	Promoter (2-3kb)	ENSONIG00000036883
H3K4me3	Temp-up	LG18	28906211	28907237	Promoter (<=1kb)	ENSONIG00000014968
H3K4me3	Temp-up	LG11	8933850	8936222	Promoter (<=1kb)	ENSONIG00000020748
H3K4me3	Temp-up	LG2	32987272	32988913	Promoter (<=1kb)	ENSONIG00000015802
H3K4me3	Temp-up	LG12	28374638	28376072	Promoter (<=1kb)	ENSONIG00000016942
H3K4me3	Temp-up	LG3	75616219	75617241	Promoter (<=1kb)	ENSONIG00000014911
H3K4me3	Temp-up	LG6	24649228	24650616	Promoter (2-3kb)	ENSONIG00000018066
H3K4me3	Temp-up	LG5	10623676	10624208	Promoter (<=1kb)	ENSONIG00000028511
H3K4me3	Temp-up	LG23	45086115	45087897	Promoter (<=1kb)	ENSONIG00000001741
H3K4me3	Temp-up	LG22	5006066	5006489	Promoter (<=1kb)	ENSONIG00000034821
H3K4me3	Temp-up	LG23	34530482	34532282	Promoter (<=1kb)	ENSONIG00000004774
H3K4me3	Temp-up	LG7	56861121	56861761	Promoter (<=1kb)	ENSONIG00000036134
H3K4me3	Temp-up	LG3	74154558	74155598	Promoter (<=1kb)	ENSONIG00000005457
H3K4me3	Temp-up	LG4	6186392	6187800	Promoter (<=1kb)	ENSONIG00000006597
H3K4me3	Temp-up	LG18	19306682	19307551	Promoter (<=1kb)	ENSONIG00000031016
H3K4me3	Temp-up	LG10	23893584	23894114	Promoter (<=1kb)	ENSONIG00000017337
H3K4me3	Temp-up	LG18	19298428	19299203	Promoter (<=1kb)	ENSONIG00000039038
H3K4me3	Temp-up	LG5	8763448	8765002	Promoter (<=1kb)	ENSONIG00000014663
H3K4me3	Temp-up	LG5	39047796	39048506	Promoter (<=1kb)	ENSONIG00000003381
H3K4me3	Temp-up	LG15	13192790	13193871	Promoter (<=1kb)	ENSONIG00000014670
H3K4me3	Temp-up	MKQE02002338.1	1617	1968	Promoter (<=1kb)	ENSONIG00000030449
H3K4me3	Temp-up	MKQE02002391.1	9552	10007	Promoter (<=1kb)	ENSONIG00000028539
H3K4me3	Temp-up	MKQE02002435.1	20205	20423	Promoter (<=1kb)	ENSONIG00000038514
H3K4me3	Temp-up	LG14	16097090	16097885	Promoter (<=1kb)	ENSONIG00000005324
H3K4me3	Temp-up	LG11	22796905	22797244	Promoter (<=1kb)	ENSONIG00000012832
H3K4me3	Temp-up	LG5	33903936	33905687	Promoter (<=1kb)	ENSONIG00000020241
H3K4me3	Temp-up	LG18	9547405	9547945	Promoter (<=1kb)	ENSONIG00000031653
H3K4me3	Temp-up	LG13	19997528	19998907	Promoter (<=1kb)	ENSONIG00000009748
H3K4me3	Temp-up	LG18	10208639	10209756	Promoter (<=1kb)	ENSONIG00000010685
H3K4me3	Temp-up	LG17	30956509	30957135	Promoter (<=1kb)	ENSONIG00000008390
H3K4me3	Temp-up	LG17	5934573	5936062	Promoter (<=1kb)	ENSONIG00000009787
H3K4me3	Temp-up	LG17	2116827	2117194	Promoter (<=1kb)	ENSONIG00000010086
H3K4me3	Temp-up	LG6	33160561	33161291	Promoter (<=1kb)	ENSONIG00000018826
H3K4me3	Temp-up	LG7	13191173	13192111	Promoter (<=1kb)	ENSONIG00000011065
H3K4me3	Temp-up	LG18	19333253	19333860	Promoter (<=1kb)	ENSONIG00000028061
H3K4me3	Temp-up	LG4	12120176	12121017	Promoter (2-3kb)	ENSONIG00000015699
H3K4me3	Temp-up	LG15	31514315	31515563	Promoter (<=1kb)	ENSONIG00000011420
H3K4me3	Temp-up	LG11	32378019	32379216	Promoter (<=1kb)	ENSONIG00000006581
H3K4me3	Temp-up	LG1	13856683	13857790	Promoter (<=1kb)	ENSONIG00000038261
H3K4me3	Temp-up	LG11	6491455	6493199	Promoter (<=1kb)	ENSONIG00000016431
H3K4me3	Temp-up	LG11	22871874	22872612	Promoter (<=1kb)	ENSONIG00000040084
H3K4me3	Temp-up	LG19	30829802	30830868	Promoter (<=1kb)	ENSONIG00000013878
H3K4me3	Temp-up	LG4	26794882	26795486	Promoter (<=1kb)	ENSONIG00000001076
H3K4me3	Temp-up	LG1	16976775	16977718	Promoter (<=1kb)	ENSONIG00000041744
H3K4me3	Temp-up	LG12	28574523	28576544	Promoter (<=1kb)	ENSONIG00000016910
H3K4me3	Temp-up	LG15	32038982	32040711	Promoter (<=1kb)	ENSONIG00000012745
H3K4me3	Temp-up	LG15	8536410	8537984	Promoter (<=1kb)	ENSONIG00000015340
H3K4me3	Temp-up	LG5	16200125	16200680	Promoter (<=1kb)	ENSONIG00000004221
H3K4me3	Temp-up	MKQE02001477.1	110729	111187	Promoter (<=1kb)	ENSONIG00000033221
H3K4me3	Temp-up	LG2	36317591	36319316	Promoter (<=1kb)	ENSONIG00000000103
H3K4me3	Temp-up	LG22	28351574	28353359	Promoter (<=1kb)	ENSONIG00000040670
H3K4me3	Temp-up	MKQE02002402.1	931	1300	Promoter (<=1kb)	ENSONIG00000027518
H3K4me3	Temp-up	LG18	22823836	22824874	Promoter (<=1kb)	ENSONIG00000018617
H3K4me3	Temp-up	LG3	2375201	2376016	Promoter (<=1kb)	ENSONIG00000003580
H3K4me3	Temp-up	LG13	31759290	31759568	Promoter (2-3kb)	ENSONIG00000041259
H3K4me3	Temp-up	LG19	19315559	19317863	Promoter (2-3kb)	ENSONIG00000000914
H3K4me3	Temp-up	LG20	2699626	2700024	Promoter (<=1kb)	ENSONIG00000014719
H3K4me3	Temp-up	LG7	48752066	48753411	Promoter (<=1kb)	ENSONIG00000008526
H3K4me3	Temp-up	LG7	6629965	6631524	Promoter (<=1kb)	ENSONIG00000011063
H3K4me3	Temp-up	LG18	15342832	15343705	Promoter (<=1kb)	ENSONIG00000032045
H3K4me3	Temp-up	LG20	18398897	18400221	Promoter (<=1kb)	ENSONIG00000012343
H3K4me3	Temp-up	LG9	17835644	17837056	Promoter (<=1kb)	ENSONIG00000005863
H3K4me3	Temp-up	LG23	19423204	19424214	Promoter (<=1kb)	ENSONIG00000012262
H3K4me3	Temp-up	LG12	36238790	36239955	Promoter (<=1kb)	ENSONIG00000034815
H3K4me3	Temp-up	LG20	10966249	10968652	Promoter (<=1kb)	ENSONIG00000016884
H3K4me3	Temp-up	LG5	1455618	1456466	Promoter (<=1kb)	ENSONIG00000000298
H3K4me3	Temp-up	LG23	17648604	17649388	Promoter (<=1kb)	ENSONIG00000012336
H3K4me3	Temp-up	LG7	51840899	51842014	Promoter (2-3kb)	ENSONIG00000015391
H3K4me3	Temp-up	LG6	22227686	22228062	Promoter (<=1kb)	ENSONIG00000030038
H3K4me3	Temp-up	LG17	2204057	2204344	Promoter (<=1kb)	ENSONIG00000010058
H3K4me3	Temp-up	LG10	33674780	33675991	Promoter (<=1kb)	ENSONIG00000017797
H3K4me3	Temp-up	LG11	37853974	37855254	Promoter (<=1kb)	ENSONIG00000001993
H3K4me3	Temp-up	MKQE02002398.1	13119	13560	Promoter (<=1kb)	ENSONIG00000038282
H3K4me3	Temp-up	MKQE02002438.1	13076	13527	Promoter (<=1kb)	ENSONIG00000035592
H3K4me3	Temp-up	LG13	22504732	22505885	Promoter (<=1kb)	ENSONIG00000010019
H3K4me3	Temp-up	MKQE02002318.1	17256	17534	Promoter (<=1kb)	ENSONIG00000041093
H3K4me3	Temp-up	LG7	20503646	20504470	Promoter (<=1kb)	ENSONIG00000002858
H3K4me3	Temp-up	MKQE02002341.1	11842	12275	Promoter (<=1kb)	ENSONIG00000038110
H3K4me3	Temp-up	LG23	37171303	37172241	Promoter (<=1kb)	ENSONIG00000003067
H3K4me3	Temp-up	LG7	26679769	26681404	Promoter (<=1kb)	ENSONIG00000004068
H3K4me3	Temp-up	MKQE02002430.1	8061	8507	Promoter (<=1kb)	ENSONIG00000035722
H3K4me3	Temp-up	MKQE02002437.1	13978	14426	Promoter (<=1kb)	ENSONIG00000041961
H3K4me3	Temp-up	LG10	19050925	19051629	Promoter (<=1kb)	ENSONIG00000028216
H3K4me3	Temp-up	LG18	23161632	23162584	Promoter (<=1kb)	ENSONIG00000018588
H3K4me3	Temp-up	LG20	1231838	1232886	Promoter (<=1kb)	ENSONIG00000014830
H3K4me3	Temp-up	LG13	19282790	19283601	Promoter (<=1kb)	ENSONIG00000009592
H3K4me3	Temp-up	LG9	21607736	21609647	Promoter (<=1kb)	ENSONIG00000014414
H3K4me3	Temp-up	LG17	6625630	6628230	Promoter (<=1kb)	ENSONIG00000016725
H3K4me3	Temp-up	LG6	22113057	22114003	Promoter (<=1kb)	ENSONIG00000039494
H3K4me3	Temp-up	MKQE02001436.1	5587	5969	Promoter (<=1kb)	ENSONIG00000032939
H3K4me3	Temp-up	LG14	21628774	21630184	Promoter (<=1kb)	ENSONIG00000035323
H3K4me3	Temp-up	LG10	32757612	32758570	Promoter (<=1kb)	ENSONIG00000007415
H3K4me3	Temp-up	MKQE02002438.1	669	977	Promoter (<=1kb)	ENSONIG00000041763
H3K4me3	Temp-up	LG3	19557311	19558927	Promoter (<=1kb)	ENSONIG00000030544
H3K4me3	Temp-up	LG5	28879466	28880125	Promoter (<=1kb)	ENSONIG00000020362
H3K4me3	Temp-up	LG3	48804318	48804648	Promoter (<=1kb)	ENSONIG00000037533
H3K4me3	Temp-up	LG23	30908259	30909532	Promoter (<=1kb)	ENSONIG00000019226
H3K4me3	Temp-up	LG7	3072307	3072663	Promoter (<=1kb)	ENSONIG00000010754
H3K4me3	Temp-up	LG14	14981999	14982626	Promoter (<=1kb)	ENSONIG00000005430
H3K4me3	Temp-up	LG18	8004541	8006226	Promoter (<=1kb)	ENSONIG00000018700
H3K4me3	Temp-up	LG5	21619791	21620383	Promoter (<=1kb)	ENSONIG00000018922
H3K4me3	Temp-up	LG18	20157112	20158786	Promoter (<=1kb)	ENSONIG00000009338
H3K4me3	Temp-up	LG7	2341488	2342733	Promoter (<=1kb)	ENSONIG00000010662
H3K4me3	Temp-up	LG10	10327384	10327690	Promoter (2-3kb)	ENSONIG00000028833
H3K4me3	Temp-up	LG15	8121912	8123034	Promoter (<=1kb)	ENSONIG00000000450
H3K4me3	Temp-up	LG7	15965048	15965630	Promoter (<=1kb)	ENSONIG00000011295
H3K4me3	Temp-up	LG13	18270509	18271013	Promoter (<=1kb)	ENSONIG00000018336
H3K4me3	Temp-up	LG15	26611588	26612254	Promoter (<=1kb)	ENSONIG00000032571
H3K4me3	Temp-up	LG6	14811181	14812046	Promoter (<=1kb)	ENSONIG00000010157
H3K4me3	Temp-up	LG18	28968516	28970750	Promoter (<=1kb)	ENSONIG00000034051
H3K4me3	Temp-up	LG8	17637209	17637779	Promoter (<=1kb)	ENSONIG00000038670
H3K4me3	Temp-up	LG20	20027738	20028626	Promoter (<=1kb)	ENSONIG00000012101
H3K4me3	Temp-up	LG18	11314406	11315021	Promoter (<=1kb)	ENSONIG00000010508
H3K4me3	Temp-up	MKQE02002425.1	24441	24934	Promoter (<=1kb)	ENSONIG00000037190
H3K4me3	Temp-up	LG7	32933318	32935239	Promoter (<=1kb)	ENSONIG00000022803
H3K4me3	Temp-up	LG23	43099007	43099724	Promoter (<=1kb)	ENSONIG00000002114
H3K4me3	Temp-up	LG19	23429311	23430440	Promoter (<=1kb)	ENSONIG00000019546
H3K4me3	Temp-up	LG13	19244208	19244840	Promoter (<=1kb)	ENSONIG00000036003
H3K4me3	Temp-up	LG9	21279210	21280302	Promoter (<=1kb)	ENSONIG00000014365
H3K4me3	Temp-up	LG12	29907940	29908547	Promoter (<=1kb)	ENSONIG00000010606
H3K4me3	Temp-up	LG10	1323291	1325117	Promoter (<=1kb)	ENSONIG00000042794
H3K4me3	Temp-up	LG7	45269949	45270919	Promoter (<=1kb)	ENSONIG00000012865
H3K4me3	Temp-up	LG8	20997242	20998419	Promoter (<=1kb)	ENSONIG00000019803
H3K4me3	Temp-up	LG3	3225205	3226080	Promoter (<=1kb)	ENSONIG00000003819
H3K4me3	Temp-up	LG23	435376	436069	Promoter (<=1kb)	ENSONIG00000018291
H3K4me3	Temp-up	MKQE02001675.1	15905	16829	Promoter (<=1kb)	ENSONIG00000031846
H3K4me3	Temp-up	LG7	32067835	32068340	Promoter (<=1kb)	ENSONIG00000042650
H3K4me3	Temp-up	LG10	14727502	14728698	Promoter (<=1kb)	ENSONIG00000004760
H3K4me3	Temp-up	LG13	25365042	25366086	Promoter (<=1kb)	ENSONIG00000042822
H3K4me3	Temp-up	LG13	16805481	16806652	Promoter (<=1kb)	ENSONIG00000018498
H3K4me3	Temp-up	LG7	61044310	61044731	Promoter (<=1kb)	ENSONIG00000017783
H3K4me3	Temp-up	LG10	33082960	33083741	Promoter (<=1kb)	ENSONIG00000037819
H3K4me3	Temp-up	LG6	30998979	31000305	Promoter (<=1kb)	ENSONIG00000042543
H3K4me3	Temp-up	LG7	59354109	59355317	Promoter (<=1kb)	ENSONIG00000014525
H3K4me3	Temp-up	LG22	23183787	23185215	Promoter (2-3kb)	ENSONIG00000002093
H3K4me3	Temp-up	LG19	29503760	29504055	Promoter (<=1kb)	ENSONIG00000011733
H3K4me3	Temp-up	LG5	16020990	16022488	Promoter (<=1kb)	ENSONIG00000030698
H3K4me3	Temp-up	LG2	28271671	28273027	Promoter (<=1kb)	ENSONIG00000039185
H3K4me3	Temp-up	LG11	4919985	4921646	Promoter (<=1kb)	ENSONIG00000013839
H3K4me3	Temp-up	LG7	60288404	60288938	Promoter (<=1kb)	ENSONIG00000010478
H3K4me3	Temp-up	LG20	9881876	9882203	Promoter (<=1kb)	ENSONIG00000016748
H3K4me3	Temp-up	LG8	20046459	20047637	Promoter (<=1kb)	ENSONIG00000019905
H3K4me3	Temp-up	LG7	16993252	16993601	Promoter (<=1kb)	ENSONIG00000007562
H3K4me3	Temp-up	LG11	22275598	22277424	Promoter (<=1kb)	ENSONIG00000012763
H3K4me3	Temp-up	LG4	22969673	22971118	Promoter (<=1kb)	ENSONIG00000001926
H3K4me3	Temp-up	LG11	8171384	8172687	Promoter (<=1kb)	ENSONIG00000007016
H3K4me3	Temp-up	LG22	8661316	8662086	Promoter (2-3kb)	ENSONIG00000039848
H3K4me3	Temp-up	LG23	39936062	39936511	Promoter (<=1kb)	ENSONIG00000002505
H3K4me3	Temp-up	LG5	10812305	10813011	Promoter (2-3kb)	ENSONIG00000000682
H3K4me3	Temp-up	LG5	27821793	27823684	Promoter (<=1kb)	ENSONIG00000019457
H3K4me3	Temp-up	LG7	52279116	52279701	Promoter (<=1kb)	ENSONIG00000034599
H3K4me3	Temp-up	LG20	14240509	14240860	Promoter (<=1kb)	ENSONIG00000017198
H3K4me3	Temp-up	LG15	25413277	25414145	Promoter (<=1kb)	ENSONIG00000018823
H3K4me3	Temp-up	LG22	17532933	17534260	Promoter (<=1kb)	ENSONIG00000019747
H3K4me3	Temp-up	LG7	12827109	12827581	Promoter (<=1kb)	ENSONIG00000007381
H3K4me3	Temp-up	LG22	18076609	18077001	Promoter (<=1kb)	ENSONIG00000019806
H3K4me3	Temp-up	LG18	33265571	33266459	Promoter (<=1kb)	ENSONIG00000012369
H3K4me3	Temp-up	LG22	6861670	6862308	Promoter (<=1kb)	ENSONIG00000003547
H3K4me3	Temp-up	LG9	14151424	14152447	Promoter (<=1kb)	ENSONIG00000006294
H3K4me3	Temp-up	LG7	34345587	34346331	Promoter (<=1kb)	ENSONIG00000031827
H3K4me3	Temp-up	LG17	26908355	26909036	Promoter (<=1kb)	ENSONIG00000006380
H3K4me3	Temp-up	LG2	31743828	31744821	Promoter (<=1kb)	ENSONIG00000017637
H3K4me3	Temp-up	LG8	2384666	2386126	Promoter (<=1kb)	ENSONIG00000019128
H3K4me3	Temp-up	LG19	18105514	18106682	Promoter (<=1kb)	ENSONIG00000001108
H3K4me3	Temp-up	LG22	20995867	20996305	Promoter (<=1kb)	ENSONIG00000034712
H3K4me3	Temp-up	MKQE02002456.1	198280	198591	Promoter (2-3kb)	ENSONIG00000032881
H3K4me3	Temp-up	LG4	19222071	19223396	Promoter (<=1kb)	ENSONIG00000017126
H3K4me3	Temp-up	LG18	25073736	25074649	Promoter (<=1kb)	ENSONIG00000037883
H3K4me3	Temp-up	LG15	34227150	34227917	Promoter (<=1kb)	ENSONIG00000012513
H3K4me3	Temp-up	LG5	26477499	26478067	Promoter (<=1kb)	ENSONIG00000019375
H3K4me3	Temp-up	LG15	11839839	11840428	Promoter (<=1kb)	ENSONIG00000034831
H3K4me3	Temp-up	LG23	39180637	39181614	Promoter (<=1kb)	ENSONIG00000002708
H3K4me3	Temp-up	LG10	31349834	31351066	Promoter (<=1kb)	ENSONIG00000004157
H3K4me3	Temp-up	LG13	2631893	2632416	Promoter (<=1kb)	ENSONIG00000007137
H3K4me3	Temp-up	LG7	19041922	19043011	Promoter (<=1kb)	ENSONIG00000014967
H3K4me3	Temp-up	LG2	29652270	29652804	Promoter (<=1kb)	ENSONIG00000017678
H3K4me3	Temp-up	LG20	28724420	28725177	Promoter (<=1kb)	ENSONIG00000009218
H3K4me3	Temp-up	LG10	31410541	31411533	Promoter (<=1kb)	ENSONIG00000040989
H3K4me3	Temp-up	MKQE02000209.1	230069	230543	Promoter (2-3kb)	ENSONIG00000039609
H3K4me3	Temp-up	LG13	17475305	17475955	Promoter (<=1kb)	ENSONIG00000042100
H3K4me3	Temp-up	LG23	7776516	7778279	Promoter (<=1kb)	ENSONIG00000012088
H3K4me3	Temp-up	LG7	10684338	10686027	Promoter (<=1kb)	ENSONIG00000011231
H3K4me3	Temp-up	LG13	32280854	32281592	Promoter (<=1kb)	ENSONIG00000009141
H3K4me3	Temp-up	LG2	32902362	32903193	Promoter (<=1kb)	ENSONIG00000015787
H3K4me3	Temp-up	LG3	77400518	77400862	Promoter (<=1kb)	ENSONIG00000042841
H3K4me3	Temp-up	LG8	16265833	16266782	Promoter (<=1kb)	ENSONIG00000011567
H3K4me3	Temp-up	LG7	22388495	22389657	Promoter (<=1kb)	ENSONIG00000013882
H3K4me3	Temp-up	LG16	15271555	15272687	Promoter (<=1kb)	ENSONIG00000008938
H3K4me3	Temp-up	LG1	26998370	26999249	Promoter (<=1kb)	ENSONIG00000002426
H3K4me3	Temp-up	LG2	2614636	2615380	Promoter (<=1kb)	ENSONIG00000042208
H3K4me3	Temp-up	LG6	30779968	30781280	Promoter (<=1kb)	ENSONIG00000016358
H3K4me3	Temp-up	LG22	20981392	20983298	Promoter (<=1kb)	ENSONIG00000036085
H3K4me3	Temp-up	LG15	9061877	9062211	Promoter (<=1kb)	ENSONIG00000015287
H3K4me3	Temp-up	LG7	53408745	53409127	Promoter (<=1kb)	ENSONIG00000033192
H3K4me3	Temp-up	LG2	22364037	22365472	Promoter (<=1kb)	ENSONIG00000029875
H3K4me3	Temp-up	LG13	21880049	21880828	Promoter (<=1kb)	ENSONIG00000021265
H3K4me3	Temp-up	LG8	28418240	28419338	Promoter (<=1kb)	ENSONIG00000038565
H3K4me3	Temp-up	LG10	33612896	33613363	Promoter (<=1kb)	ENSONIG00000017809
H3K4me3	Temp-up	LG18	27452324	27453040	Promoter (<=1kb)	ENSONIG00000020987
H3K4me3	Temp-up	LG8	20605674	20606135	Promoter (<=1kb)	ENSONIG00000019835
H3K4me3	Temp-up	LG20	24834342	24835520	Promoter (<=1kb)	ENSONIG00000001848
H3K4me3	Temp-up	LG12	35798220	35798725	Promoter (<=1kb)	ENSONIG00000014207
H3K4me3	Temp-up	LG7	48531280	48531780	Promoter (<=1kb)	ENSONIG00000008586
H3K4me3	Temp-up	LG18	31128047	31129002	Promoter (<=1kb)	ENSONIG00000037403
H3K4me3	Temp-up	LG7	53264405	53265292	Promoter (<=1kb)	ENSONIG00000015165
H3K4me3	Temp-up	LG2	2441284	2442476	Promoter (<=1kb)	ENSONIG00000011534
H3K4me3	Temp-up	LG3	64645205	64646199	Promoter (<=1kb)	ENSONIG00000034493
H3K4me3	Temp-up	LG13	11059346	11060748	Promoter (<=1kb)	ENSONIG00000000934
H3K4me3	Temp-up	LG16	16177867	16178660	Promoter (<=1kb)	ENSONIG00000041116
H3K4me3	Temp-up	LG16	16624016	16624456	Promoter (<=1kb)	ENSONIG00000008657
H3K4me3	Temp-up	LG19	15180080	15180908	Promoter (<=1kb)	ENSONIG00000033848
H3K4me3	Temp-up	LG11	32363686	32364246	Promoter (<=1kb)	ENSONIG00000035297
H3K4me3	Temp-up	LG22	19883580	19884394	Promoter (<=1kb)	ENSONIG00000002701
H3K4me3	Temp-up	LG13	19596662	19597886	Promoter (<=1kb)	ENSONIG00000009700
H3K4me3	Temp-up	LG7	55544423	55545629	Promoter (2-3kb)	ENSONIG00000043148
H3K4me3	Temp-up	LG1	38167786	38169504	Promoter (<=1kb)	ENSONIG00000029776
H3K4me3	Temp-up	LG1	27028666	27029391	Promoter (<=1kb)	ENSONIG00000033368
H3K4me3	Temp-up	LG20	8388901	8389659	Promoter (<=1kb)	ENSONIG00000016605
H3K4me3	Temp-up	LG5	30422994	30425492	Promoter (<=1kb)	ENSONIG00000020324
H3K4me3	Temp-up	LG6	13466151	13466808	Promoter (<=1kb)	ENSONIG00000003292
H3K4me3	Temp-up	LG11	22881716	22883466	Promoter (<=1kb)	ENSONIG00000039149
H3K4me3	Temp-up	LG10	19208366	19209795	Promoter (<=1kb)	ENSONIG00000033766
H3K4me3	Temp-up	LG12	30444657	30445666	Promoter (<=1kb)	ENSONIG00000029348
H3K4me3	Temp-up	LG6	27031441	27032614	Promoter (<=1kb)	ENSONIG00000018230
H3K4me3	Temp-up	LG7	5755910	5756968	Promoter (<=1kb)	ENSONIG00000011018
H3K4me3	Temp-up	LG7	57440614	57441065	Promoter (<=1kb)	ENSONIG00000037481
H3K4me3	Temp-up	LG18	7241549	7242333	Promoter (<=1kb)	ENSONIG00000015610
H3K4me3	Temp-up	LG18	832162	833180	Promoter (<=1kb)	ENSONIG00000009706
H3K4me3	Temp-up	MKQE02001914.1	12761	13370	Promoter (<=1kb)	ENSONIG00000037581
H3K4me3	Temp-up	LG13	27630750	27631252	Promoter (<=1kb)	ENSONIG00000007473
H3K4me3	Temp-up	LG18	20203673	20204649	Promoter (<=1kb)	ENSONIG00000009316
H3K4me3	Temp-up	LG15	25505078	25505895	Promoter (<=1kb)	ENSONIG00000018825
H3K4me3	Temp-up	LG18	10223433	10224133	Promoter (<=1kb)	ENSONIG00000010679
H3K4me3	Temp-up	LG7	62205161	62205668	Promoter (<=1kb)	ENSONIG00000010302
H3K4me3	Temp-up	LG12	37302336	37302971	Promoter (<=1kb)	ENSONIG00000037602
H3K4me3	Temp-up	LG13	19542194	19542597	Promoter (<=1kb)	ENSONIG00000009676
H3K4me3	Temp-up	LG1	12800606	12801598	Promoter (<=1kb)	ENSONIG00000013374
H3K4me3	Temp-up	LG19	15358719	15359150	Promoter (<=1kb)	ENSONIG00000022424
H3K4me3	Temp-up	LG17	8532298	8532887	Promoter (<=1kb)	ENSONIG00000016859
H3K4me3	Temp-up	LG19	22157289	22158200	Promoter (<=1kb)	ENSONIG00000019601
H3K4me3	Temp-up	LG10	31372018	31372764	Promoter (<=1kb)	ENSONIG00000004147
H3K4me3	Temp-up	LG7	31989853	31990662	Promoter (2-3kb)	ENSONIG00000012766
H3K4me3	Temp-up	LG10	8487386	8488913	Promoter (<=1kb)	ENSONIG00000001856
H3K4me3	Temp-up	LG22	7591995	7592370	Promoter (<=1kb)	ENSONIG00000033988
H3K4me3	Temp-up	LG15	18519052	18519395	Promoter (<=1kb)	ENSONIG00000021240
H3K4me3	Temp-up	LG20	32925990	32926329	Promoter (2-3kb)	ENSONIG00000000478
H3K4me3	Temp-up	LG5	21716492	21717612	Promoter (<=1kb)	ENSONIG00000018927
H3K4me3	Temp-up	LG16	17214679	17215089	Promoter (<=1kb)	ENSONIG00000008555
H3K4me3	Temp-up	LG3	51873297	51873959	Promoter (<=1kb)	ENSONIG00000043091
H3K4me3	Temp-up	LG13	12773292	12774803	Promoter (<=1kb)	ENSONIG00000000737
H3K4me3	Temp-up	LG2	5193909	5194654	Promoter (<=1kb)	ENSONIG00000011597
H3K4me3	Temp-up	LG19	12558106	12558633	Promoter (<=1kb)	ENSONIG00000003703
H3K4me3	Temp-up	LG11	35855692	35856980	Promoter (<=1kb)	ENSONIG00000002291
H3K4me3	Temp-up	LG6	32944664	32945255	Promoter (<=1kb)	ENSONIG00000018805
H3K4me3	Temp-up	LG11	26924992	26925382	Promoter (<=1kb)	ENSONIG00000016273
H3K4me3	Temp-up	LG10	15190418	15191248	Promoter (<=1kb)	ENSONIG00000004673
H3K4me3	Temp-up	LG20	671395	672769	Promoter (<=1kb)	ENSONIG00000014884
H3K4me3	Temp-up	LG23	7350126	7350792	Promoter (<=1kb)	ENSONIG00000032612
H3K4me3	Temp-up	LG11	1671831	1672370	Promoter (<=1kb)	ENSONIG00000035530
H3K4me3	Temp-up	LG4	21527234	21527656	Promoter (<=1kb)	ENSONIG00000005368
H3K4me3	Temp-up	LG10	15759349	15759648	Promoter (<=1kb)	ENSONIG00000004624
H3K4me3	Temp-up	LG22	24338172	24338939	Promoter (<=1kb)	ENSONIG00000010806
H3K4me3	Temp-up	LG5	9322175	9323271	Promoter (<=1kb)	ENSONIG00000014703
H3K4me3	Temp-up	LG2	32629484	32630711	Promoter (<=1kb)	ENSONIG00000015772
H3K4me3	Temp-up	LG4	14029832	14031818	Promoter (<=1kb)	ENSONIG00000039300
H3K4me3	Temp-up	LG18	15561073	15561789	Promoter (<=1kb)	ENSONIG00000009918
H3K4me3	Temp-up	LG20	17372877	17374712	Promoter (<=1kb)	ENSONIG00000012465
H3K4me3	Temp-up	LG22	15886632	15887630	Promoter (<=1kb)	ENSONIG00000019660
H3K4me3	Temp-up	LG20	1883906	1884209	Promoter (<=1kb)	ENSONIG00000030445
H3K4me3	Temp-up	LG11	7544977	7545335	Promoter (<=1kb)	ENSONIG00000006793
H3K4me3	Temp-up	LG3	1663398	1664458	Promoter (<=1kb)	ENSONIG00000000602
H3K4me3	Temp-up	LG12	18502414	18502819	Promoter (<=1kb)	ENSONIG00000013395
H3K4me3	Temp-up	LG13	17251902	17252466	Promoter (<=1kb)	ENSONIG00000041460
H3K4me3	Temp-up	LG5	22827132	22828504	Promoter (<=1kb)	ENSONIG00000019029
H3K4me3	Temp-up	LG15	3623408	3623698	Promoter (<=1kb)	ENSONIG00000001021
H3K4me3	Temp-up	LG10	33009589	33010077	Promoter (2-3kb)	ENSONIG00000041680
H3K4me3	Temp-up	LG12	6415576	6416618	Promoter (<=1kb)	ENSONIG00000015962
H3K4me3	Temp-up	LG8	5292868	5293343	Promoter (<=1kb)	ENSONIG00000018205
H3K4me3	Temp-up	LG20	8543357	8544240	Promoter (<=1kb)	ENSONIG00000016617
H3K4me3	Temp-up	LG9	5672328	5673520	Promoter (<=1kb)	ENSONIG00000039125
H3K4me3	Temp-up	LG13	17086741	17087106	Promoter (<=1kb)	ENSONIG00000018484
H3K4me3	Temp-up	LG8	11912835	11913808	Promoter (<=1kb)	ENSONIG00000016060
H3K4me3	Temp-up	LG22	32843650	32844493	Promoter (2-3kb)	ENSONIG00000007627
H3K4me3	Temp-up	LG13	29184920	29185999	Promoter (<=1kb)	ENSONIG00000002924
H3K4me3	Temp-up	LG4	1848456	1849931	Promoter (<=1kb)	ENSONIG00000007876
H3K4me3	Temp-up	LG10	8433970	8434264	Promoter (2-3kb)	ENSONIG00000001869
H3K4me3	Temp-up	LG7	54494114	54495444	Promoter (<=1kb)	ENSONIG00000015051
H3K4me3	Temp-up	LG9	21649894	21650742	Promoter (2-3kb)	ENSONIG00000014420
H3K4me3	Temp-up	LG4	16905645	16906696	Promoter (<=1kb)	ENSONIG00000002150
H3K4me3	Temp-up	LG12	19478440	19479008	Promoter (<=1kb)	ENSONIG00000039927
H3K4me3	Temp-up	LG7	52165183	52166401	Promoter (<=1kb)	ENSONIG00000015325
H3K4me3	Temp-up	LG15	5316948	5318140	Promoter (<=1kb)	ENSONIG00000000819
H3K4me3	Temp-up	LG22	20024233	20025428	Promoter (<=1kb)	ENSONIG00000002665
H3K4me3	Temp-up	LG1	6808638	6809136	Promoter (<=1kb)	ENSONIG00000007063
H3K4me3	Temp-up	LG1	28170672	28171683	Promoter (<=1kb)	ENSONIG00000033789
H3K4me3	Temp-up	LG7	16365686	16366179	Promoter (<=1kb)	ENSONIG00000007384
H3K4me3	Temp-up	LG20	33289023	33289893	Promoter (<=1kb)	ENSONIG00000039713
H3K4me3	Temp-up	LG14	31881490	31882705	Promoter (<=1kb)	ENSONIG00000005709
H3K4me3	Temp-up	LG11	37233620	37234958	Promoter (<=1kb)	ENSONIG00000002059
H3K4me3	Temp-up	LG18	25288490	25289532	Promoter (<=1kb)	ENSONIG00000018416
H3K4me3	Temp-up	LG9	11726836	11727265	Promoter (<=1kb)	ENSONIG00000031261
H3K4me3	Temp-up	LG17	513772	515087	Promoter (<=1kb)	ENSONIG00000034581
H3K4me3	Temp-up	LG20	14649271	14649752	Promoter (2-3kb)	ENSONIG00000043155
H3K4me3	Temp-up	LG17	10518572	10519786	Promoter (<=1kb)	ENSONIG00000011709
H3K4me3	Temp-up	LG16	27502322	27503231	Promoter (<=1kb)	ENSONIG00000020651
H3K4me3	Temp-up	LG3	33571024	33571871	Promoter (<=1kb)	ENSONIG00000034905
H3K4me3	Temp-up	LG12	24881469	24882602	Promoter (<=1kb)	ENSONIG00000014470
H3K4me3	Temp-up	LG9	15480265	15481053	Promoter (<=1kb)	ENSONIG00000006122
H3K4me3	Temp-up	LG10	2567334	2568218	Promoter (<=1kb)	ENSONIG00000011311
H3K4me3	Temp-up	LG3	60038163	60038588	Promoter (2-3kb)	ENSONIG00000027718
H3K4me3	Temp-up	LG10	23325544	23326491	Promoter (<=1kb)	ENSONIG00000017303
H3K4me3	Temp-up	LG20	6743441	6745067	Promoter (<=1kb)	ENSONIG00000016532
H3K4me3	Temp-up	LG11	29241949	29242498	Promoter (<=1kb)	ENSONIG00000001479
H3K4me3	Temp-up	LG22	20921901	20923448	Promoter (<=1kb)	ENSONIG00000002593
H3K4me3	Temp-up	LG7	56693138	56694762	Promoter (<=1kb)	ENSONIG00000014765
H3K4me3	Temp-up	LG14	14795603	14796276	Promoter (<=1kb)	ENSONIG00000032616
H3K4me3	Temp-up	LG4	19331644	19332232	Promoter (<=1kb)	ENSONIG00000041881
H3K4me3	Temp-up	LG12	25868079	25869326	Promoter (<=1kb)	ENSONIG00000029096
H3K4me3	Temp-up	LG18	12186811	12188123	Promoter (<=1kb)	ENSONIG00000010354
H3K4me3	Temp-up	MKQE02002051.1	13277	13606	Promoter (<=1kb)	ENSONIG00000027723
H3K4me3	Temp-up	LG10	26524539	26525640	Promoter (<=1kb)	ENSONIG00000013346
H3K4me3	Temp-up	LG14	13902538	13903384	Promoter (2-3kb)	ENSONIG00000005556
H3K4me3	Temp-up	LG20	24366625	24366923	Promoter (<=1kb)	ENSONIG00000001994
H3K4me3	Temp-up	LG3	2257929	2259371	Promoter (<=1kb)	ENSONIG00000002065
H3K4me3	Temp-up	LG8	22610685	22612044	Promoter (<=1kb)	ENSONIG00000019684
H3K4me3	Temp-up	LG5	20081391	20082287	Promoter (<=1kb)	ENSONIG00000036605
H3K4me3	Temp-up	LG23	34226019	34226817	Promoter (<=1kb)	ENSONIG00000031773
H3K4me3	Temp-up	LG5	27632097	27632934	Promoter (<=1kb)	ENSONIG00000016092
H3K4me3	Temp-up	LG18	12898623	12899471	Promoter (<=1kb)	ENSONIG00000041241
H3K4me3	Temp-up	LG11	5889319	5890513	Promoter (<=1kb)	ENSONIG00000035397
H3K4me3	Temp-up	LG7	43873809	43874881	Promoter (<=1kb)	ENSONIG00000015646
H3K4me3	Temp-up	LG22	28340186	28340962	Promoter (<=1kb)	ENSONIG00000036337
H3K4me3	Temp-up	LG6	13812517	13812853	Promoter (<=1kb)	ENSONIG00000039852
H3K4me3	Temp-up	LG15	25744238	25744664	Promoter (<=1kb)	ENSONIG00000018834
H3K4me3	Temp-up	LG10	19216568	19217108	Promoter (<=1kb)	ENSONIG00000008531
H3K4me3	Temp-up	LG15	3636121	3637300	Promoter (<=1kb)	ENSONIG00000036326
H3K4me3	Temp-up	LG14	11652927	11653714	Promoter (<=1kb)	ENSONIG00000016749
H3K4me3	Temp-up	LG20	11395083	11396065	Promoter (<=1kb)	ENSONIG00000016911
H3K4me3	Temp-up	LG22	9757923	9759199	Promoter (<=1kb)	ENSONIG00000004987
H3K4me3	Temp-up	LG11	20578900	20579780	Promoter (<=1kb)	ENSONIG00000029899
H3K4me3	Temp-up	LG19	14164714	14165026	Promoter (<=1kb)	ENSONIG00000003529
H3K4me3	Temp-up	LG14	16190186	16190616	Promoter (<=1kb)	ENSONIG00000034293
H3K4me3	Temp-up	MKQE02001314.1	16083	16829	Promoter (<=1kb)	ENSONIG00000041260
H3K4me3	Temp-up	LG12	37449703	37450205	Promoter (<=1kb)	ENSONIG00000037791
H3K4me3	Temp-up	LG4	10138133	10139137	Promoter (<=1kb)	ENSONIG00000008361
H3K4me3	Temp-up	LG5	31256978	31258399	Promoter (<=1kb)	ENSONIG00000020297
H3K4me3	Temp-up	LG12	37686374	37687066	Promoter (<=1kb)	ENSONIG00000000720
H3K4me3	Temp-up	LG7	28093695	28094396	Promoter (<=1kb)	ENSONIG00000013115
H3K4me3	Temp-up	LG14	18519165	18521590	Promoter (<=1kb)	ENSONIG00000033424
H3K4me3	Temp-up	MKQE02001584.1	3092	3988	Promoter (<=1kb)	ENSONIG00000039135
H3K4me3	Temp-up	LG19	16896955	16897254	Promoter (<=1kb)	ENSONIG00000036256
H3K4me3	Temp-up	MKQE02001112.1	77712	78369	Promoter (<=1kb)	ENSONIG00000034888
H3K4me3	Temp-up	LG4	30420983	30421518	Promoter (<=1kb)	ENSONIG00000009725
H3K4me3	Temp-up	LG7	378846	379244	Promoter (<=1kb)	ENSONIG00000040672
H3K4me3	Temp-up	LG11	7665472	7666976	Promoter (<=1kb)	ENSONIG00000035860
H3K4me3	Temp-up	LG4	7785613	7786229	Promoter (<=1kb)	ENSONIG00000008064
H3K4me3	Temp-up	LG20	9587794	9588805	Promoter (<=1kb)	ENSONIG00000016729
H3K4me3	Temp-up	LG16	14427153	14428040	Promoter (<=1kb)	ENSONIG00000009015
H3K4me3	Temp-up	LG5	18805629	18806733	Promoter (<=1kb)	ENSONIG00000014316
H3K4me3	Temp-up	LG20	12390234	12390927	Promoter (<=1kb)	ENSONIG00000016995
H3K4me3	Temp-up	LG22	32801254	32802613	Promoter (<=1kb)	ENSONIG00000027838
H3K4me3	Temp-up	LG2	13322502	13323424	Promoter (<=1kb)	ENSONIG00000001136
H3K4me3	Temp-up	LG15	12175491	12176201	Promoter (<=1kb)	ENSONIG00000013276
H3K4me3	Temp-up	LG7	40866029	40866937	Promoter (<=1kb)	ENSONIG00000003936
H3K4me3	Temp-up	LG5	10686166	10687054	Promoter (<=1kb)	ENSONIG00000034595
H3K4me3	Temp-up	LG13	23307726	23308352	Promoter (<=1kb)	ENSONIG00000010056
H3K4me3	Temp-up	LG11	33305845	33306322	Promoter (<=1kb)	ENSONIG00000006494
H3K4me3	Temp-up	LG1	16385166	16386040	Promoter (<=1kb)	ENSONIG00000003203
H3K4me3	Temp-up	LG11	9853262	9854419	Promoter (<=1kb)	ENSONIG00000007130
H3K4me3	Temp-up	LG22	21945606	21946449	Promoter (<=1kb)	ENSONIG00000002387
H3K4me3	Temp-up	LG19	15321686	15322524	Promoter (<=1kb)	ENSONIG00000042164
H3K4me3	Temp-up	LG6	26236941	26238302	Promoter (<=1kb)	ENSONIG00000018147
H3K4me3	Temp-up	LG4	27902048	27903461	Promoter (<=1kb)	ENSONIG00000042435
H3K4me3	Temp-up	LG14	35223385	35223684	Promoter (<=1kb)	ENSONIG00000007791
H3K4me3	Temp-up	LG18	31722800	31723098	Promoter (<=1kb)	ENSONIG00000041406
H3K4me3	Temp-up	LG3	27620705	27622232	Promoter (<=1kb)	ENSONIG00000007859
H3K4me3	Temp-up	LG14	16519363	16521229	Promoter (<=1kb)	ENSONIG00000005220
H3K4me3	Temp-up	LG18	21281598	21282233	Promoter (<=1kb)	ENSONIG00000037046
H3K4me3	Temp-up	LG19	18518625	18519520	Promoter (<=1kb)	ENSONIG00000029008
H3K4me3	Temp-up	LG3	53156346	53156853	Promoter (2-3kb)	ENSONIG00000042310
H3K4me3	Temp-up	LG22	24821679	24822566	Promoter (2-3kb)	ENSONIG00000037888
H3K4me3	Temp-up	LG22	33461990	33463158	Promoter (<=1kb)	ENSONIG00000007591
H3K4me3	Temp-up	LG16	16999912	17000817	Promoter (<=1kb)	ENSONIG00000008607
H3K4me3	Temp-up	LG4	24138044	24138832	Promoter (<=1kb)	ENSONIG00000042422
H3K4me3	Temp-up	LG23	42795143	42795795	Promoter (<=1kb)	ENSONIG00000029947
H3K4me3	Temp-up	LG2	11818611	11819424	Promoter (<=1kb)	ENSONIG00000001363
H3K4me3	Temp-up	LG20	21039969	21040511	Promoter (<=1kb)	ENSONIG00000002539
H3K4me3	Temp-up	LG14	16121549	16122798	Promoter (<=1kb)	ENSONIG00000005317
H3K4me3	Temp-up	LG23	26218697	26219786	Promoter (<=1kb)	ENSONIG00000035982
H3K4me3	Temp-up	LG5	27745039	27745558	Promoter (<=1kb)	ENSONIG00000019451
H3K4me3	Temp-up	LG10	20262240	20262570	Promoter (<=1kb)	ENSONIG00000034360
H3K4me3	Temp-up	LG15	7923056	7923969	Promoter (<=1kb)	ENSONIG00000000476
H3K4me3	Temp-up	LG13	13717607	13719502	Promoter (<=1kb)	ENSONIG00000000527
H3K4me3	Temp-up	LG13	19236532	19236830	Promoter (<=1kb)	ENSONIG00000009590
H3K4me3	Temp-up	LG22	27869435	27870311	Promoter (<=1kb)	ENSONIG00000034559
[truncated: 6,904 more rows]
