# Supplementary material for: Heat inducible nuclear translocation of Kdm6bb drives temperature dependent sex reversal in Nile tilapia
Source: PLoS Genet. 2025 Apr 30;21(4):e1011664. doi: 10.1371/journal.pgen.1011664 (PMC12043187; doi:10.1371/journal.pgen.1011664)
Supplement: S8 Data — (XLSX) [file pgen.1011664.s015.xlsx]

## Sheet: S8
#The expression of genes regulated (|cor| > 0.5) by corresponding marks
Mark	seqnames	start	end	annotation	geneId	cor
H3K4me2	LG1	4635575	4637464	Promoter (<=1kb)	ENSONIG00000005401	0.870839
H3K4me2	LG1	5719129	5719707	Promoter (<=1kb)	ENSONIG00000007146	0.686752
H3K4me2	LG1	10142937	10144377	Promoter (<=1kb)	ENSONIG00000020450	0.757079
H3K4me2	LG1	10150858	10152081	Promoter (<=1kb)	ENSONIG00000005854	0.846942
H3K4me2	LG1	10736651	10737449	Promoter (<=1kb)	ENSONIG00000005770	0.94632
H3K4me2	LG1	10738155	10738843	Promoter (<=1kb)	ENSONIG00000005770	0.968062
H3K4me2	LG1	12540435	12541007	Promoter (<=1kb)	ENSONIG00000013305	0.822951
H3K4me2	LG1	12542354	12544272	Promoter (<=1kb)	ENSONIG00000013305	0.873954
H3K4me2	LG1	13632600	13633742	Promoter (<=1kb)	ENSONIG00000000200	0.593038
H3K4me2	LG1	14286755	14287713	Promoter (<=1kb)	ENSONIG00000020617	0.705432
H3K4me2	LG1	14489075	14489655	Promoter (<=1kb)	ENSONIG00000003336	0.752672
H3K4me2	LG1	16495250	16496384	Promoter (<=1kb)	ENSONIG00000003156	0.828404
H3K4me2	LG1	17972617	17973630	Promoter (2-3kb)	ENSONIG00000032714	0.80953
H3K4me2	LG1	19114749	19116199	Promoter (<=1kb)	ENSONIG00000037750	0.577472
H3K4me2	LG1	19872497	19874012	Promoter (<=1kb)	ENSONIG00000006126	0.786914
H3K4me2	LG1	19913056	19913852	Promoter (<=1kb)	ENSONIG00000006117	0.943078
H3K4me2	LG1	22116082	22117131	Promoter (<=1kb)	ENSONIG00000005813	0.795866
H3K4me2	LG1	22117992	22118427	Promoter (1-2kb)	ENSONIG00000005813	0.544004
H3K4me2	LG1	23146060	23147004	Promoter (<=1kb)	ENSONIG00000005641	0.889221
H3K4me2	LG1	24257906	24258557	Promoter (<=1kb)	ENSONIG00000005545	0.963815
H3K4me2	LG1	24259209	24260027	Promoter (1-2kb)	ENSONIG00000005545	0.950293
H3K4me2	LG1	24260954	24261599	Promoter (2-3kb)	ENSONIG00000005545	0.931423
H3K4me2	LG1	29108111	29108564	Promoter (<=1kb)	ENSONIG00000002678	0.875098
H3K4me2	LG1	29414181	29415150	Promoter (<=1kb)	ENSONIG00000002682	0.626944
H3K4me2	LG1	30277610	30278493	Promoter (<=1kb)	ENSONIG00000002793	0.940519
H3K4me2	LG1	30278677	30280268	Promoter (<=1kb)	ENSONIG00000002793	0.749685
H3K4me2	LG1	31115244	31117070	Promoter (<=1kb)	ENSONIG00000002828	0.607154
H3K4me2	LG1	31360607	31361513	Promoter (<=1kb)	ENSONIG00000002831	0.792272
H3K4me2	LG1	34433298	34434259	Promoter (<=1kb)	ENSONIG00000003132	0.709901
H3K4me2	LG1	34472861	34474541	Promoter (<=1kb)	ENSONIG00000003138	0.915463
H3K4me2	LG1	34497604	34498150	Promoter (<=1kb)	ENSONIG00000003140	0.598396
H3K4me2	LG1	34498957	34499359	Promoter (<=1kb)	ENSONIG00000003140	0.534973
H3K4me2	LG1	38044061	38045131	Promoter (2-3kb)	ENSONIG00000003335	0.993822
H3K4me2	LG10	1437424	1438859	Promoter (1-2kb)	ENSONIG00000030330	0.956993
H3K4me2	LG10	6350800	6351380	Promoter (<=1kb)	ENSONIG00000012801	0.85323
H3K4me2	LG10	6417693	6419410	Promoter (<=1kb)	ENSONIG00000022191	0.501388
H3K4me2	LG10	6474702	6475530	Promoter (<=1kb)	ENSONIG00000012781	0.852453
H3K4me2	LG10	6589252	6589939	Promoter (<=1kb)	ENSONIG00000012757	0.889601
H3K4me2	LG10	6797013	6799049	Promoter (<=1kb)	ENSONIG00000037852	0.656372
H3K4me2	LG10	7157306	7159205	Promoter (<=1kb)	ENSONIG00000012861	0.738212
H3K4me2	LG10	8682484	8682784	Promoter (<=1kb)	ENSONIG00000001827	0.815437
H3K4me2	LG10	8707316	8709152	Promoter (<=1kb)	ENSONIG00000033236	0.815046
H3K4me2	LG10	9244658	9245357	Promoter (<=1kb)	ENSONIG00000001754	0.60244
H3K4me2	LG10	10597034	10597937	Promoter (<=1kb)	ENSONIG00000004392	0.960406
H3K4me2	LG10	11309378	11310803	Promoter (<=1kb)	ENSONIG00000004205	0.694858
H3K4me2	LG10	11399303	11400362	Promoter (<=1kb)	ENSONIG00000034867	0.753613
H3K4me2	LG10	11726886	11727593	Promoter (<=1kb)	ENSONIG00000005413	0.848611
H3K4me2	LG10	12971306	12972460	Promoter (<=1kb)	ENSONIG00000005110	0.588033
H3K4me2	LG10	13883022	13883617	Promoter (<=1kb)	ENSONIG00000037057	0.884403
H3K4me2	LG10	13923089	13923985	Promoter (<=1kb)	ENSONIG00000027886	0.687531
H3K4me2	LG10	13953907	13954569	Promoter (<=1kb)	ENSONIG00000004833	0.808622
H3K4me2	LG10	14110988	14111680	Promoter (<=1kb)	ENSONIG00000004815	0.866053
H3K4me2	LG10	14112106	14113268	Promoter (<=1kb)	ENSONIG00000004815	0.90152
H3K4me2	LG10	14746230	14746544	Promoter (2-3kb)	ENSONIG00000004748	0.6006
H3K4me2	LG10	14747577	14748157	Promoter (<=1kb)	ENSONIG00000004748	0.946451
H3K4me2	LG10	14748336	14749270	Promoter (<=1kb)	ENSONIG00000004748	0.927043
H3K4me2	LG10	18261765	18263440	Promoter (<=1kb)	ENSONIG00000037571	0.853858
H3K4me2	LG10	18991205	18991798	Promoter (<=1kb)	ENSONIG00000028040	0.689164
H3K4me2	LG10	21372552	21373676	Promoter (<=1kb)	ENSONIG00000008397	0.81556
H3K4me2	LG10	22002998	22003793	Promoter (<=1kb)	ENSONIG00000017235	0.871251
H3K4me2	LG10	23362741	23364101	Promoter (<=1kb)	ENSONIG00000027336	0.998808
H3K4me2	LG10	23513016	23513850	Promoter (<=1kb)	ENSONIG00000017307	0.61722
H3K4me2	LG10	23550353	23550913	Promoter (<=1kb)	ENSONIG00000017308	0.806601
H3K4me2	LG10	25747749	25749975	Promoter (<=1kb)	ENSONIG00000009511	0.621248
H3K4me2	LG10	25751172	25752019	Promoter (<=1kb)	ENSONIG00000009511	0.582239
H3K4me2	LG10	26719651	26720418	Promoter (<=1kb)	ENSONIG00000013333	0.874296
H3K4me2	LG10	26721214	26721684	Promoter (1-2kb)	ENSONIG00000013333	0.747544
H3K4me2	LG10	27927696	27928500	Promoter (<=1kb)	ENSONIG00000013256	0.724108
H3K4me2	LG10	31500311	31501351	Promoter (<=1kb)	ENSONIG00000004123	0.948138
H3K4me2	LG10	32741382	32741764	Promoter (1-2kb)	ENSONIG00000031487	0.800654
H3K4me2	LG10	33425866	33426504	Promoter (1-2kb)	ENSONIG00000041745	0.61725
H3K4me2	LG11	6449945	6450605	Promoter (<=1kb)	ENSONIG00000016440	0.595754
H3K4me2	LG11	14567123	14569685	Promoter (<=1kb)	ENSONIG00000000106	0.694598
H3K4me2	LG11	17774260	17774554	Promoter (1-2kb)	ENSONIG00000002788	0.571432
H3K4me2	LG11	18180433	18181019	Promoter (2-3kb)	ENSONIG00000002882	0.729615
H3K4me2	LG11	18326082	18327366	Promoter (<=1kb)	ENSONIG00000020610	0.677486
H3K4me2	LG11	18620118	18621811	Promoter (<=1kb)	ENSONIG00000002971	0.819192
H3K4me2	LG11	19497388	19498479	Promoter (<=1kb)	ENSONIG00000006003	0.746372
H3K4me2	LG11	19720544	19721396	Promoter (<=1kb)	ENSONIG00000006013	0.557578
H3K4me2	LG11	20318101	20318534	Promoter (<=1kb)	ENSONIG00000006138	0.631434
H3K4me2	LG11	20621142	20622295	Promoter (<=1kb)	ENSONIG00000006225	0.825099
H3K4me2	LG11	20645569	20646257	Promoter (<=1kb)	ENSONIG00000006232	0.810113
H3K4me2	LG11	21711464	21712515	Promoter (<=1kb)	ENSONIG00000006457	0.821398
H3K4me2	LG11	21740087	21741261	Promoter (<=1kb)	ENSONIG00000006474	0.799031
H3K4me2	LG11	23249350	23250617	Promoter (<=1kb)	ENSONIG00000012948	0.862757
H3K4me2	LG11	23270268	23271805	Promoter (<=1kb)	ENSONIG00000012950	0.869128
H3K4me2	LG11	23848353	23849704	Promoter (<=1kb)	ENSONIG00000013064	0.739034
H3K4me2	LG11	24004340	24006475	Promoter (<=1kb)	ENSONIG00000013081	0.805122
H3K4me2	LG11	24013085	24013401	Promoter (1-2kb)	ENSONIG00000013081	0.518443
H3K4me2	LG11	26040340	26041348	Promoter (<=1kb)	ENSONIG00000028610	0.94867
H3K4me2	LG11	27845625	27847555	Promoter (<=1kb)	ENSONIG00000016332	0.799809
H3K4me2	LG11	29807726	29808401	Promoter (<=1kb)	ENSONIG00000001520	0.946773
H3K4me2	LG11	29808683	29809337	Promoter (<=1kb)	ENSONIG00000001520	0.952058
H3K4me2	LG11	30693706	30694152	Promoter (1-2kb)	ENSONIG00000006702	0.519476
H3K4me2	LG11	31043544	31043944	Promoter (<=1kb)	ENSONIG00000027954	0.564701
H3K4me2	LG11	32046081	32046586	Promoter (<=1kb)	ENSONIG00000006588	0.687614
H3K4me2	LG11	32394236	32394689	Promoter (<=1kb)	ENSONIG00000006579	0.65822
H3K4me2	LG11	35557182	35557972	Promoter (<=1kb)	ENSONIG00000002159	0.915364
H3K4me2	LG11	36387303	36387794	Promoter (1-2kb)	ENSONIG00000039907	0.859232
H3K4me2	LG11	36483408	36484035	Promoter (1-2kb)	ENSONIG00000037337	0.836252
H3K4me2	LG11	36484973	36485573	Promoter (<=1kb)	ENSONIG00000037337	0.865637
H3K4me2	LG11	37848345	37848815	Promoter (2-3kb)	ENSONIG00000040047	0.730031
H3K4me2	LG11	38089018	38090840	Promoter (2-3kb)	ENSONIG00000034210	0.797406
H3K4me2	LG11	38292635	38293216	Promoter (<=1kb)	ENSONIG00000001513	0.644198
H3K4me2	LG12	5224282	5225023	Promoter (<=1kb)	ENSONIG00000016108	0.550929
H3K4me2	LG12	5642440	5644912	Promoter (<=1kb)	ENSONIG00000020658	0.869763
H3K4me2	LG12	5645485	5646462	Promoter (1-2kb)	ENSONIG00000020658	0.768184
H3K4me2	LG12	6592955	6593768	Promoter (<=1kb)	ENSONIG00000015923	0.96989
H3K4me2	LG12	6858910	6859735	Promoter (<=1kb)	ENSONIG00000041135	0.995644
H3K4me2	LG12	6860374	6861089	Promoter (<=1kb)	ENSONIG00000041135	0.848269
H3K4me2	LG12	9597410	9598767	Promoter (<=1kb)	ENSONIG00000011083	0.751222
H3K4me2	LG12	10260704	10262628	Promoter (<=1kb)	ENSONIG00000011012	0.537725
H3K4me2	LG12	12186119	12188216	Promoter (<=1kb)	ENSONIG00000010746	0.731095
H3K4me2	LG12	12702179	12703116	Promoter (<=1kb)	ENSONIG00000010665	0.773317
H3K4me2	LG12	13066685	13067969	Promoter (<=1kb)	ENSONIG00000010640	0.946299
H3K4me2	LG12	13630659	13632141	Promoter (<=1kb)	ENSONIG00000011697	0.994915
H3K4me2	LG12	13908734	13909799	Promoter (1-2kb)	ENSONIG00000011763	0.821978
H3K4me2	LG12	13912854	13913168	Promoter (1-2kb)	ENSONIG00000011763	0.808641
H3K4me2	LG12	13944214	13944675	Promoter (2-3kb)	ENSONIG00000011770	0.551972
H3K4me2	LG12	15749243	15751084	Promoter (<=1kb)	ENSONIG00000015944	0.683287
H3K4me2	LG12	17433113	17434022	Promoter (<=1kb)	ENSONIG00000013691	0.610411
H3K4me2	LG12	17649611	17651743	Promoter (1-2kb)	ENSONIG00000013622	0.560624
H3K4me2	LG12	18095593	18096362	Promoter (<=1kb)	ENSONIG00000013473	0.72344
H3K4me2	LG12	18193793	18194440	Promoter (<=1kb)	ENSONIG00000028326	0.911379
H3K4me2	LG12	19072308	19073937	Promoter (<=1kb)	ENSONIG00000035340	0.655372
H3K4me2	LG12	19517281	19518673	Promoter (<=1kb)	ENSONIG00000013221	0.687718
H3K4me2	LG12	20474891	20475527	Promoter (<=1kb)	ENSONIG00000014932	0.905705
H3K4me2	LG12	24175286	24176809	Promoter (<=1kb)	ENSONIG00000015248	0.798659
H3K4me2	LG12	24447330	24447819	Promoter (2-3kb)	ENSONIG00000014505	0.91957
H3K4me2	LG12	25556546	25556853	Promoter (<=1kb)	ENSONIG00000037466	0.820103
H3K4me2	LG12	25728972	25729286	Promoter (<=1kb)	ENSONIG00000014423	0.70181
H3K4me2	LG12	25789927	25790218	Promoter (<=1kb)	ENSONIG00000014412	0.853224
H3K4me2	LG12	25932402	25934531	Promoter (<=1kb)	ENSONIG00000014368	0.861544
H3K4me2	LG12	26394291	26394875	Promoter (<=1kb)	ENSONIG00000014274	0.631742
H3K4me2	LG12	26777610	26778349	Promoter (<=1kb)	ENSONIG00000014247	0.728141
H3K4me2	LG12	27185001	27185557	Promoter (<=1kb)	ENSONIG00000016998	0.703389
H3K4me2	LG12	27650143	27651136	Promoter (<=1kb)	ENSONIG00000016956	0.560891
H3K4me2	LG12	28376891	28377179	Promoter (<=1kb)	ENSONIG00000016942	0.831208
H3K4me2	LG12	33185506	33186970	Promoter (<=1kb)	ENSONIG00000039190	0.699599
H3K4me2	LG12	33287454	33289016	Promoter (<=1kb)	ENSONIG00000013978	0.787921
H3K4me2	LG12	37163698	37164939	Promoter (<=1kb)	ENSONIG00000000818	0.733493
H3K4me2	LG13	1236755	1237945	Promoter (<=1kb)	ENSONIG00000015456	0.944063
H3K4me2	LG13	2545772	2548468	Promoter (<=1kb)	ENSONIG00000034569	0.708279
H3K4me2	LG13	6671982	6672962	Promoter (<=1kb)	ENSONIG00000001364	0.815617
H3K4me2	LG13	7086812	7087715	Promoter (<=1kb)	ENSONIG00000001317	0.675654
H3K4me2	LG13	8774033	8775239	Promoter (<=1kb)	ENSONIG00000001236	0.945594
H3K4me2	LG13	11664638	11665794	Promoter (<=1kb)	ENSONIG00000000841	0.916909
H3K4me2	LG13	11690876	11693390	Promoter (<=1kb)	ENSONIG00000000841	0.919599
H3K4me2	LG13	13176848	13179357	Promoter (<=1kb)	ENSONIG00000029235	0.523529
H3K4me2	LG13	14809515	14810784	Promoter (<=1kb)	ENSONIG00000000390	0.628119
H3K4me2	LG13	14824277	14825211	Promoter (<=1kb)	ENSONIG00000000390	0.512146
H3K4me2	LG13	15341360	15342347	Promoter (<=1kb)	ENSONIG00000000354	0.510431
H3K4me2	LG13	17276446	17277760	Promoter (<=1kb)	ENSONIG00000018457	0.781828
H3K4me2	LG13	18162770	18163366	Promoter (<=1kb)	ENSONIG00000018347	0.604059
H3K4me2	LG13	18163593	18164404	Promoter (<=1kb)	ENSONIG00000018347	0.74641
H3K4me2	LG13	19582061	19582898	Promoter (<=1kb)	ENSONIG00000009696	0.876747
H3K4me2	LG13	20119844	20120334	Promoter (<=1kb)	ENSONIG00000009759	0.934898
H3K4me2	LG13	20869714	20870072	Promoter (<=1kb)	ENSONIG00000009805	0.559438
H3K4me2	LG13	23044580	23045843	Promoter (<=1kb)	ENSONIG00000010032	0.942118
H3K4me2	LG13	23801380	23803343	Promoter (<=1kb)	ENSONIG00000010118	0.810077
H3K4me2	LG13	24663151	24664065	Promoter (<=1kb)	ENSONIG00000010192	0.727245
H3K4me2	LG13	24664867	24665378	Promoter (1-2kb)	ENSONIG00000010192	0.535983
H3K4me2	LG13	25422054	25423332	Promoter (<=1kb)	ENSONIG00000010322	0.730819
H3K4me2	LG13	26610324	26611124	Promoter (<=1kb)	ENSONIG00000014851	0.580425
H3K4me2	LG13	27451378	27452323	Promoter (<=1kb)	ENSONIG00000029020	0.962708
H3K4me2	LG13	27991003	27991766	Promoter (<=1kb)	ENSONIG00000003041	0.954371
H3K4me2	LG13	28888451	28888930	Promoter (<=1kb)	ENSONIG00000002934	0.502714
H3K4me2	LG14	1089003	1089947	Promoter (<=1kb)	ENSONIG00000014784	0.74349
H3K4me2	LG14	3682928	3684287	Promoter (<=1kb)	ENSONIG00000010444	0.977125
H3K4me2	LG14	5824677	5826122	Promoter (2-3kb)	ENSONIG00000010838	0.903588
H3K4me2	LG14	6872414	6873059	Promoter (<=1kb)	ENSONIG00000014639	0.996707
H3K4me2	LG14	6873699	6874652	Promoter (<=1kb)	ENSONIG00000014639	0.946361
H3K4me2	LG14	8351681	8352640	Promoter (<=1kb)	ENSONIG00000016615	0.603392
H3K4me2	LG14	8353055	8353424	Promoter (1-2kb)	ENSONIG00000016615	0.794882
H3K4me2	LG14	9071897	9072809	Promoter (<=1kb)	ENSONIG00000016672	0.897394
H3K4me2	LG14	9073125	9073906	Promoter (<=1kb)	ENSONIG00000016672	0.806613
H3K4me2	LG14	9074422	9074874	Promoter (1-2kb)	ENSONIG00000016672	0.579318
H3K4me2	LG14	11756492	11757607	Promoter (<=1kb)	ENSONIG00000016728	0.936193
H3K4me2	LG14	14537970	14539736	Promoter (<=1kb)	ENSONIG00000005485	0.816817
H3K4me2	LG14	14947497	14948835	Promoter (<=1kb)	ENSONIG00000005441	0.83187
H3K4me2	LG14	14961156	14962538	Promoter (<=1kb)	ENSONIG00000005432	0.878643
H3K4me2	LG14	17242005	17242789	Promoter (<=1kb)	ENSONIG00000005171	0.899588
H3K4me2	LG14	17259136	17259617	Promoter (<=1kb)	ENSONIG00000005154	0.882104
H3K4me2	LG14	19341909	19342276	Promoter (<=1kb)	ENSONIG00000004976	0.696552
H3K4me2	LG14	19647523	19648414	Promoter (1-2kb)	ENSONIG00000008148	0.933367
H3K4me2	LG14	19654261	19654579	Promoter (1-2kb)	ENSONIG00000041447	0.509926
H3K4me2	LG14	19655787	19656895	Promoter (<=1kb)	ENSONIG00000041447	0.80709
H3K4me2	LG14	20205073	20205597	Promoter (2-3kb)	ENSONIG00000035717	0.77293
H3K4me2	LG14	20205752	20206504	Promoter (1-2kb)	ENSONIG00000035717	0.553634
H3K4me2	LG14	23857857	23858991	Promoter (<=1kb)	ENSONIG00000003642	0.515753
H3K4me2	LG14	26003022	26003698	Promoter (<=1kb)	ENSONIG00000011149	0.500583
H3K4me2	LG14	26041612	26043660	Promoter (<=1kb)	ENSONIG00000011144	0.899669
H3K4me2	LG14	26248996	26249985	Promoter (<=1kb)	ENSONIG00000011122	0.94546
H3K4me2	LG14	30873575	30874285	Promoter (<=1kb)	ENSONIG00000005562	0.684252
H3K4me2	LG14	31688350	31688794	Promoter (<=1kb)	ENSONIG00000005686	0.935341
H3K4me2	LG14	33065989	33067331	Promoter (<=1kb)	ENSONIG00000005762	0.965796
H3K4me2	LG14	36658937	36660440	Promoter (2-3kb)	ENSONIG00000001259	0.734055
H3K4me2	LG14	38105436	38107309	Promoter (<=1kb)	ENSONIG00000042094	0.938657
H3K4me2	LG14	38458866	38459369	Promoter (<=1kb)	ENSONIG00000001239	0.805742
H3K4me2	LG14	39580912	39581387	Promoter (1-2kb)	ENSONIG00000017234	0.732943
H3K4me2	LG15	219731	221724	Promoter (<=1kb)	ENSONIG00000020923	0.85021
H3K4me2	LG15	5957711	5959176	Promoter (<=1kb)	ENSONIG00000000729	0.856068
H3K4me2	LG15	8194119	8194476	Promoter (<=1kb)	ENSONIG00000000436	0.784577
H3K4me2	LG15	11494784	11496589	Promoter (<=1kb)	ENSONIG00000013373	0.983633
H3K4me2	LG15	11879470	11880527	Promoter (<=1kb)	ENSONIG00000013311	0.639177
H3K4me2	LG15	16985006	16986195	Promoter (<=1kb)	ENSONIG00000005593	0.818541
H3K4me2	LG15	20972730	20974069	Promoter (<=1kb)	ENSONIG00000036207	0.758464
H3K4me2	LG15	22071156	22072082	Promoter (<=1kb)	ENSONIG00000018660	0.831551
H3K4me2	LG15	25673402	25673791	Promoter (1-2kb)	ENSONIG00000018832	0.742941
H3K4me2	LG15	26304634	26305211	Promoter (<=1kb)	ENSONIG00000019020	0.876987
H3K4me2	LG15	28543294	28543992	Promoter (<=1kb)	ENSONIG00000001664	0.699527
H3K4me2	LG15	30594407	30596160	Promoter (<=1kb)	ENSONIG00000033764	0.874607
H3K4me2	LG15	32770147	32773171	Promoter (<=1kb)	ENSONIG00000012653	0.542049
H3K4me2	LG15	34367623	34369182	Promoter (<=1kb)	ENSONIG00000012508	0.921865
H3K4me2	LG15	35407793	35409904	Promoter (<=1kb)	ENSONIG00000002576	0.758096
H3K4me2	LG15	37373971	37376424	Promoter (<=1kb)	ENSONIG00000007306	0.5943
H3K4me2	LG18	22944239	22946632	Promoter (<=1kb)	ENSONIG00000018609	0.579252
H3K4me2	LG11	11577357	11587971	Promoter (2-3kb)	ENSONIG00000007226	0.684895
H3K4me2	LG16	3597362	3598614	Promoter (<=1kb)	ENSONIG00000004462	0.711599
H3K4me2	LG16	5813037	5814741	Promoter (<=1kb)	ENSONIG00000004627	0.717639
H3K4me2	LG16	7564166	7566562	Promoter (<=1kb)	ENSONIG00000007828	0.509354
H3K4me2	LG16	8281984	8282379	Promoter (1-2kb)	ENSONIG00000007884	0.955417
H3K4me2	LG16	10338052	10340698	Promoter (<=1kb)	ENSONIG00000004410	0.504894
H3K4me2	LG16	10344281	10345709	Promoter (<=1kb)	ENSONIG00000004402	0.928976
H3K4me2	LG15	9626446	9627194	Promoter (<=1kb)	ENSONIG00000013554	0.562513
H3K4me2	LG16	10666163	10666847	Promoter (<=1kb)	ENSONIG00000004377	0.8255
H3K4me2	LG16	11677902	11678737	Promoter (<=1kb)	ENSONIG00000004324	0.975017
H3K4me2	LG16	11941662	11943248	Promoter (<=1kb)	ENSONIG00000004286	0.956562
H3K4me2	LG16	13126744	13128307	Promoter (<=1kb)	ENSONIG00000004212	0.6935
H3K4me2	LG16	14511144	14512368	Promoter (<=1kb)	ENSONIG00000008993	0.955648
H3K4me2	LG16	14512544	14513536	Promoter (<=1kb)	ENSONIG00000008993	0.968071
H3K4me2	LG16	15063945	15065499	Promoter (<=1kb)	ENSONIG00000035634	0.659461
H3K4me2	LG16	15374511	15375388	Promoter (<=1kb)	ENSONIG00000008907	0.849278
H3K4me2	LG16	16028534	16029362	Promoter (<=1kb)	ENSONIG00000008779	0.56157
H3K4me2	LG16	16257831	16258749	Promoter (<=1kb)	ENSONIG00000008742	0.929087
H3K4me2	LG16	16871863	16872804	Promoter (<=1kb)	ENSONIG00000008614	0.775227
H3K4me2	LG16	18155078	18156911	Promoter (<=1kb)	ENSONIG00000016037	0.953892
H3K4me2	LG16	18267611	18268652	Promoter (<=1kb)	ENSONIG00000016014	0.898947
H3K4me2	LG16	19662429	19663923	Promoter (<=1kb)	ENSONIG00000014402	0.954549
H3K4me2	LG16	19676161	19676457	Promoter (<=1kb)	ENSONIG00000014402	0.764937
H3K4me2	LG16	19840081	19840375	Promoter (<=1kb)	ENSONIG00000014371	0.930202
H3K4me2	LG16	21255329	21255930	Promoter (<=1kb)	ENSONIG00000014200	0.908054
H3K4me2	LG16	22702925	22703674	Promoter (<=1kb)	ENSONIG00000020484	0.912767
H3K4me2	LG16	27062589	27063529	Promoter (<=1kb)	ENSONIG00000016999	0.5665
H3K4me2	LG16	29410205	29411068	Promoter (1-2kb)	ENSONIG00000016164	0.942818
H3K4me2	LG16	29411192	29411720	Promoter (<=1kb)	ENSONIG00000016164	0.92902
H3K4me2	LG16	29411769	29412170	Promoter (<=1kb)	ENSONIG00000016164	0.938917
H3K4me2	LG16	30438527	30440511	Promoter (<=1kb)	ENSONIG00000036032	0.78886
H3K4me2	LG16	30665560	30667091	Promoter (<=1kb)	ENSONIG00000016252	0.811222
H3K4me2	LG16	31061060	31063016	Promoter (<=1kb)	ENSONIG00000016280	0.876815
H3K4me2	LG17	697822	699635	Promoter (<=1kb)	ENSONIG00000014160	0.660904
H3K4me2	LG17	1273527	1273821	Promoter (<=1kb)	ENSONIG00000014142	0.994615
H3K4me2	LG17	2650200	2650865	Promoter (<=1kb)	ENSONIG00000009992	0.604916
H3K4me2	LG17	3807862	3808419	Promoter (2-3kb)	ENSONIG00000009948	0.695052
H3K4me2	LG17	3811831	3813535	Promoter (<=1kb)	ENSONIG00000009948	0.960934
H3K4me2	LG17	4665308	4666658	Promoter (<=1kb)	ENSONIG00000009846	0.518117
H3K4me2	LG17	5161008	5161362	Promoter (<=1kb)	ENSONIG00000009804	0.889001
H3K4me2	LG17	8500592	8500935	Promoter (2-3kb)	ENSONIG00000016855	0.986698
H3K4me2	LG17	8502085	8503042	Promoter (<=1kb)	ENSONIG00000016855	0.871309
H3K4me2	LG17	8544782	8545475	Promoter (<=1kb)	ENSONIG00000033531	0.978003
H3K4me2	LG17	10108153	10108609	Promoter (2-3kb)	ENSONIG00000033603	0.756141
H3K4me2	LG17	10929625	10930158	Promoter (1-2kb)	ENSONIG00000011655	0.942455
H3K4me2	LG17	10931974	10932553	Promoter (<=1kb)	ENSONIG00000011655	0.945999
H3K4me2	LG17	12149682	12150371	Promoter (<=1kb)	ENSONIG00000011552	0.647125
H3K4me2	LG17	13177011	13179481	Promoter (<=1kb)	ENSONIG00000011474	0.978178
H3K4me2	LG17	13392099	13392621	Promoter (1-2kb)	ENSONIG00000034299	0.579797
H3K4me2	LG17	14355694	14356694	Promoter (<=1kb)	ENSONIG00000000010	0.678365
H3K4me2	LG17	16867783	16868616	Promoter (<=1kb)	ENSONIG00000017800	0.653974
H3K4me2	LG17	17167453	17168783	Promoter (<=1kb)	ENSONIG00000017829	0.890275
H3K4me2	LG17	18000329	18000804	Promoter (1-2kb)	ENSONIG00000017925	0.698983
H3K4me2	LG17	18001416	18001758	Promoter (<=1kb)	ENSONIG00000017925	0.803869
H3K4me2	LG17	20261353	20262111	Promoter (<=1kb)	ENSONIG00000018057	0.594388
H3K4me2	LG17	22124124	22125520	Promoter (<=1kb)	ENSONIG00000007489	0.525973
H3K4me2	LG17	22581668	22581976	Promoter (<=1kb)	ENSONIG00000040524	0.647116
H3K4me2	LG17	23015219	23016499	Promoter (<=1kb)	ENSONIG00000007555	0.601466
H3K4me2	LG17	25464282	25465865	Promoter (<=1kb)	ENSONIG00000019479	0.809151
H3K4me2	LG17	26108530	26109113	Promoter (<=1kb)	ENSONIG00000030415	0.785586
H3K4me2	LG17	27044029	27044842	Promoter (<=1kb)	ENSONIG00000006393	0.798661
H3K4me2	LG17	27664729	27666356	Promoter (<=1kb)	ENSONIG00000011009	0.943914
H3K4me2	LG17	29155593	29156542	Promoter (<=1kb)	ENSONIG00000010956	0.91779
H3K4me2	LG17	29156967	29158326	Promoter (<=1kb)	ENSONIG00000010956	0.76357
H3K4me2	LG17	31171909	31172325	Promoter (2-3kb)	ENSONIG00000008349	0.93706
H3K4me2	LG17	32816070	32817185	Promoter (<=1kb)	ENSONIG00000008864	0.513982
H3K4me2	LG17	33701974	33703490	Promoter (<=1kb)	ENSONIG00000008814	0.733191
H3K4me2	LG17	34388560	34389097	Promoter (1-2kb)	ENSONIG00000014091	0.572669
H3K4me2	LG18	176273	176897	Promoter (<=1kb)	ENSONIG00000006378	0.810865
H3K4me2	LG18	177817	179226	Promoter (1-2kb)	ENSONIG00000006378	0.771648
H3K4me2	LG18	179427	180276	Promoter (2-3kb)	ENSONIG00000006378	0.749435
H3K4me2	LG18	1648904	1649731	Promoter (2-3kb)	ENSONIG00000006324	0.789194
H3K4me2	LG18	1651596	1652968	Promoter (<=1kb)	ENSONIG00000006324	0.740801
H3K4me2	LG18	1653125	1654268	Promoter (<=1kb)	ENSONIG00000006324	0.80389
H3K4me2	LG18	2383252	2384244	Promoter (<=1kb)	ENSONIG00000039081	0.923626
H3K4me2	LG18	5618932	5620884	Promoter (<=1kb)	ENSONIG00000009037	0.71848
H3K4me2	LG18	6977610	6978545	Promoter (<=1kb)	ENSONIG00000015549	0.917435
H3K4me2	LG18	7050452	7052151	Promoter (<=1kb)	ENSONIG00000015561	0.889096
H3K4me2	LG18	7423521	7424963	Promoter (<=1kb)	ENSONIG00000015644	0.797848
H3K4me2	LG18	7502393	7503576	Promoter (<=1kb)	ENSONIG00000035602	0.739712
H3K4me2	LG18	8931774	8932982	Promoter (<=1kb)	ENSONIG00000033170	0.68576
H3K4me2	LG18	10840068	10841192	Promoter (<=1kb)	ENSONIG00000010553	0.933738
H3K4me2	LG18	11442929	11445229	Promoter (<=1kb)	ENSONIG00000010501	0.530037
H3K4me2	LG18	15314125	15315171	Promoter (<=1kb)	ENSONIG00000040938	0.849678
H3K4me2	LG18	15315915	15317138	Promoter (<=1kb)	ENSONIG00000040938	0.93736
H3K4me2	LG18	15330346	15331901	Promoter (<=1kb)	ENSONIG00000030738	0.599119
H3K4me2	LG18	16139053	16141476	Promoter (<=1kb)	ENSONIG00000009839	0.833079
H3K4me2	LG18	16419586	16421468	Promoter (<=1kb)	ENSONIG00000009803	0.889065
H3K4me2	LG18	16513454	16514355	Promoter (<=1kb)	ENSONIG00000009788	0.761504
H3K4me2	LG18	16788135	16789372	Promoter (<=1kb)	ENSONIG00000009767	0.538472
H3K4me2	LG18	17295550	17297899	Promoter (<=1kb)	ENSONIG00000009709	0.934739
H3K4me2	LG18	17748580	17748867	Promoter (2-3kb)	ENSONIG00000009642	0.945975
H3K4me2	LG18	21306808	21307934	Promoter (<=1kb)	ENSONIG00000009209	0.717046
H3K4me2	LG18	21309267	21311359	Promoter (<=1kb)	ENSONIG00000009209	0.901067
H3K4me2	LG18	21550875	21551981	Promoter (<=1kb)	ENSONIG00000009194	0.663788
H3K4me2	LG18	26077080	26077695	Promoter (1-2kb)	ENSONIG00000037971	0.524918
H3K4me2	LG18	26197587	26198000	Promoter (2-3kb)	ENSONIG00000038412	0.609771
H3K4me2	LG18	26246659	26247712	Promoter (2-3kb)	ENSONIG00000038598	0.801208
H3K4me2	LG18	26264861	26266410	Promoter (<=1kb)	ENSONIG00000015174	0.608809
H3K4me2	LG18	28081007	28081457	Promoter (<=1kb)	ENSONIG00000015004	0.838812
H3K4me2	LG18	29225790	29226156	Promoter (2-3kb)	ENSONIG00000014953	0.511246
H3K4me2	LG18	30878083	30878452	Promoter (1-2kb)	ENSONIG00000017707	0.652468
H3K4me2	LG18	33428001	33429026	Promoter (<=1kb)	ENSONIG00000012365	0.800445
H3K4me2	LG18	34804731	34805368	Promoter (<=1kb)	ENSONIG00000014050	0.856412
H3K4me2	LG19	2741824	2743924	Promoter (<=1kb)	ENSONIG00000011387	0.885122
H3K4me2	LG19	2825864	2827439	Promoter (<=1kb)	ENSONIG00000011371	0.562901
H3K4me2	LG19	8125858	8126152	Promoter (2-3kb)	ENSONIG00000031341	0.98899
H3K4me2	LG19	8691056	8692167	Promoter (<=1kb)	ENSONIG00000042641	0.665951
H3K4me2	LG19	9002786	9003970	Promoter (<=1kb)	ENSONIG00000021032	0.712751
H3K4me2	LG19	10777799	10779020	Promoter (<=1kb)	ENSONIG00000020167	0.791941
H3K4me2	LG19	12301043	12301801	Promoter (<=1kb)	ENSONIG00000020096	0.637425
H3K4me2	LG19	12549743	12551056	Promoter (1-2kb)	ENSONIG00000003704	0.581816
H3K4me2	LG19	12552689	12553327	Promoter (<=1kb)	ENSONIG00000003704	0.601071
H3K4me2	LG19	13174678	13176737	Promoter (<=1kb)	ENSONIG00000020631	0.712876
H3K4me2	LG19	13552816	13553785	Promoter (<=1kb)	ENSONIG00000003618	0.800591
H3K4me2	LG19	16795287	16795931	Promoter (2-3kb)	ENSONIG00000001366	0.902716
H3K4me2	LG19	16992051	16993248	Promoter (<=1kb)	ENSONIG00000042894	0.792695
H3K4me2	LG19	18076579	18077844	Promoter (2-3kb)	ENSONIG00000019235	0.702903
H3K4me2	LG19	18665544	18666465	Promoter (<=1kb)	ENSONIG00000001016	0.95956
H3K4me2	LG19	20762105	20762583	Promoter (<=1kb)	ENSONIG00000000600	0.79144
H3K4me2	LG19	21033386	21034517	Promoter (<=1kb)	ENSONIG00000000534	0.622648
H3K4me2	LG19	21235961	21236472	Promoter (<=1kb)	ENSONIG00000000442	0.797191
H3K4me2	LG19	21236713	21237204	Promoter (<=1kb)	ENSONIG00000000442	0.714535
H3K4me2	LG19	21412642	21414018	Promoter (<=1kb)	ENSONIG00000000389	0.896038
H3K4me2	LG19	22447909	22449842	Promoter (<=1kb)	ENSONIG00000019588	0.633897
H3K4me2	LG19	23008539	23008934	Promoter (<=1kb)	ENSONIG00000019558	0.523958
H3K4me2	LG19	26857618	26859135	Promoter (<=1kb)	ENSONIG00000036121	0.903488
H3K4me2	LG19	27168760	27169766	Promoter (2-3kb)	ENSONIG00000036538	0.664607
H3K4me2	LG19	27569295	27570870	Promoter (<=1kb)	ENSONIG00000008176	0.8566
H3K4me2	LG19	29951142	29952595	Promoter (<=1kb)	ENSONIG00000038269	0.627682
H3K4me2	LG19	30577346	30578912	Promoter (<=1kb)	ENSONIG00000011663	0.910413
H3K4me2	LG2	6194624	6195108	Promoter (1-2kb)	ENSONIG00000004238	0.502645
H3K4me2	LG2	6195140	6195895	Promoter (<=1kb)	ENSONIG00000004238	0.648651
H3K4me2	LG2	9594058	9594376	Promoter (<=1kb)	ENSONIG00000001631	0.695683
H3K4me2	LG2	9794714	9795830	Promoter (<=1kb)	ENSONIG00000001569	0.738614
H3K4me2	LG2	12096302	12096685	Promoter (2-3kb)	ENSONIG00000001301	0.655545
H3K4me2	LG2	12098275	12099001	Promoter (<=1kb)	ENSONIG00000001301	0.610107
H3K4me2	LG2	13417431	13417954	Promoter (1-2kb)	ENSONIG00000001109	0.804015
H3K4me2	LG2	13419003	13419712	Promoter (<=1kb)	ENSONIG00000001109	0.851093
H3K4me2	LG2	14571558	14573278	Promoter (<=1kb)	ENSONIG00000000988	0.511723
H3K4me2	LG2	18798992	18799439	Promoter (<=1kb)	ENSONIG00000002596	0.524784
H3K4me2	LG2	18799971	18800320	Promoter (<=1kb)	ENSONIG00000002596	0.579545
H3K4me2	LG2	20118112	20119020	Promoter (<=1kb)	ENSONIG00000005191	0.656366
H3K4me2	LG2	21286645	21287012	Promoter (<=1kb)	ENSONIG00000005219	0.693534
H3K4me2	LG2	22447557	22450046	Promoter (<=1kb)	ENSONIG00000005137	0.778472
H3K4me2	LG2	25337922	25338910	Promoter (2-3kb)	ENSONIG00000013049	0.905714
H3K4me2	LG2	25397864	25398519	Promoter (<=1kb)	ENSONIG00000013033	0.914819
H3K4me2	LG2	25779131	25780462	Promoter (<=1kb)	ENSONIG00000013006	0.549301
H3K4me2	LG2	26811594	26812305	Promoter (<=1kb)	ENSONIG00000017912	0.710725
H3K4me2	LG2	27170983	27171624	Promoter (<=1kb)	ENSONIG00000017875	0.688385
H3K4me2	LG2	27715565	27715896	Promoter (<=1kb)	ENSONIG00000017843	0.545409
H3K4me2	LG2	28345771	28346642	Promoter (<=1kb)	ENSONIG00000017793	0.874563
H3K4me2	LG2	28923295	28923665	Promoter (<=1kb)	ENSONIG00000017726	0.625817
H3K4me2	LG2	28925238	28925532	Promoter (<=1kb)	ENSONIG00000017726	0.566695
H3K4me2	LG2	29594538	29595427	Promoter (<=1kb)	ENSONIG00000029953	0.678112
H3K4me2	LG2	31957249	31958347	Promoter (<=1kb)	ENSONIG00000017607	0.877435
H3K4me2	LG2	32989681	32990036	Promoter (2-3kb)	ENSONIG00000015802	0.836506
H3K4me2	LG2	33055660	33056198	Promoter (<=1kb)	ENSONIG00000015804	0.958624
H3K4me2	LG2	34309300	34310362	Promoter (1-2kb)	ENSONIG00000015904	0.503261
H3K4me2	LG2	36129352	36130064	Promoter (<=1kb)	ENSONIG00000000118	0.760883
H3K4me2	LG20	6314523	6315173	Promoter (<=1kb)	ENSONIG00000027180	0.735116
H3K4me2	LG20	7065270	7067311	Promoter (<=1kb)	ENSONIG00000016511	0.859601
H3K4me2	LG20	7884802	7885989	Promoter (<=1kb)	ENSONIG00000016567	0.958416
H3K4me2	LG20	10552259	10553209	Promoter (<=1kb)	ENSONIG00000038210	0.769353
H3K4me2	LG20	12599840	12600423	Promoter (<=1kb)	ENSONIG00000034165	0.800529
H3K4me2	LG20	12666027	12667232	Promoter (<=1kb)	ENSONIG00000017034	0.880414
H3K4me2	LG20	12794342	12795218	Promoter (<=1kb)	ENSONIG00000017048	0.508415
H3K4me2	LG20	13900675	13901703	Promoter (<=1kb)	ENSONIG00000040402	0.726619
H3K4me2	LG20	13908555	13909108	Promoter (2-3kb)	ENSONIG00000021140	0.524164
H3K4me2	LG20	15134802	15136482	Promoter (<=1kb)	ENSONIG00000017329	0.521578
H3K4me2	LG20	15180330	15180840	Promoter (<=1kb)	ENSONIG00000017336	0.825733
H3K4me2	LG20	18136911	18138276	Promoter (<=1kb)	ENSONIG00000012370	0.832875
H3K4me2	LG20	18152064	18152449	Promoter (<=1kb)	ENSONIG00000012366	0.531116
H3K4me2	LG20	18153909	18154203	Promoter (<=1kb)	ENSONIG00000012366	0.569908
H3K4me2	LG20	19199604	19200903	Promoter (<=1kb)	ENSONIG00000012242	0.998154
H3K4me2	LG20	19226494	19228206	Promoter (<=1kb)	ENSONIG00000012239	0.987602
H3K4me2	LG20	19233097	19234437	Promoter (<=1kb)	ENSONIG00000012238	0.843623
H3K4me2	LG20	19244258	19244980	Promoter (<=1kb)	ENSONIG00000012237	0.546703
H3K4me2	LG20	19387467	19388323	Promoter (1-2kb)	ENSONIG00000012213	0.527745
H3K4me2	LG20	19389345	19389925	Promoter (<=1kb)	ENSONIG00000012213	0.743678
H3K4me2	LG20	19392898	19393617	Promoter (2-3kb)	ENSONIG00000012213	0.617155
H3K4me2	LG20	19650921	19651979	Promoter (<=1kb)	ENSONIG00000012134	0.890884
H3K4me2	LG20	21196798	21197932	Promoter (<=1kb)	ENSONIG00000042612	0.814033
H3K4me2	LG20	21526711	21527887	Promoter (<=1kb)	ENSONIG00000002413	0.615948
H3K4me2	LG20	21709359	21711050	Promoter (<=1kb)	ENSONIG00000002412	0.926645
H3K4me2	LG20	21968783	21969657	Promoter (<=1kb)	ENSONIG00000002388	0.795908
H3K4me2	LG20	22930481	22931777	Promoter (<=1kb)	ENSONIG00000028292	0.980558
H3K4me2	LG20	23030333	23031691	Promoter (<=1kb)	ENSONIG00000002202	0.935289
H3K4me2	LG20	23172598	23173006	Promoter (1-2kb)	ENSONIG00000002182	0.901541
H3K4me2	LG20	24518579	24519151	Promoter (<=1kb)	ENSONIG00000001951	0.731776
H3K4me2	LG20	25189828	25191340	Promoter (<=1kb)	ENSONIG00000001786	0.859253
H3K4me2	LG20	25205738	25206631	Promoter (1-2kb)	ENSONIG00000001771	0.61198
H3K4me2	LG20	25208167	25208660	Promoter (<=1kb)	ENSONIG00000001771	0.682954
H3K4me2	LG20	25256330	25259199	Promoter (<=1kb)	ENSONIG00000001760	0.804852
H3K4me2	LG20	27102704	27103804	Promoter (1-2kb)	ENSONIG00000006584	0.92539
H3K4me2	LG20	30672847	30673585	Promoter (<=1kb)	ENSONIG00000009111	0.584531
H3K4me2	LG20	30777854	30778687	Promoter (2-3kb)	ENSONIG00000009099	0.800805
H3K4me2	LG22	1109686	1110247	Promoter (<=1kb)	ENSONIG00000003973	0.77012
H3K4me2	LG22	2585216	2586014	Promoter (<=1kb)	ENSONIG00000007198	0.532573
H3K4me2	LG22	6346142	6346461	Promoter (2-3kb)	ENSONIG00000007046	0.822372
H3K4me2	LG22	6350306	6351142	Promoter (1-2kb)	ENSONIG00000007046	0.731309
H3K4me2	LG22	11606232	11607590	Promoter (<=1kb)	ENSONIG00000035055	0.780798
H3K4me2	LG22	11610275	11611508	Promoter (<=1kb)	ENSONIG00000035055	0.729405
H3K4me2	LG22	11612874	11613337	Promoter (1-2kb)	ENSONIG00000035055	0.634787
H3K4me2	LG22	14724358	14726651	Promoter (<=1kb)	ENSONIG00000013558	0.792526
H3K4me2	LG22	14754923	14756528	Promoter (<=1kb)	ENSONIG00000013555	0.528096
H3K4me2	LG22	16955160	16956811	Promoter (<=1kb)	ENSONIG00000019706	0.949636
H3K4me2	LG22	17117667	17118700	Promoter (1-2kb)	ENSONIG00000038772	0.527579
H3K4me2	LG22	17415067	17417392	Promoter (<=1kb)	ENSONIG00000019731	0.612164
H3K4me2	LG22	17426389	17427134	Promoter (<=1kb)	ENSONIG00000027404	0.67995
H3K4me2	LG22	19970755	19971330	Promoter (<=1kb)	ENSONIG00000002675	0.942825
H3K4me2	LG22	20995824	20996716	Promoter (<=1kb)	ENSONIG00000034712	0.548559
H3K4me2	LG22	22349858	22350907	Promoter (<=1kb)	ENSONIG00000040251	0.916827
H3K4me2	LG22	22374802	22376405	Promoter (<=1kb)	ENSONIG00000002303	0.877681
H3K4me2	LG22	22503420	22503798	Promoter (<=1kb)	ENSONIG00000002248	0.784402
H3K4me2	LG22	25153434	25154101	Promoter (<=1kb)	ENSONIG00000004578	0.855036
H3K4me2	LG22	27975947	27976719	Promoter (<=1kb)	ENSONIG00000015378	0.704624
H3K4me2	LG22	28026601	28027517	Promoter (<=1kb)	ENSONIG00000015380	0.763773
H3K4me2	LG22	28117617	28117965	Promoter (1-2kb)	ENSONIG00000015400	0.913241
H3K4me2	LG22	28382209	28383513	Promoter (<=1kb)	ENSONIG00000040420	0.822508
H3K4me2	LG22	33448755	33450608	Promoter (<=1kb)	ENSONIG00000040653	0.63477
H3K4me2	LG22	35531541	35531832	Promoter (<=1kb)	ENSONIG00000030967	0.502086
H3K4me2	LG22	36778644	36780330	Promoter (<=1kb)	ENSONIG00000019648	0.932656
H3K4me2	LG23	3006606	3007768	Promoter (<=1kb)	ENSONIG00000007341	0.732551
H3K4me2	LG23	13159512	13160525	Promoter (<=1kb)	ENSONIG00000015281	0.957429
H3K4me2	LG23	13222515	13223850	Promoter (<=1kb)	ENSONIG00000029903	0.713843
H3K4me2	LG23	17310828	17311992	Promoter (1-2kb)	ENSONIG00000012456	0.925905
H3K4me2	LG23	17324587	17325237	Promoter (2-3kb)	ENSONIG00000012456	0.968845
H3K4me2	LG23	17344745	17346706	Promoter (<=1kb)	ENSONIG00000012456	0.69647
H3K4me2	LG23	19412121	19412894	Promoter (<=1kb)	ENSONIG00000012265	0.947233
H3K4me2	LG23	22603220	22603806	Promoter (<=1kb)	ENSONIG00000013383	0.847522
H3K4me2	LG23	23246038	23247309	Promoter (<=1kb)	ENSONIG00000013364	0.62236
H3K4me2	LG23	27011759	27012716	Promoter (<=1kb)	ENSONIG00000018751	0.515818
H3K4me2	LG23	28196160	28196781	Promoter (<=1kb)	ENSONIG00000009387	0.936296
H3K4me2	LG23	30759598	30760562	Promoter (<=1kb)	ENSONIG00000028137	0.655879
H3K4me2	LG23	31102806	31103921	Promoter (<=1kb)	ENSONIG00000019230	0.562381
H3K4me2	LG23	31196189	31197066	Promoter (<=1kb)	ENSONIG00000019240	0.8597
H3K4me2	LG23	34500791	34501344	Promoter (1-2kb)	ENSONIG00000004781	0.573461
H3K4me2	LG23	34931852	34932647	Promoter (<=1kb)	ENSONIG00000004707	0.86953
H3K4me2	LG23	37584917	37585635	Promoter (<=1kb)	ENSONIG00000003001	0.776126
H3K4me2	LG23	37585874	37586384	Promoter (<=1kb)	ENSONIG00000003001	0.838072
H3K4me2	LG23	37837995	37838911	Promoter (<=1kb)	ENSONIG00000002913	0.843582
H3K4me2	LG23	37845428	37846771	Promoter (<=1kb)	ENSONIG00000002913	0.885921
H3K4me2	LG23	38773557	38773955	Promoter (<=1kb)	ENSONIG00000002761	0.60366
H3K4me2	LG23	39294351	39294978	Promoter (<=1kb)	ENSONIG00000002695	0.595933
H3K4me2	LG23	39665593	39668078	Promoter (<=1kb)	ENSONIG00000002600	0.922807
H3K4me2	LG23	41722730	41723134	Promoter (<=1kb)	ENSONIG00000002349	0.660231
H3K4me2	LG23	41723165	41724200	Promoter (<=1kb)	ENSONIG00000002349	0.672543
H3K4me2	LG23	41846952	41848085	Promoter (<=1kb)	ENSONIG00000002321	0.769511
H3K4me2	LG23	41877409	41878397	Promoter (<=1kb)	ENSONIG00000002314	0.970698
H3K4me2	LG23	42124611	42125941	Promoter (<=1kb)	ENSONIG00000002273	0.852884
H3K4me2	LG23	42482403	42482697	Promoter (<=1kb)	ENSONIG00000002211	0.660958
H3K4me2	LG23	43239400	43240104	Promoter (<=1kb)	ENSONIG00000042134	0.75831
H3K4me2	LG23	43352324	43353079	Promoter (1-2kb)	ENSONIG00000002092	0.893972
H3K4me2	LG23	44056636	44057742	Promoter (2-3kb)	ENSONIG00000001921	0.551278
H3K4me2	LG3	1653677	1655454	Promoter (<=1kb)	ENSONIG00000000606	0.729255
H3K4me2	LG3	7257632	7258338	Promoter (<=1kb)	ENSONIG00000018428	0.717506
H3K4me2	LG3	10423462	10424747	Promoter (<=1kb)	ENSONIG00000013511	0.811548
H3K4me2	LG3	10499202	10500471	Promoter (<=1kb)	ENSONIG00000013499	0.831329
H3K4me2	LG3	15423150	15423862	Promoter (<=1kb)	ENSONIG00000001812	0.796279
H3K4me2	LG3	15918013	15919239	Promoter (<=1kb)	ENSONIG00000018968	0.925538
H3K4me2	LG3	15948332	15949203	Promoter (<=1kb)	ENSONIG00000042429	0.940594
H3K4me2	LG3	16021185	16021479	Promoter (<=1kb)	ENSONIG00000018976	0.91084
H3K4me2	LG3	19768911	19769440	Promoter (<=1kb)	ENSONIG00000009334	0.950735
H3K4me2	LG3	21611452	21612072	Promoter (<=1kb)	ENSONIG00000017945	0.74719
H3K4me2	LG3	21938756	21940695	Promoter (<=1kb)	ENSONIG00000012881	0.688879
H3K4me2	LG3	22538049	22538697	Promoter (2-3kb)	ENSONIG00000012934	0.684708
H3K4me2	LG3	29943377	29944118	Promoter (<=1kb)	ENSONIG00000042682	0.577922
H3K4me2	LG3	49891978	49892662	Promoter (<=1kb)	ENSONIG00000041200	0.968007
H3K4me2	LG3	77209092	77209787	Promoter (<=1kb)	ENSONIG00000005458	0.511403
H3K4me2	LG3	79646810	79647960	Promoter (<=1kb)	ENSONIG00000038828	0.526743
H3K4me2	LG4	341587	342793	Promoter (<=1kb)	ENSONIG00000003403	0.853805
H3K4me2	LG4	548551	549642	Promoter (<=1kb)	ENSONIG00000003424	0.915925
H3K4me2	LG4	781202	783172	Promoter (<=1kb)	ENSONIG00000003456	0.600977
H3K4me2	LG4	1970815	1972479	Promoter (<=1kb)	ENSONIG00000007861	0.659544
H3K4me2	LG4	2343797	2344576	Promoter (<=1kb)	ENSONIG00000042892	0.658826
H3K4me2	LG4	2842328	2843919	Promoter (<=1kb)	ENSONIG00000027136	0.59176
H3K4me2	LG4	3116868	3117721	Promoter (1-2kb)	ENSONIG00000041551	0.935139
H3K4me2	LG4	3296907	3298561	Promoter (<=1kb)	ENSONIG00000006223	0.764569
H3K4me2	LG4	4598896	4601095	Promoter (<=1kb)	ENSONIG00000006366	0.515569
H3K4me2	LG4	5744462	5745831	Promoter (1-2kb)	ENSONIG00000006479	0.781361
H3K4me2	LG4	5747141	5747469	Promoter (<=1kb)	ENSONIG00000006479	0.761453
H3K4me2	LG4	7278910	7279716	Promoter (<=1kb)	ENSONIG00000006591	0.653416
H3K4me2	LG4	7426846	7427717	Promoter (2-3kb)	ENSONIG00000008041	0.661159
H3K4me2	LG4	7428327	7428946	Promoter (<=1kb)	ENSONIG00000008041	0.602782
H3K4me2	LG4	7694293	7695599	Promoter (<=1kb)	ENSONIG00000021070	0.816619
H3K4me2	LG4	9316095	9316883	Promoter (1-2kb)	ENSONIG00000029352	0.711896
H3K4me2	LG4	9659658	9661164	Promoter (<=1kb)	ENSONIG00000008425	0.749449
H3K4me2	LG4	9729983	9730906	Promoter (<=1kb)	ENSONIG00000008424	0.595638
H3K4me2	LG4	10744852	10746022	Promoter (2-3kb)	ENSONIG00000008535	0.894923
H3K4me2	LG4	14065944	14066903	Promoter (<=1kb)	ENSONIG00000033641	0.833269
H3K4me2	LG4	16764687	16765770	Promoter (<=1kb)	ENSONIG00000002138	0.811662
H3K4me2	LG4	17366366	17368809	Promoter (<=1kb)	ENSONIG00000029996	0.734008
H3K4me2	LG4	18300092	18300805	Promoter (<=1kb)	ENSONIG00000040519	0.567351
H3K4me2	LG4	20292982	20293629	Promoter (1-2kb)	ENSONIG00000032638	0.771462
H3K4me2	LG4	20577678	20578504	Promoter (<=1kb)	ENSONIG00000029558	0.794518
H3K4me2	LG4	21050150	21050940	Promoter (<=1kb)	ENSONIG00000005288	0.901636
H3K4me2	LG4	21177664	21178459	Promoter (<=1kb)	ENSONIG00000005310	0.812506
H3K4me2	LG4	21422514	21425154	Promoter (<=1kb)	ENSONIG00000005339	0.892042
H3K4me2	LG4	22043054	22043706	Promoter (<=1kb)	ENSONIG00000005411	0.9515
H3K4me2	LG4	22235940	22237812	Promoter (<=1kb)	ENSONIG00000036231	0.789831
H3K4me2	LG4	22273749	22274697	Promoter (<=1kb)	ENSONIG00000005445	0.534823
H3K4me2	LG4	22527790	22528193	Promoter (<=1kb)	ENSONIG00000032584	0.954683
H3K4me2	LG4	22528864	22529745	Promoter (<=1kb)	ENSONIG00000032584	0.984922
H3K4me2	LG4	22933889	22935196	Promoter (<=1kb)	ENSONIG00000021699	0.756765
H3K4me2	LG4	24383076	24383622	Promoter (<=1kb)	ENSONIG00000032930	0.895545
H3K4me2	LG4	24424169	24424709	Promoter (<=1kb)	ENSONIG00000039404	0.743407
H3K4me2	LG4	24429493	24430369	Promoter (<=1kb)	ENSONIG00000039404	0.808592
H3K4me2	LG4	25182951	25183329	Promoter (1-2kb)	ENSONIG00000035981	0.715451
H3K4me2	LG4	26285360	26287134	Promoter (<=1kb)	ENSONIG00000020932	0.928628
H3K4me2	LG4	27129390	27130741	Promoter (<=1kb)	ENSONIG00000000936	0.889627
H3K4me2	LG4	27137312	27137897	Promoter (1-2kb)	ENSONIG00000000936	0.600384
H3K4me2	LG4	27317807	27318619	Promoter (<=1kb)	ENSONIG00000000912	0.763717
H3K4me2	LG4	27701315	27702149	Promoter (<=1kb)	ENSONIG00000000850	0.792615
H3K4me2	LG4	28415438	28417097	Promoter (<=1kb)	ENSONIG00000000778	0.960594
H3K4me2	LG4	28417566	28418578	Promoter (<=1kb)	ENSONIG00000000778	0.915472
H3K4me2	LG4	28424222	28425757	Promoter (1-2kb)	ENSONIG00000039635	0.613805
H3K4me2	LG4	28427320	28428165	Promoter (<=1kb)	ENSONIG00000039635	0.666314
H3K4me2	LG4	29283138	29283523	Promoter (<=1kb)	ENSONIG00000009820	0.847462
H3K4me2	LG4	29284243	29285278	Promoter (<=1kb)	ENSONIG00000009820	0.802188
H3K4me2	LG4	30033885	30036704	Promoter (<=1kb)	ENSONIG00000036004	0.686148
H3K4me2	LG4	32272558	32274501	Promoter (<=1kb)	ENSONIG00000009534	0.933482
H3K4me2	LG4	34686595	34687412	Promoter (<=1kb)	ENSONIG00000009269	0.829585
H3K4me2	LG5	4736559	4738189	Promoter (<=1kb)	ENSONIG00000005320	0.612355
H3K4me2	LG5	5934719	5935141	Promoter (2-3kb)	ENSONIG00000041620	0.788387
H3K4me2	LG5	6646302	6646804	Promoter (<=1kb)	ENSONIG00000007211	0.579353
H3K4me2	LG5	6647402	6648350	Promoter (2-3kb)	ENSONIG00000007211	0.659446
H3K4me2	LG5	7014820	7016090	Promoter (<=1kb)	ENSONIG00000039601	0.655485
H3K4me2	LG5	8085815	8086228	Promoter (<=1kb)	ENSONIG00000006865	0.888024
H3K4me2	LG5	9278703	9279485	Promoter (<=1kb)	ENSONIG00000014698	0.87542
H3K4me2	LG5	9279885	9280390	Promoter (<=1kb)	ENSONIG00000014698	0.626823
H3K4me2	LG5	10431768	10432461	Promoter (<=1kb)	ENSONIG00000023438	0.919374
H3K4me2	LG5	10572205	10573030	Promoter (<=1kb)	ENSONIG00000040166	0.806689
H3K4me2	LG5	12607447	12608545	Promoter (<=1kb)	ENSONIG00000000466	0.811552
H3K4me2	LG5	13357255	13358286	Promoter (<=1kb)	ENSONIG00000000384	0.612821
H3K4me2	LG5	18283844	18285288	Promoter (2-3kb)	ENSONIG00000004076	0.693182
H3K4me2	LG5	18286332	18287782	Promoter (<=1kb)	ENSONIG00000004076	0.779975
H3K4me2	LG5	18536639	18538511	Promoter (1-2kb)	ENSONIG00000034028	0.634398
H3K4me2	LG5	19238373	19239441	Promoter (<=1kb)	ENSONIG00000014347	0.87443
H3K4me2	LG5	19932089	19933167	Promoter (<=1kb)	ENSONIG00000014438	0.767387
H3K4me2	LG5	21507843	21509382	Promoter (<=1kb)	ENSONIG00000018901	0.896649
H3K4me2	LG5	21563326	21563796	Promoter (<=1kb)	ENSONIG00000018909	0.908773
H3K4me2	LG5	21684284	21686074	Promoter (<=1kb)	ENSONIG00000030771	0.956473
H3K4me2	LG5	21864061	21864790	Promoter (<=1kb)	ENSONIG00000018937	0.758519
H3K4me2	LG5	21965651	21966385	Promoter (<=1kb)	ENSONIG00000018956	0.78154
H3K4me2	LG5	22617352	22618866	Promoter (<=1kb)	ENSONIG00000019016	0.795768
H3K4me2	LG5	22804577	22805714	Promoter (<=1kb)	ENSONIG00000019026	0.970627
H3K4me2	LG5	22847082	22847843	Promoter (<=1kb)	ENSONIG00000019031	0.917746
H3K4me2	LG5	23194762	23195928	Promoter (<=1kb)	ENSONIG00000031092	0.500327
H3K4me2	LG5	25085902	25087877	Promoter (<=1kb)	ENSONIG00000019291	0.931797
H3K4me2	LG5	26594571	26595760	Promoter (1-2kb)	ENSONIG00000019378	0.82512
H3K4me2	LG5	26596466	26596806	Promoter (<=1kb)	ENSONIG00000019378	0.790932
H3K4me2	LG5	26648831	26651350	Promoter (<=1kb)	ENSONIG00000019380	0.797938
H3K4me2	LG5	26759027	26760142	Promoter (<=1kb)	ENSONIG00000019395	0.953158
H3K4me2	LG5	27844394	27845500	Promoter (<=1kb)	ENSONIG00000019462	0.783723
H3K4me2	LG5	28400805	28402114	Promoter (<=1kb)	ENSONIG00000020382	0.823499
H3K4me2	LG5	30452850	30454474	Promoter (<=1kb)	ENSONIG00000020321	0.743494
H3K4me2	LG5	31166300	31167049	Promoter (<=1kb)	ENSONIG00000031723	0.980928
H3K4me2	LG5	31167116	31168138	Promoter (<=1kb)	ENSONIG00000031723	0.961958
H3K4me2	LG5	31169122	31170081	Promoter (1-2kb)	ENSONIG00000031723	0.91463
H3K4me2	LG5	31383938	31386057	Promoter (<=1kb)	ENSONIG00000020286	0.713246
H3K4me2	LG5	31728655	31730550	Promoter (<=1kb)	ENSONIG00000020277	0.588232
H3K4me2	LG5	36972656	36973407	Promoter (<=1kb)	ENSONIG00000003216	0.933792
H3K4me2	LG5	37503696	37505015	Promoter (1-2kb)	ENSONIG00000037139	0.549884
H3K4me2	LG5	38069089	38070556	Promoter (<=1kb)	ENSONIG00000003282	0.80385
H3K4me2	LG6	12089378	12090281	Promoter (<=1kb)	ENSONIG00000000178	0.911022
H3K4me2	LG6	12866900	12868645	Promoter (<=1kb)	ENSONIG00000003217	0.628597
H3K4me2	LG6	13842896	13845601	Promoter (<=1kb)	ENSONIG00000010216	0.649715
H3K4me2	LG6	13984619	13985254	Promoter (<=1kb)	ENSONIG00000010202	0.707373
H3K4me2	LG6	13985768	13986425	Promoter (<=1kb)	ENSONIG00000010202	0.628427
H3K4me2	LG6	14098358	14099403	Promoter (<=1kb)	ENSONIG00000010180	0.787626
H3K4me2	LG6	14982770	14983280	Promoter (1-2kb)	ENSONIG00000010121	0.758247
H3K4me2	LG6	16063252	16064127	Promoter (<=1kb)	ENSONIG00000010008	0.522544
H3K4me2	LG6	18442463	18443472	Promoter (<=1kb)	ENSONIG00000017524	0.834935
H3K4me2	LG6	19143802	19144814	Promoter (<=1kb)	ENSONIG00000017586	0.790585
H3K4me2	LG6	19210798	19211098	Promoter (<=1kb)	ENSONIG00000017599	0.65453
H3K4me2	LG6	21051119	21052375	Promoter (<=1kb)	ENSONIG00000014601	0.774111
H3K4me2	LG6	22095555	22096522	Promoter (<=1kb)	ENSONIG00000038978	0.910636
H3K4me2	LG6	24050430	24052224	Promoter (<=1kb)	ENSONIG00000018002	0.809769
H3K4me2	LG6	24069660	24070518	Promoter (1-2kb)	ENSONIG00000025712	0.902071
H3K4me2	LG6	24298040	24298828	Promoter (<=1kb)	ENSONIG00000018012	0.846284
H3K4me2	LG6	24299473	24301634	Promoter (<=1kb)	ENSONIG00000018012	0.698673
H3K4me2	LG6	25403180	25404473	Promoter (<=1kb)	ENSONIG00000018113	0.532798
H3K4me2	LG6	26412874	26414232	Promoter (<=1kb)	ENSONIG00000018166	0.808248
H3K4me2	LG6	32021714	32023107	Promoter (<=1kb)	ENSONIG00000016472	0.973847
H3K4me2	LG6	32023818	32024208	Promoter (1-2kb)	ENSONIG00000016472	0.909797
H3K4me2	LG6	32797221	32798670	Promoter (<=1kb)	ENSONIG00000018792	0.904096
H3K4me2	LG6	32806737	32807542	Promoter (<=1kb)	ENSONIG00000018793	0.787755
H3K4me2	LG6	34102997	34104011	Promoter (1-2kb)	ENSONIG00000018889	0.703314
H3K4me2	LG6	34104574	34105204	Promoter (<=1kb)	ENSONIG00000018889	0.748546
H3K4me2	LG6	34106188	34107395	Promoter (1-2kb)	ENSONIG00000018889	0.639744
H3K4me2	LG6	41004520	41006380	Promoter (<=1kb)	ENSONIG00000006741	0.940329
H3K4me2	LG6	42358350	42359611	Promoter (<=1kb)	ENSONIG00000007243	0.849871
H3K4me2	LG7	2327819	2328331	Promoter (<=1kb)	ENSONIG00000010658	0.803366
H3K4me2	LG7	2328620	2329427	Promoter (<=1kb)	ENSONIG00000010658	0.648602
H3K4me2	LG7	3599648	3600298	Promoter (<=1kb)	ENSONIG00000010796	0.810149
H3K4me2	LG7	6415391	6416365	Promoter (<=1kb)	ENSONIG00000011043	0.855033
H3K4me2	LG7	6417917	6418839	Promoter (1-2kb)	ENSONIG00000011043	0.822396
H3K4me2	LG7	6659358	6660073	Promoter (<=1kb)	ENSONIG00000033733	0.543497
H3K4me2	LG7	6710076	6711426	Promoter (<=1kb)	ENSONIG00000011085	0.817309
H3K4me2	LG7	6711882	6712176	Promoter (<=1kb)	ENSONIG00000011085	0.844495
H3K4me2	LG7	7363654	7364843	Promoter (<=1kb)	ENSONIG00000011128	0.706393
H3K4me2	LG7	8267813	8268986	Promoter (<=1kb)	ENSONIG00000011270	0.544854
H3K4me2	LG7	8379304	8380491	Promoter (<=1kb)	ENSONIG00000011298	0.80974
H3K4me2	LG7	10922933	10924160	Promoter (<=1kb)	ENSONIG00000011263	0.814182
H3K4me2	LG7	10975473	10976043	Promoter (<=1kb)	ENSONIG00000011285	0.540784
H3K4me2	LG7	13075712	13076767	Promoter (<=1kb)	ENSONIG00000011048	0.639409
H3K4me2	LG7	13892267	13893471	Promoter (<=1kb)	ENSONIG00000020508	0.919294
H3K4me2	LG7	14161754	14163052	Promoter (<=1kb)	ENSONIG00000020510	0.996762
H3K4me2	LG7	14739631	14740695	Promoter (<=1kb)	ENSONIG00000011237	0.913677
H3K4me2	LG7	17035331	17036519	Promoter (<=1kb)	ENSONIG00000007565	0.964842
H3K4me2	LG7	17328920	17329924	Promoter (<=1kb)	ENSONIG00000007610	0.956391
H3K4me2	LG7	17927075	17927584	Promoter (<=1kb)	ENSONIG00000007680	0.541333
H3K4me2	LG7	18267094	18269000	Promoter (<=1kb)	ENSONIG00000007747	0.520731
H3K4me2	LG7	19092883	19093806	Promoter (<=1kb)	ENSONIG00000014973	0.895482
H3K4me2	LG7	19094388	19095419	Promoter (<=1kb)	ENSONIG00000014973	0.895687
H3K4me2	LG7	20427008	20428515	Promoter (<=1kb)	ENSONIG00000022135	0.871965
H3K4me2	LG7	20776456	20777470	Promoter (<=1kb)	ENSONIG00000000196	0.825103
H3K4me2	LG7	21356280	21358441	Promoter (<=1kb)	ENSONIG00000014076	0.879536
H3K4me2	LG7	22268424	22270197	Promoter (<=1kb)	ENSONIG00000013926	0.616211
H3K4me2	LG7	22286828	22287217	Promoter (2-3kb)	ENSONIG00000020399	0.978241
H3K4me2	LG7	22685848	22686497	Promoter (<=1kb)	ENSONIG00000003494	0.706573
H3K4me2	LG7	22855855	22856339	Promoter (<=1kb)	ENSONIG00000040373	0.672323
H3K4me2	LG7	23101594	23102491	Promoter (<=1kb)	ENSONIG00000003625	0.653258
H3K4me2	LG7	23103028	23104185	Promoter (<=1kb)	ENSONIG00000003625	0.582803
H3K4me2	LG7	25062120	25062431	Promoter (<=1kb)	ENSONIG00000003853	0.743656
H3K4me2	LG7	25100839	25101940	Promoter (<=1kb)	ENSONIG00000003857	0.514397
H3K4me2	LG7	26318851	26319461	Promoter (<=1kb)	ENSONIG00000035373	0.893715
H3K4me2	LG7	26325683	26326227	Promoter (<=1kb)	ENSONIG00000004012	0.597977
H3K4me2	LG7	26372701	26373177	Promoter (1-2kb)	ENSONIG00000020635	0.933073
H3K4me2	LG7	29784338	29785142	Promoter (<=1kb)	ENSONIG00000013054	0.583072
H3K4me2	LG7	29912800	29913598	Promoter (<=1kb)	ENSONIG00000013026	0.763686
H3K4me2	LG7	30136742	30140067	Promoter (<=1kb)	ENSONIG00000013011	0.854445
H3K4me2	LG7	31160480	31161343	Promoter (<=1kb)	ENSONIG00000012850	0.791818
H3K4me2	LG7	31711689	31711993	Promoter (<=1kb)	ENSONIG00000012804	0.520606
H3K4me2	LG7	31712172	31713428	Promoter (<=1kb)	ENSONIG00000012804	0.682958
H3K4me2	LG7	31970768	31971287	Promoter (<=1kb)	ENSONIG00000012770	0.710594
H3K4me2	LG7	37312286	37313033	Promoter (<=1kb)	ENSONIG00000012533	0.629096
H3K4me2	LG7	37355162	37355760	Promoter (<=1kb)	ENSONIG00000012554	0.84787
H3K4me2	LG7	37357305	37359445	Promoter (1-2kb)	ENSONIG00000012554	0.912802
H3K4me2	LG7	37880093	37880984	Promoter (1-2kb)	ENSONIG00000012598	0.793482
H3K4me2	LG7	41436483	41437390	Promoter (2-3kb)	ENSONIG00000003887	0.785576
H3K4me2	LG7	41681640	41683277	Promoter (<=1kb)	ENSONIG00000003874	0.590559
H3K4me2	LG7	42832148	42832936	Promoter (<=1kb)	ENSONIG00000038583	0.624301
H3K4me2	LG7	43557342	43557973	Promoter (<=1kb)	ENSONIG00000015611	0.641696
H3K4me2	LG7	43559261	43559809	Promoter (<=1kb)	ENSONIG00000015611	0.513357
H3K4me2	LG7	46927128	46928536	Promoter (1-2kb)	ENSONIG00000008791	0.876707
H3K4me2	LG7	47689919	47692320	Promoter (<=1kb)	ENSONIG00000008712	0.86794
H3K4me2	LG7	48075387	48076369	Promoter (<=1kb)	ENSONIG00000008672	0.686681
H3K4me2	LG7	48527483	48529147	Promoter (1-2kb)	ENSONIG00000008595	0.83967
H3K4me2	LG7	49486240	49488031	Promoter (<=1kb)	ENSONIG00000008458	0.958719
H3K4me2	LG7	50906476	50907484	Promoter (<=1kb)	ENSONIG00000015570	0.962531
H3K4me2	LG7	50953006	50954072	Promoter (<=1kb)	ENSONIG00000015550	0.532165
H3K4me2	LG7	52007456	52007750	Promoter (<=1kb)	ENSONIG00000015363	0.637073
H3K4me2	LG7	52053423	52053926	Promoter (<=1kb)	ENSONIG00000015350	0.727746
H3K4me2	LG7	52055490	52056296	Promoter (1-2kb)	ENSONIG00000015350	0.7161
H3K4me2	LG7	52114558	52115999	Promoter (<=1kb)	ENSONIG00000015345	0.864249
H3K4me2	LG7	52170191	52170656	Promoter (<=1kb)	ENSONIG00000015324	0.976863
H3K4me2	LG7	52379541	52380343	Promoter (<=1kb)	ENSONIG00000015295	0.741081
H3K4me2	LG7	52747890	52749323	Promoter (<=1kb)	ENSONIG00000032668	0.75687
H3K4me2	LG7	54585021	54587722	Promoter (<=1kb)	ENSONIG00000015020	0.678302
H3K4me2	LG7	57401213	57402341	Promoter (<=1kb)	ENSONIG00000018441	0.697744
H3K4me2	LG7	58839327	58839736	Promoter (<=1kb)	ENSONIG00000022031	0.976339
H3K4me2	LG7	59612909	59614112	Promoter (<=1kb)	ENSONIG00000014488	0.90146
H3K4me2	LG7	60538763	60539860	Promoter (<=1kb)	ENSONIG00000027181	0.898963
H3K4me2	LG7	60561630	60563181	Promoter (<=1kb)	ENSONIG00000010442	0.780475
H3K4me2	LG7	63304667	63304966	Promoter (<=1kb)	ENSONIG00000010259	0.800403
H3K4me2	LG7	63305195	63306575	Promoter (<=1kb)	ENSONIG00000010259	0.731536
H3K4me2	LG8	2067014	2067336	Promoter (2-3kb)	ENSONIG00000019105	0.73304
H3K4me2	LG8	2287948	2288337	Promoter (<=1kb)	ENSONIG00000019116	0.699339
H3K4me2	LG8	2289910	2290868	Promoter (2-3kb)	ENSONIG00000019116	0.755201
H3K4me2	LG8	3697735	3698925	Promoter (<=1kb)	ENSONIG00000030107	0.680195
H3K4me2	LG8	4458333	4459336	Promoter (<=1kb)	ENSONIG00000018126	0.527269
H3K4me2	LG8	5171033	5171842	Promoter (1-2kb)	ENSONIG00000018193	0.853693
H3K4me2	LG8	6190884	6192535	Promoter (<=1kb)	ENSONIG00000018249	0.965325
H3K4me2	LG8	6523666	6524117	Promoter (<=1kb)	ENSONIG00000018273	0.933257
H3K4me2	LG8	6524509	6524901	Promoter (<=1kb)	ENSONIG00000018273	0.992635
H3K4me2	LG8	8024031	8024325	Promoter (<=1kb)	ENSONIG00000020784	0.914559
H3K4me2	LG8	9890898	9891404	Promoter (<=1kb)	ENSONIG00000015831	0.816294
H3K4me2	LG8	11531478	11533304	Promoter (<=1kb)	ENSONIG00000016022	0.664133
H3K4me2	LG8	12905167	12907597	Promoter (<=1kb)	ENSONIG00000016178	0.876083
H3K4me2	LG8	13570663	13571483	Promoter (<=1kb)	ENSONIG00000027468	0.961457
H3K4me2	LG8	13965295	13966967	Promoter (<=1kb)	ENSONIG00000016303	0.535786
H3K4me2	LG8	14058332	14059739	Promoter (<=1kb)	ENSONIG00000016319	0.855114
H3K4me2	LG8	15481737	15483014	Promoter (<=1kb)	ENSONIG00000016449	0.940221
H3K4me2	LG8	15483929	15484360	Promoter (1-2kb)	ENSONIG00000016449	0.831218
H3K4me2	LG8	16458376	16459242	Promoter (<=1kb)	ENSONIG00000011490	0.896957
H3K4me2	LG8	16494453	16495441	Promoter (<=1kb)	ENSONIG00000011476	0.728848
H3K4me2	LG8	19477991	19479749	Promoter (<=1kb)	ENSONIG00000019946	0.810103
H3K4me2	LG8	20907067	20908793	Promoter (<=1kb)	ENSONIG00000027421	0.636319
H3K4me2	LG8	21333467	21334320	Promoter (1-2kb)	ENSONIG00000019777	0.994304
H3K4me2	LG8	21335708	21336002	Promoter (<=1kb)	ENSONIG00000019777	0.905943
H3K4me2	LG8	21344128	21344922	Promoter (1-2kb)	ENSONIG00000039402	0.78662
H3K4me2	LG8	21345111	21347479	Promoter (<=1kb)	ENSONIG00000039402	0.540081
H3K4me2	LG8	22637431	22637725	Promoter (2-3kb)	ENSONIG00000036122	0.960238
H3K4me2	LG8	22772179	22773444	Promoter (<=1kb)	ENSONIG00000019672	0.856972
H3K4me2	LG8	24238070	24238683	Promoter (<=1kb)	ENSONIG00000019632	0.713708
H3K4me2	LG8	25949014	25949773	Promoter (<=1kb)	ENSONIG00000029984	0.65491
H3K4me2	LG8	27209208	27210060	Promoter (<=1kb)	ENSONIG00000008053	0.781691
H3K4me2	LG8	28484486	28485627	Promoter (<=1kb)	ENSONIG00000028627	0.638456
H3K4me2	LG8	28486521	28487205	Promoter (1-2kb)	ENSONIG00000028627	0.695876
H3K4me2	LG9	8809908	8811285	Promoter (<=1kb)	ENSONIG00000027204	0.898275
H3K4me2	LG9	12470093	12471531	Promoter (<=1kb)	ENSONIG00000006409	0.788912
H3K4me2	LG9	14469961	14471510	Promoter (<=1kb)	ENSONIG00000036853	0.856348
H3K4me2	LG9	14674967	14675580	Promoter (<=1kb)	ENSONIG00000006209	0.982075
H3K4me2	LG9	14696009	14696964	Promoter (<=1kb)	ENSONIG00000006209	0.872372
H3K4me2	LG9	15108013	15108307	Promoter (<=1kb)	ENSONIG00000006161	0.695366
H3K4me2	LG9	15782120	15783798	Promoter (<=1kb)	ENSONIG00000006089	0.669696
H3K4me2	LG9	15826168	15826690	Promoter (<=1kb)	ENSONIG00000006077	0.779535
H3K4me2	LG9	15827648	15828842	Promoter (<=1kb)	ENSONIG00000006077	0.867236
H3K4me2	LG9	17585553	17585862	Promoter (1-2kb)	ENSONIG00000005883	0.577671
H3K4me2	LG9	17585874	17587406	Promoter (<=1kb)	ENSONIG00000005883	0.679486
H3K4me2	LG9	17924307	17925796	Promoter (<=1kb)	ENSONIG00000005849	0.528317
H3K4me2	LG9	18163948	18165292	Promoter (<=1kb)	ENSONIG00000005814	0.947676
H3K4me2	LG9	18425427	18425767	Promoter (<=1kb)	ENSONIG00000005777	0.607498
H3K4me2	LG9	18937380	18938060	Promoter (<=1kb)	ENSONIG00000014138	0.595812
H3K4me2	LG9	19114136	19114618	Promoter (<=1kb)	ENSONIG00000014172	0.865339
H3K4me2	LG9	19823734	19824587	Promoter (<=1kb)	ENSONIG00000014242	0.823381
H3K4me2	LG9	20025646	20026120	Promoter (<=1kb)	ENSONIG00000014272	0.684503
H3K4me2	LG9	20048157	20049172	Promoter (<=1kb)	ENSONIG00000014272	0.693688
H3K4me2	LG9	20241166	20241542	Promoter (<=1kb)	ENSONIG00000014298	0.894252
H3K4me2	LG9	20241775	20242667	Promoter (<=1kb)	ENSONIG00000014298	0.872758
H3K4me2	LG9	20452491	20453418	Promoter (<=1kb)	ENSONIG00000014314	0.660478
H3K4me2	LG9	21262289	21263135	Promoter (<=1kb)	ENSONIG00000014364	0.664997
H3K4me2	LG9	21263200	21263594	Promoter (<=1kb)	ENSONIG00000014364	0.54596
H3K4me2	LG9	21560473	21561591	Promoter (<=1kb)	ENSONIG00000014403	0.53007
H3K4me2	MKQE02000362.1	142663	143454	Promoter (<=1kb)	ENSONIG00000017918	0.569797
H3K4me2	MKQE02002072.1	129307	131024	Promoter (<=1kb)	ENSONIG00000011903	0.810789
H3K4me3	LG1	10142924	10144261	Promoter (<=1kb)	ENSONIG00000020450	0.765814
H3K4me3	LG1	10736615	10737552	Promoter (<=1kb)	ENSONIG00000005770	0.51997
H3K4me3	LG1	14462902	14463947	Promoter (<=1kb)	ENSONIG00000003354	0.921312
H3K4me3	LG1	14488558	14489765	Promoter (<=1kb)	ENSONIG00000003336	0.564621
H3K4me3	LG1	14799408	14800534	Promoter (<=1kb)	ENSONIG00000003246	0.599876
H3K4me3	LG1	19432510	19433749	Promoter (<=1kb)	ENSONIG00000006176	0.802482
H3K4me3	LG1	21088435	21089488	Promoter (<=1kb)	ENSONIG00000038176	0.762998
H3K4me3	LG1	22116247	22117290	Promoter (<=1kb)	ENSONIG00000005813	0.522115
H3K4me3	LG1	34433331	34434164	Promoter (<=1kb)	ENSONIG00000003132	0.706229
H3K4me3	LG10	7157455	7158973	Promoter (<=1kb)	ENSONIG00000012861	0.968714
H3K4me3	LG10	8682024	8682913	Promoter (<=1kb)	ENSONIG00000001827	0.635217
H3K4me3	LG10	11063122	11063825	Promoter (<=1kb)	ENSONIG00000004262	0.801916
H3K4me3	LG10	11726242	11728509	Promoter (<=1kb)	ENSONIG00000005413	0.591837
H3K4me3	LG10	13364150	13364714	Promoter (2-3kb)	ENSONIG00000004990	0.637805
H3K4me3	LG10	13636925	13637787	Promoter (<=1kb)	ENSONIG00000041517	0.606559
H3K4me3	LG10	14604180	14604931	Promoter (<=1kb)	ENSONIG00000004782	0.771507
H3K4me3	LG10	14748341	14749273	Promoter (<=1kb)	ENSONIG00000004748	0.562284
H3K4me3	LG10	18261911	18263078	Promoter (<=1kb)	ENSONIG00000037571	0.932059
H3K4me3	LG10	21372283	21373912	Promoter (<=1kb)	ENSONIG00000008397	0.855926
H3K4me3	LG10	25747742	25749181	Promoter (<=1kb)	ENSONIG00000009511	0.57555
H3K4me3	LG10	33612896	33613363	Promoter (<=1kb)	ENSONIG00000017809	0.508675
H3K4me3	LG11	5144022	5144432	Promoter (2-3kb)	ENSONIG00000006910	0.5961
H3K4me3	LG11	5728571	5729185	Promoter (1-2kb)	ENSONIG00000006883	0.894713
H3K4me3	LG11	18326049	18327283	Promoter (<=1kb)	ENSONIG00000020610	0.54533
H3K4me3	LG11	18702024	18702798	Promoter (<=1kb)	ENSONIG00000002987	0.785592
H3K4me3	LG11	19138401	19139519	Promoter (<=1kb)	ENSONIG00000003095	0.725906
H3K4me3	LG11	20578900	20579780	Promoter (<=1kb)	ENSONIG00000029899	0.591666
H3K4me3	LG11	20831509	20832191	Promoter (<=1kb)	ENSONIG00000042286	0.624062
H3K4me3	LG11	21448824	21449246	Promoter (<=1kb)	ENSONIG00000006388	0.512578
H3K4me3	LG11	21487375	21489000	Promoter (<=1kb)	ENSONIG00000032306	0.551447
H3K4me3	LG11	23842771	23843672	Promoter (<=1kb)	ENSONIG00000041521	0.63318
H3K4me3	LG11	27845647	27847561	Promoter (<=1kb)	ENSONIG00000016332	0.77713
H3K4me3	LG11	29241949	29242498	Promoter (<=1kb)	ENSONIG00000001479	0.660608
H3K4me3	LG11	31758981	31760730	Promoter (<=1kb)	ENSONIG00000006613	0.815246
H3K4me3	LG11	32394172	32394731	Promoter (<=1kb)	ENSONIG00000006579	0.569269
H3K4me3	LG11	35557180	35557939	Promoter (<=1kb)	ENSONIG00000002159	0.865084
H3K4me3	LG11	35951897	35952886	Promoter (<=1kb)	ENSONIG00000002284	0.924664
H3K4me3	LG11	36484698	36485602	Promoter (<=1kb)	ENSONIG00000037337	0.635294
H3K4me3	LG11	37983880	37984392	Promoter (<=1kb)	ENSONIG00000036325	0.680032
H3K4me3	LG12	6858913	6859890	Promoter (<=1kb)	ENSONIG00000041135	0.562625
H3K4me3	LG12	6860394	6860876	Promoter (<=1kb)	ENSONIG00000041135	0.792542
H3K4me3	LG12	12702447	12704153	Promoter (<=1kb)	ENSONIG00000010665	0.697937
H3K4me3	LG12	13066958	13067868	Promoter (<=1kb)	ENSONIG00000010640	0.960684
H3K4me3	LG12	15749552	15750743	Promoter (<=1kb)	ENSONIG00000015944	0.805651
H3K4me3	LG12	17540744	17541517	Promoter (<=1kb)	ENSONIG00000013672	0.783951
H3K4me3	LG12	19072998	19074034	Promoter (<=1kb)	ENSONIG00000035340	0.621871
H3K4me3	LG12	23690205	23692063	Promoter (<=1kb)	ENSONIG00000039021	0.629091
H3K4me3	LG12	25811778	25812939	Promoter (<=1kb)	ENSONIG00000020432	0.825007
H3K4me3	LG12	26394272	26395079	Promoter (<=1kb)	ENSONIG00000014274	0.714542
H3K4me3	LG12	27185046	27185411	Promoter (<=1kb)	ENSONIG00000016998	0.987068
H3K4me3	LG12	29819804	29820717	Promoter (<=1kb)	ENSONIG00000010617	0.622073
H3K4me3	LG12	29907940	29908547	Promoter (<=1kb)	ENSONIG00000010606	0.527067
H3K4me3	LG12	30446123	30446815	Promoter (1-2kb)	ENSONIG00000029348	0.562904
H3K4me3	LG12	37576159	37576532	Promoter (<=1kb)	ENSONIG00000031124	0.845296
H3K4me3	LG12	37726814	37727499	Promoter (<=1kb)	ENSONIG00000000704	0.841436
H3K4me3	LG12	38177577	38178025	Promoter (<=1kb)	ENSONIG00000036849	0.6154
H3K4me3	LG13	887781	889499	Promoter (<=1kb)	ENSONIG00000015478	0.798638
H3K4me3	LG13	1177937	1178935	Promoter (<=1kb)	ENSONIG00000015463	0.661639
H3K4me3	LG13	1236907	1237868	Promoter (<=1kb)	ENSONIG00000015456	0.631636
H3K4me3	LG13	2631893	2632416	Promoter (<=1kb)	ENSONIG00000007137	0.672758
H3K4me3	LG13	5213849	5214329	Promoter (<=1kb)	ENSONIG00000001497	0.549976
H3K4me3	LG13	6671918	6673481	Promoter (<=1kb)	ENSONIG00000001364	0.726879
H3K4me3	LG13	8776807	8777388	Promoter (<=1kb)	ENSONIG00000001236	0.703747
H3K4me3	LG13	14824440	14825046	Promoter (<=1kb)	ENSONIG00000000390	0.779979
H3K4me3	LG13	16527842	16528566	Promoter (<=1kb)	ENSONIG00000018518	0.996149
H3K4me3	LG13	17234937	17236084	Promoter (<=1kb)	ENSONIG00000018466	0.617207
H3K4me3	LG13	18270509	18271013	Promoter (<=1kb)	ENSONIG00000018336	0.723671
H3K4me3	LG13	19345853	19346431	Promoter (<=1kb)	ENSONIG00000034185	0.67133
H3K4me3	LG13	20119870	20120468	Promoter (<=1kb)	ENSONIG00000009759	0.529664
H3K4me3	LG13	20868148	20868674	Promoter (<=1kb)	ENSONIG00000009805	0.76629
H3K4me3	LG13	20869368	20870075	Promoter (<=1kb)	ENSONIG00000009805	0.859982
H3K4me3	LG13	23801431	23803195	Promoter (<=1kb)	ENSONIG00000010118	0.719557
H3K4me3	LG13	28888516	28888925	Promoter (<=1kb)	ENSONIG00000002934	0.982171
H3K4me3	LG13	29184920	29185999	Promoter (<=1kb)	ENSONIG00000002924	0.572712
H3K4me3	LG14	2844199	2844512	Promoter (<=1kb)	ENSONIG00000034600	0.634722
H3K4me3	LG14	9072057	9074102	Promoter (<=1kb)	ENSONIG00000016672	0.765999
H3K4me3	LG14	11633349	11633672	Promoter (<=1kb)	ENSONIG00000034887	0.779867
H3K4me3	LG14	14795603	14796276	Promoter (<=1kb)	ENSONIG00000032616	0.564222
H3K4me3	LG14	14981999	14982626	Promoter (<=1kb)	ENSONIG00000005430	0.504693
H3K4me3	LG14	17406835	17407543	Promoter (<=1kb)	ENSONIG00000005122	0.903135
H3K4me3	LG14	19655700	19656983	Promoter (<=1kb)	ENSONIG00000041447	0.587647
H3K4me3	LG14	21136608	21137924	Promoter (<=1kb)	ENSONIG00000006149	0.668854
H3K4me3	LG14	21228281	21229184	Promoter (<=1kb)	ENSONIG00000006107	0.638419
H3K4me3	LG14	23857909	23859041	Promoter (<=1kb)	ENSONIG00000003642	0.846613
H3K4me3	LG14	26041762	26042809	Promoter (<=1kb)	ENSONIG00000011144	0.603832
H3K4me3	LG14	30873925	30874875	Promoter (<=1kb)	ENSONIG00000005562	0.936433
H3K4me3	LG14	31547351	31548181	Promoter (1-2kb)	ENSONIG00000005648	0.744307
H3K4me3	LG14	33065851	33067122	Promoter (<=1kb)	ENSONIG00000005762	0.595819
H3K4me3	LG14	39877510	39878344	Promoter (<=1kb)	ENSONIG00000008285	0.860907
H3K4me3	LG15	522600	523729	Promoter (1-2kb)	ENSONIG00000036384	0.8766
H3K4me3	LG15	3337243	3337879	Promoter (<=1kb)	ENSONIG00000028723	0.662714
H3K4me3	LG15	7099054	7100409	Promoter (<=1kb)	ENSONIG00000027626	0.776687
H3K4me3	LG15	7799295	7800095	Promoter (<=1kb)	ENSONIG00000020743	0.680299
H3K4me3	LG15	7841242	7842028	Promoter (<=1kb)	ENSONIG00000000497	0.683554
H3K4me3	LG15	11495165	11496225	Promoter (<=1kb)	ENSONIG00000013373	0.884368
H3K4me3	LG15	11543515	11544192	Promoter (<=1kb)	ENSONIG00000013372	0.959442
H3K4me3	LG15	11839839	11840428	Promoter (<=1kb)	ENSONIG00000034831	0.692349
H3K4me3	LG15	11840561	11841273	Promoter (1-2kb)	ENSONIG00000034831	0.708147
H3K4me3	LG15	12281847	12282484	Promoter (2-3kb)	ENSONIG00000013266	0.824538
H3K4me3	LG15	25268686	25269982	Promoter (<=1kb)	ENSONIG00000018798	0.822483
H3K4me3	LG15	25413277	25414145	Promoter (<=1kb)	ENSONIG00000018823	0.694638
H3K4me3	LG15	32533227	32534164	Promoter (<=1kb)	ENSONIG00000037958	0.576453
H3K4me3	LG15	34227150	34227917	Promoter (<=1kb)	ENSONIG00000012513	0.684149
H3K4me3	LG16	3602477	3603641	Promoter (<=1kb)	ENSONIG00000004463	0.64522
H3K4me3	LG16	5009171	5010273	Promoter (<=1kb)	ENSONIG00000004568	0.936822
H3K4me3	LG16	7564125	7566516	Promoter (<=1kb)	ENSONIG00000007828	0.914302
H3K4me3	LG16	11489224	11490275	Promoter (1-2kb)	ENSONIG00000035598	0.584704
H3K4me3	LG16	13483447	13484250	Promoter (<=1kb)	ENSONIG00000031701	0.920212
H3K4me3	LG16	16028508	16029230	Promoter (<=1kb)	ENSONIG00000008779	0.995674
H3K4me3	LG16	16519270	16520517	Promoter (<=1kb)	ENSONIG00000008671	0.851769
H3K4me3	LG16	19662459	19664034	Promoter (<=1kb)	ENSONIG00000014402	0.55818
H3K4me3	LG2	31101506	31103059	Promoter (<=1kb)	ENSONIG00000017538	0.596256
H3K4me3	LG16	19676151	19676470	Promoter (<=1kb)	ENSONIG00000014402	0.85415
H3K4me3	LG16	27502322	27503231	Promoter (<=1kb)	ENSONIG00000020651	0.577921
H3K4me3	LG16	30977986	30978727	Promoter (<=1kb)	ENSONIG00000016280	0.670313
H3K4me3	LG16	34974885	34975184	Promoter (<=1kb)	ENSONIG00000010258	0.503364
H3K4me3	LG17	2650264	2651874	Promoter (<=1kb)	ENSONIG00000009992	0.732173
H3K4me3	LG17	13421636	13422400	Promoter (<=1kb)	ENSONIG00000037870	0.546077
H3K4me3	LG17	23015307	23016438	Promoter (<=1kb)	ENSONIG00000007555	0.742712
H3K4me3	LG17	29155964	29156692	Promoter (<=1kb)	ENSONIG00000010956	0.893703
H3K4me3	LG17	33701965	33703492	Promoter (<=1kb)	ENSONIG00000008814	0.69573
H3K4me3	LG17	37535576	37536041	Promoter (1-2kb)	ENSONIG00000011983	0.544802
H3K4me3	LG18	6359483	6360430	Promoter (<=1kb)	ENSONIG00000034423	0.832109
H3K4me3	LG18	7050165	7052163	Promoter (<=1kb)	ENSONIG00000015561	0.848725
H3K4me3	LG18	7423552	7425155	Promoter (<=1kb)	ENSONIG00000015644	0.560054
H3K4me3	LG18	7454970	7456449	Promoter (<=1kb)	ENSONIG00000015650	0.786771
H3K4me3	LG18	9381834	9382374	Promoter (<=1kb)	ENSONIG00000018610	0.968629
H3K4me3	LG18	9457997	9458597	Promoter (<=1kb)	ENSONIG00000043209	0.73938
H3K4me3	LG18	11314406	11315021	Promoter (<=1kb)	ENSONIG00000010508	0.698768
H3K4me3	LG22	24860969	24862588	Promoter (<=1kb)	ENSONIG00000004506	0.610246
H3K4me3	LG18	14520756	14521730	Promoter (<=1kb)	ENSONIG00000031990	0.501352
H3K4me3	LG18	16420204	16421212	Promoter (<=1kb)	ENSONIG00000009803	0.779655
H3K4me3	LG18	17295898	17297927	Promoter (<=1kb)	ENSONIG00000009709	0.520995
H3K4me3	LG18	18518573	18519438	Promoter (<=1kb)	ENSONIG00000009547	0.96605
H3K4me3	LG18	19334051	19334418	Promoter (<=1kb)	ENSONIG00000028061	0.529024
H3K4me3	LG18	23071587	23072544	Promoter (<=1kb)	ENSONIG00000018598	0.776312
H3K4me3	LG18	24097987	24098652	Promoter (<=1kb)	ENSONIG00000018523	0.903626
H3K4me3	LG18	24099038	24099344	Promoter (<=1kb)	ENSONIG00000018523	0.844481
H3K4me3	LG18	31545806	31546110	Promoter (<=1kb)	ENSONIG00000001469	0.695465
H3K4me3	LG19	5759122	5759592	Promoter (1-2kb)	ENSONIG00000001710	0.721642
H3K4me3	LG19	5760133	5761051	Promoter (<=1kb)	ENSONIG00000001710	0.644257
H3K4me3	LG19	8493631	8495154	Promoter (<=1kb)	ENSONIG00000012234	0.708025
H3K4me3	LG19	8691011	8692214	Promoter (<=1kb)	ENSONIG00000042641	0.701375
H3K4me3	LG19	9002699	9004144	Promoter (<=1kb)	ENSONIG00000021032	0.847017
H3K4me3	LG19	9247870	9249554	Promoter (<=1kb)	ENSONIG00000021030	0.9269
H3K4me3	LG19	11792425	11793337	Promoter (<=1kb)	ENSONIG00000020122	0.746814
H3K4me3	LG19	13174884	13176456	Promoter (<=1kb)	ENSONIG00000020631	0.807193
H3K4me3	LG19	13552905	13553738	Promoter (<=1kb)	ENSONIG00000003618	0.989675
H3K4me3	LG19	14164714	14165026	Promoter (<=1kb)	ENSONIG00000003529	0.639753
H3K4me3	LG19	16992027	16993238	Promoter (<=1kb)	ENSONIG00000042894	0.910291
H3K4me3	LG19	20762172	20762549	Promoter (<=1kb)	ENSONIG00000000600	0.8714
H3K4me3	LG19	28298175	28298965	Promoter (2-3kb)	ENSONIG00000008087	0.917558
H3K4me3	LG19	30277923	30278648	Promoter (<=1kb)	ENSONIG00000011677	0.677796
H3K4me3	LG2	2441284	2442476	Promoter (<=1kb)	ENSONIG00000011534	0.590496
H3K4me3	LG2	9794424	9795705	Promoter (<=1kb)	ENSONIG00000001569	0.866732
H3K4me3	LG2	11967388	11968919	Promoter (<=1kb)	ENSONIG00000001308	0.85717
H3K4me3	LG2	13315186	13315512	Promoter (<=1kb)	ENSONIG00000001140	0.933279
H3K4me3	LG2	19038134	19039122	Promoter (<=1kb)	ENSONIG00000002648	0.940692
H3K4me3	LG2	22572690	22573510	Promoter (<=1kb)	ENSONIG00000005093	0.55557
H3K4me3	LG2	25779195	25780361	Promoter (<=1kb)	ENSONIG00000013006	0.573971
H3K4me3	LG11	11577256	1578171	Promoter (2-3kb)	ENSONIG00000007226	0.645203
H3K4me3	LG2	26029032	26029865	Promoter (<=1kb)	ENSONIG00000037278	0.656827
H3K4me3	LG2	36359856	36361066	Promoter (<=1kb)	ENSONIG00000000074	0.727249
H3K4me3	LG20	8232983	8233502	Promoter (<=1kb)	ENSONIG00000016589	0.834485
H3K4me3	LG20	8388901	8389659	Promoter (<=1kb)	ENSONIG00000016605	0.678253
H3K4me3	LG20	10330900	10332164	Promoter (<=1kb)	ENSONIG00000031202	0.815983
H3K4me3	LG20	12599923	12600943	Promoter (<=1kb)	ENSONIG00000034165	0.552352
H3K4me3	LG20	12822594	12823426	Promoter (<=1kb)	ENSONIG00000017052	0.918042
H3K4me3	LG20	17595455	17596022	Promoter (<=1kb)	ENSONIG00000012433	0.585146
H3K4me3	LG20	19244335	19244974	Promoter (<=1kb)	ENSONIG00000012237	0.50445
H3K4me3	LG20	19650834	19652070	Promoter (<=1kb)	ENSONIG00000012134	0.712953
H3K4me3	LG20	19669968	19671133	Promoter (<=1kb)	ENSONIG00000012132	0.855543
H3K4me3	LG20	21196779	21197769	Promoter (<=1kb)	ENSONIG00000042612	0.911523
H3K4me3	LG20	22519477	22520602	Promoter (<=1kb)	ENSONIG00000033674	0.795075
H3K4me3	LG20	25205852	25206424	Promoter (1-2kb)	ENSONIG00000001771	0.778924
H3K4me3	LG20	28036662	28037219	Promoter (2-3kb)	ENSONIG00000009295	0.577494
H3K4me3	LG20	33289023	33289893	Promoter (<=1kb)	ENSONIG00000039713	0.624469
H3K4me3	LG20	33807176	33808823	Promoter (<=1kb)	ENSONIG00000017914	0.933889
H3K4me3	LG22	16606289	16607626	Promoter (<=1kb)	ENSONIG00000019680	0.789161
H3K4me3	LG22	17138655	17139159	Promoter (1-2kb)	ENSONIG00000031982	0.941988
H3K4me3	LG22	17415359	17417273	Promoter (<=1kb)	ENSONIG00000019731	0.844695
H3K4me3	LG22	19883580	19884394	Promoter (<=1kb)	ENSONIG00000002701	0.676823
H3K4me3	LG22	21361863	21362951	Promoter (<=1kb)	ENSONIG00000039501	0.595027
H3K4me3	LG22	22374861	22376182	Promoter (<=1kb)	ENSONIG00000002303	0.759871
H3K4me3	LG22	23924920	23925321	Promoter (<=1kb)	ENSONIG00000010851	0.856147
H3K4me3	LG22	24418690	24420742	Promoter (<=1kb)	ENSONIG00000010792	0.857973
H3K4me3	LG22	24420764	24421664	Promoter (1-2kb)	ENSONIG00000010792	0.849291
H3K4me3	LG22	25340434	25340847	Promoter (<=1kb)	ENSONIG00000004594	0.894545
H3K4me3	LG22	25340923	25341567	Promoter (<=1kb)	ENSONIG00000004594	0.812461
H3K4me3	LG22	25376848	25377781	Promoter (<=1kb)	ENSONIG00000004600	0.853762
H3K4me3	LG22	27869435	27870311	Promoter (<=1kb)	ENSONIG00000034559	0.555681
H3K4me3	LG22	29548288	29548627	Promoter (<=1kb)	ENSONIG00000027138	0.655699
H3K4me3	LG22	36778817	36780089	Promoter (<=1kb)	ENSONIG00000019648	0.916653
H3K4me3	LG23	5902653	5903543	Promoter (<=1kb)	ENSONIG00000011939	0.922341
H3K4me3	LG23	23246089	23247288	Promoter (<=1kb)	ENSONIG00000013364	0.726295
H3K4me3	LG23	31102857	31103950	Promoter (<=1kb)	ENSONIG00000019230	0.930905
H3K4me3	LG23	32721844	32724020	Promoter (<=1kb)	ENSONIG00000019311	0.6345
H3K4me3	LG23	33844247	33845043	Promoter (1-2kb)	ENSONIG00000004868	0.634287
H3K4me3	LG23	39936062	39936511	Promoter (<=1kb)	ENSONIG00000002505	0.567399
H3K4me3	LG23	42124721	42125954	Promoter (<=1kb)	ENSONIG00000002273	0.832613
H3K4me3	LG23	42490237	42490648	Promoter (<=1kb)	ENSONIG00000002207	0.511496
H3K4me3	LG3	15684255	15684708	Promoter (<=1kb)	ENSONIG00000001824	0.757802
H3K4me3	LG3	15847453	15848573	Promoter (<=1kb)	ENSONIG00000018954	0.822715
H3K4me3	LG3	17300598	17301002	Promoter (1-2kb)	ENSONIG00000041253	0.594637
H3K4me3	LG3	19682903	19683663	Promoter (<=1kb)	ENSONIG00000009315	0.624523
H3K4me3	LG3	21611396	21612299	Promoter (<=1kb)	ENSONIG00000017945	0.82045
H3K4me3	LG3	29544756	29545542	Promoter (<=1kb)	ENSONIG00000041867	0.520665
H3K4me3	LG3	35059969	35061221	Promoter (<=1kb)	ENSONIG00000000498	0.893413
H3K4me3	LG4	808505	809444	Promoter (<=1kb)	ENSONIG00000020625	0.543153
H3K4me3	LG4	4598282	4598838	Promoter (<=1kb)	ENSONIG00000006366	0.802954
H3K4me3	LG4	4599562	4601036	Promoter (<=1kb)	ENSONIG00000006366	0.820474
H3K4me3	LG4	7405220	7405771	Promoter (<=1kb)	ENSONIG00000039133	0.536355
H3K4me3	LG4	7406168	7406509	Promoter (<=1kb)	ENSONIG00000039133	0.567702
H3K4me3	LG4	7451980	7452195	Promoter (<=1kb)	ENSONIG00000040997	0.904824
H3K4me3	LG4	7620949	7621651	Promoter (<=1kb)	ENSONIG00000031117	0.988559
H3K4me3	LG4	8564205	8565177	Promoter (<=1kb)	ENSONIG00000008233	0.946441
H3K4me3	LG4	9087546	9088016	Promoter (<=1kb)	ENSONIG00000008335	0.571532
H3K4me3	LG4	14230458	14231020	Promoter (<=1kb)	ENSONIG00000019385	0.741457
H3K4me3	LG4	19277422	19278182	Promoter (<=1kb)	ENSONIG00000041508	0.779857
H3K4me3	LG4	19331644	19332232	Promoter (<=1kb)	ENSONIG00000041881	0.607173
H3K4me3	LG4	20249812	20250500	Promoter (<=1kb)	ENSONIG00000005198	0.686902
H3K4me3	LG4	22043087	22043619	Promoter (<=1kb)	ENSONIG00000005411	0.941448
H3K4me3	LG4	23672878	23673642	Promoter (<=1kb)	ENSONIG00000001642	0.53099
H3K4me3	LG4	27129395	27130600	Promoter (<=1kb)	ENSONIG00000000936	0.711249
H3K4me3	LG4	29466534	29467268	Promoter (<=1kb)	ENSONIG00000009806	0.731833
H3K4me3	LG5	5589622	5590219	Promoter (<=1kb)	ENSONIG00000005146	0.842267
H3K4me3	LG5	6089917	6091067	Promoter (<=1kb)	ENSONIG00000005084	0.807363
H3K4me3	LG5	6724520	6725870	Promoter (<=1kb)	ENSONIG00000034043	0.676868
H3K4me3	LG5	7014827	7016062	Promoter (<=1kb)	ENSONIG00000039601	0.540584
H3K4me3	LG5	12607285	12608435	Promoter (<=1kb)	ENSONIG00000000466	0.902396
H3K4me3	LG5	12998308	12998802	Promoter (<=1kb)	ENSONIG00000020731	0.658184
H3K4me3	LG5	15399688	15400770	Promoter (<=1kb)	ENSONIG00000029583	0.805825
H3K4me3	LG5	16741223	16742530	Promoter (<=1kb)	ENSONIG00000004135	0.726136
H3K4me3	LG5	19238640	19238938	Promoter (1-2kb)	ENSONIG00000014347	0.708665
H3K4me3	LG5	26477499	26478067	Promoter (<=1kb)	ENSONIG00000019375	0.579938
H3K4me3	LG5	26654828	26655385	Promoter (<=1kb)	ENSONIG00000019383	0.949928
H3K4me3	LG5	26758060	26760085	Promoter (<=1kb)	ENSONIG00000019395	0.73161
H3K4me3	LG5	31236308	31237381	Promoter (<=1kb)	ENSONIG00000020811	0.848772
H3K4me3	LG5	37503767	37504723	Promoter (1-2kb)	ENSONIG00000037139	0.65105
H3K4me3	LG6	4029389	4029761	Promoter (<=1kb)	ENSONIG00000018149	0.869655
H3K4me3	LG6	4041288	4042314	Promoter (<=1kb)	ENSONIG00000018145	0.572616
H3K4me3	LG6	10264005	10265263	Promoter (<=1kb)	ENSONIG00000003807	0.906281
H3K4me3	LG6	13466151	13466808	Promoter (<=1kb)	ENSONIG00000003292	0.727648
H3K4me3	LG6	13985883	13986327	Promoter (<=1kb)	ENSONIG00000010202	0.861088
H3K4me3	LG6	14984111	14985082	Promoter (<=1kb)	ENSONIG00000010121	0.893546
H3K4me3	LG6	15724439	15725059	Promoter (<=1kb)	ENSONIG00000028867	0.763744
H3K4me3	LG6	16063057	16063884	Promoter (<=1kb)	ENSONIG00000010008	0.898623
H3K4me3	LG6	18441813	18443373	Promoter (<=1kb)	ENSONIG00000017524	0.771199
H3K4me3	LG6	24072194	24072613	Promoter (<=1kb)	ENSONIG00000025712	0.938106
H3K4me3	LG6	31484566	31485456	Promoter (<=1kb)	ENSONIG00000017668	0.555185
H3K4me3	LG6	42358303	42359564	Promoter (<=1kb)	ENSONIG00000007243	0.814825
H3K4me3	LG7	630318	631680	Promoter (<=1kb)	ENSONIG00000021299	0.860925
H3K4me3	LG7	1608785	1609998	Promoter (<=1kb)	ENSONIG00000017383	0.90014
H3K4me3	LG7	3072307	3072663	Promoter (<=1kb)	ENSONIG00000010754	0.598398
H3K4me3	LG7	5406748	5407908	Promoter (<=1kb)	ENSONIG00000010975	0.905516
H3K4me3	LG7	6415468	6416837	Promoter (<=1kb)	ENSONIG00000011043	0.638912
H3K4me3	LG7	6417740	6418594	Promoter (1-2kb)	ENSONIG00000011043	0.600885
H3K4me3	LG7	6710241	6711358	Promoter (<=1kb)	ENSONIG00000011085	0.928779
H3K4me3	LG7	7482551	7483341	Promoter (<=1kb)	ENSONIG00000011142	0.875581
H3K4me3	LG7	13075994	13076835	Promoter (<=1kb)	ENSONIG00000011048	0.996637
H3K4me3	LG7	13892185	13893490	Promoter (<=1kb)	ENSONIG00000020508	0.70606
H3K4me3	LG7	13994226	13995079	Promoter (<=1kb)	ENSONIG00000011146	0.934727
H3K4me3	LG7	14160186	14160721	Promoter (1-2kb)	ENSONIG00000020510	0.670915
H3K4me3	LG7	14161565	14162982	Promoter (<=1kb)	ENSONIG00000020510	0.632371
H3K4me3	LG7	14425844	14427329	Promoter (<=1kb)	ENSONIG00000011197	0.642813
H3K4me3	LG7	14739743	14740487	Promoter (<=1kb)	ENSONIG00000011237	0.689414
H3K4me3	LG7	16175832	16177075	Promoter (1-2kb)	ENSONIG00000007373	0.889598
H3K4me3	LG7	16365686	16366179	Promoter (<=1kb)	ENSONIG00000007384	0.547906
H3K4me3	LG7	16993252	16993601	Promoter (<=1kb)	ENSONIG00000007562	0.561693
H3K4me3	LG7	19092068	19093767	Promoter (<=1kb)	ENSONIG00000014973	0.658092
H3K4me3	LG7	21355596	21356069	Promoter (<=1kb)	ENSONIG00000014076	0.77348
H3K4me3	LG7	22268621	22270287	Promoter (<=1kb)	ENSONIG00000013926	0.756426
H3K4me3	LG7	22685574	22686480	Promoter (<=1kb)	ENSONIG00000003494	0.784922
H3K4me3	LG7	29912814	29913636	Promoter (<=1kb)	ENSONIG00000013026	0.823507
H3K4me3	LG7	30137262	30138871	Promoter (<=1kb)	ENSONIG00000013011	0.728489
H3K4me3	LG7	31272075	31272700	Promoter (<=1kb)	ENSONIG00000041584	0.812904
H3K4me3	LG7	31712204	31713589	Promoter (<=1kb)	ENSONIG00000012804	0.786352
H3K4me3	LG7	36495776	36496262	Promoter (<=1kb)	ENSONIG00000013917	0.756741
H3K4me3	LG7	36746177	36747144	Promoter (<=1kb)	ENSONIG00000012496	0.610899
H3K4me3	LG7	38657431	38658013	Promoter (1-2kb)	ENSONIG00000012701	0.607628
H3K4me3	LG7	42832155	42833353	Promoter (<=1kb)	ENSONIG00000038583	0.783479
H3K4me3	LG7	47689990	47691892	Promoter (<=1kb)	ENSONIG00000008712	0.592261
H3K4me3	LG7	50906925	50907499	Promoter (<=1kb)	ENSONIG00000015570	0.60684
H3K4me3	LG7	52746304	52746905	Promoter (<=1kb)	ENSONIG00000032668	0.848358
H3K4me3	LG7	55512159	55512795	Promoter (<=1kb)	ENSONIG00000014907	0.511524
H3K4me3	LG7	60485823	60487177	Promoter (2-3kb)	ENSONIG00000010457	0.898225
H3K4me3	LG7	63305400	63306591	Promoter (<=1kb)	ENSONIG00000010259	0.76232
H3K4me3	LG7	64214864	64215523	Promoter (1-2kb)	ENSONIG00000010238	0.783918
H3K4me3	LG7	64216636	64217316	Promoter (<=1kb)	ENSONIG00000010238	0.890388
H3K4me3	LG8	176718	177846	Promoter (<=1kb)	ENSONIG00000041591	0.677926
H3K4me3	LG8	1828904	1829406	Promoter (1-2kb)	ENSONIG00000019093	0.625875
H3K4me3	LG8	1830172	1830885	Promoter (<=1kb)	ENSONIG00000019093	0.684248
H3K4me3	LG8	2384666	2386126	Promoter (<=1kb)	ENSONIG00000019128	0.60334
H3K4me3	LG8	4458387	4459321	Promoter (<=1kb)	ENSONIG00000018126	0.849227
H3K4me3	LG8	7556021	7558220	Promoter (<=1kb)	ENSONIG00000007944	0.860126
H3K4me3	LG8	12137873	12138312	Promoter (1-2kb)	ENSONIG00000027247	0.868522
H3K4me3	LG8	12236033	12236752	Promoter (1-2kb)	ENSONIG00000016114	0.776214
H3K4me3	LG8	13965275	13966606	Promoter (<=1kb)	ENSONIG00000016303	0.907865
H3K4me3	LG8	14058551	14059758	Promoter (<=1kb)	ENSONIG00000016319	0.791255
H3K4me3	LG8	14911719	14912287	Promoter (<=1kb)	ENSONIG00000016414	0.971386
H3K4me3	LG8	19610778	19612335	Promoter (<=1kb)	ENSONIG00000019934	0.525507
H3K4me3	LG8	20546749	20548126	Promoter (<=1kb)	ENSONIG00000019845	0.78112
H3K4me3	LG8	20605674	20606135	Promoter (<=1kb)	ENSONIG00000019835	0.50151
H3K4me3	LG8	22772411	22773104	Promoter (1-2kb)	ENSONIG00000019672	0.833782
H3K4me3	LG8	28484485	28485866	Promoter (<=1kb)	ENSONIG00000028627	0.533354
H3K4me3	LG8	28486381	28487169	Promoter (1-2kb)	ENSONIG00000028627	0.612087
H3K4me3	LG9	15108668	15110010	Promoter (<=1kb)	ENSONIG00000006161	0.870457
H3K4me3	LG9	15782096	15783702	Promoter (<=1kb)	ENSONIG00000006089	0.766611
H3K4me3	LG9	15826116	15826627	Promoter (1-2kb)	ENSONIG00000006077	0.56681
H3K4me3	LG9	17585600	17587398	Promoter (<=1kb)	ENSONIG00000005883	0.723316
H3K4me3	LG9	17923305	17923978	Promoter (1-2kb)	ENSONIG00000005849	0.980346
H3K9me2	LG1	22990	23267	Distal Intergenic	ENSONIG00000015575	-0.892941
H3K9me2	LG1	1286076	1286583	Distal Intergenic	ENSONIG00000038256	-0.539786
H3K9me2	LG1	3883268	3883549	Intron (ENSONIT00000010470/ENSONIG00000008316, intron 1 of 5)	ENSONIG00000008316	-0.725344
H3K9me2	LG1	5519695	5520000	Intron (ENSONIT00000018985/ENSONIG00000015069, intron 3 of 7)	ENSONIG00000015069	-0.743944
H3K9me2	LG1	11222494	11222786	Intron (ENSONIT00000007194/ENSONIG00000005706, intron 2 of 6)	ENSONIG00000005711	-0.518233
H3K9me2	LG10	400909	401261	Distal Intergenic	ENSONIG00000007945	-0.60665
H3K9me2	LG10	5862305	5863184	Intron (ENSONIT00000017134/ENSONIG00000013610, intron 4 of 14)	ENSONIG00000013610	-0.533694
H3K9me2	LG10	6630035	6630305	Intron (ENSONIT00000016067/ENSONIG00000012753, intron 1 of 17)	ENSONIG00000012753	-0.835165
H3K9me2	LG10	11662762	11663056	Distal Intergenic	ENSONIG00000005416	-0.581779
H3K9me2	LG10	27935378	27935771	Distal Intergenic	ENSONIG00000013256	-0.556824
H3K9me2	LG10	31430497	31431276	Distal Intergenic	ENSONIG00000040989	-0.566419
H3K9me2	LG10	32740551	32740980	Promoter (2-3kb)	ENSONIG00000031487	-0.811216
H3K9me2	LG10	33599543	33599880	Distal Intergenic	ENSONIG00000017809	-0.973656
H3K9me2	LG11	5689158	5689774	Distal Intergenic	ENSONIG00000006883	-0.863412
H3K9me2	LG11	7241813	7242317	Promoter (2-3kb)	ENSONIG00000007590	-0.511244
H3K9me2	LG11	14267277	14267569	Intron (ENSONIT00000045727/ENSONIG00000000062, intron 9 of 11)	ENSONIG00000000062	-0.553461
H3K9me2	LG11	23990919	23991210	Distal Intergenic	ENSONIG00000013081	-0.552667
H3K9me2	LG11	37493996	37494273	Intron (ENSONIT00000089181/ENSONIG00000002034, intron 6 of 7)	ENSONIG00000002034	-0.788692
H3K9me2	LG11	37687453	37688117	Intron (ENSONIT00000026170/ENSONIG00000020844, intron 1 of 1)	ENSONIG00000002034	-0.764619
H3K9me2	LG12	24259376	24260174	Intron (ENSONIT00000088955/ENSONIG00000014534, intron 1 of 9)	ENSONIG00000015273	-0.711217
H3K9me2	LG12	37720089	37720366	Intron (ENSONIT00000073766/ENSONIG00000000704, intron 6 of 12)	ENSONIG00000000704	-0.788212
H3K9me2	LG13	1318189	1318530	Distal Intergenic	ENSONIG00000037821	-0.503528
H3K9me2	LG14	11621421	11621710	Distal Intergenic	ENSONIG00000034887	-0.973501
H3K9me2	LG15	1111228	1111849	Promoter (1-2kb)	ENSONIG00000001225	-0.578858
H3K9me2	LG15	16233445	16233927	Distal Intergenic	ENSONIG00000005747	-0.767771
H3K9me2	LG15	18881927	18882336	Intron (ENSONIT00000087254/ENSONIG00000018320, intron 2 of 11)	ENSONIG00000018320	-0.700357
H3K9me2	LG15	19985835	19986168	Promoter (1-2kb)	ENSONIG00000015751	-0.672966
H3K9me2	LG15	29722393	29722858	Promoter (1-2kb)	ENSONIG00000029861	-0.775907
H3K9me2	LG15	30324793	30325326	Promoter (2-3kb)	ENSONIG00000011345	-0.725303
H3K9me2	LG15	31484364	31484814	Distal Intergenic	ENSONIG00000011417	-0.824392
H3K9me2	LG16	13079361	13079638	Intron (ENSONIT00000005305/ENSONIG00000004212, intron 1 of 27)	ENSONIG00000004212	-0.652727
H3K9me2	LG16	23545919	23546209	Intron (ENSONIT00000042509/ENSONIG00000006810, intron 1 of 4)	ENSONIG00000006810	-0.897633
H3K9me2	LG16	33549526	33549816	Promoter (1-2kb)	ENSONIG00000041367	-0.514215
H3K9me2	LG16	36037029	36037732	Distal Intergenic	ENSONIG00000017448	-0.558508
H3K9me2	LG17	1784482	1784943	Distal Intergenic	ENSONIG00000010119	-0.601634
H3K9me2	LG17	2478526	2478903	Distal Intergenic	ENSONIG00000030147	-0.645678
H3K9me2	LG17	5964921	5965214	Distal Intergenic	ENSONIG00000009787	-0.906124
H3K9me2	LG17	34300795	34301510	Intron (ENSONIT00000044182/ENSONIG00000011923, intron 8 of 22)	ENSONIG00000040787	-0.732538
H3K9me2	LG18	3353647	3353938	Promoter (<=1kb)	ENSONIG00000016659	-0.68081
H3K9me2	LG18	19326634	19326924	Promoter (<=1kb)	ENSONIG00000037850	-0.835675
H3K9me2	LG18	33308195	33308565	Promoter (2-3kb)	ENSONIG00000012368	-0.682747
H3K9me2	LG19	4440452	4441101	Distal Intergenic	ENSONIG00000035400	-0.526958
H3K9me2	LG19	6652839	6653253	Intron (ENSONIT00000015632/ENSONIG00000012400, intron 11 of 14)	ENSONIG00000012398	-0.78808
H3K9me2	LG19	30622462	30622940	Distal Intergenic	ENSONIG00000039364	-0.874005
H3K9me2	LG2	11832296	11832580	Promoter (1-2kb)	ENSONIG00000001338	-0.521695
H3K9me2	LG2	11923308	11923673	Intron (ENSONIT00000001649/ENSONIG00000001308, intron 3 of 26)	ENSONIG00000001308	-0.631899
H3K9me2	LG20	709613	709923	Distal Intergenic	ENSONIG00000014884	-0.709499
H3K9me2	LG20	1180982	1181272	Promoter (1-2kb)	ENSONIG00000014841	-0.607096
H3K9me2	LG20	36747298	36747700	Distal Intergenic	ENSONIG00000016969	-0.746712
H3K9me2	LG22	13561761	13562102	Distal Intergenic	ENSONIG00000031029	-0.574066
H3K9me2	LG22	20220291	20220818	Intron (ENSONIT00000003323/ENSONIG00000002652, intron 1 of 21)	ENSONIG00000002652	-0.881239
H3K9me2	LG22	25917721	25918241	Distal Intergenic	ENSONIG00000004632	-0.776471
H3K9me2	LG22	34651430	34651802	Distal Intergenic	ENSONIG00000007541	-0.993654
H3K9me2	LG22	38984507	38984941	Distal Intergenic	ENSONIG00000010312	-0.624204
H3K9me2	LG23	7914760	7915163	Distal Intergenic	ENSONIG00000012088	-0.849259
H3K9me2	LG3	17146168	17146449	Distal Intergenic	ENSONIG00000037680	-0.68664
H3K9me2	LG3	29929180	29929514	Intron (ENSONIT00000066002/ENSONIG00000042682, intron 6 of 10)	ENSONIG00000042682	-0.517324
H3K9me2	LG3	50643786	50644317	Distal Intergenic	ENSONIG00000037300	-0.58809
H3K9me2	LG4	832133	832502	Distal Intergenic	ENSONIG00000020625	-0.835855
H3K9me2	LG4	6771833	6772264	Distal Intergenic	ENSONIG00000012568	-0.677353
H3K9me2	LG4	6782816	6783488	Distal Intergenic	ENSONIG00000006548	-0.765469
H3K9me2	LG4	22677628	22677928	Distal Intergenic	ENSONIG00000001991	-0.536311
H3K9me2	LG4	30343165	30343490	Intron (ENSONIT00000092866/ENSONIG00000009722, intron 2 of 6)	ENSONIG00000009722	-0.811033
H3K9me2	LG5	2787321	2787627	Distal Intergenic	ENSONIG00000018552	-0.521972
H3K9me2	LG5	14101186	14101968	Distal Intergenic	ENSONIG00000000371	-0.599609
H3K9me2	LG5	14438274	14438564	Intron (ENSONIT00000092869/ENSONIG00000000360, intron 1 of 7)	ENSONIG00000035278	-0.560855
H3K9me2	LG5	16952817	16953109	Intron (ENSONIT00000005173/ENSONIG00000004102, intron 8 of 16)	ENSONIG00000004102	-0.837294
H3K9me2	LG5	27007983	27008275	Intron (ENSONIT00000024454/ENSONIG00000019411, intron 3 of 6)	ENSONIG00000019411	-0.622698
H3K9me2	LG5	27781186	27781484	3' UTR	ENSONIG00000035222	-0.795099
H3K9me2	LG5	29566609	29566916	Intron (ENSONIT00000053109/ENSONIG00000020350, intron 3 of 11)	ENSONIG00000020350	-0.656271
H3K9me2	LG5	29566980	29567283	Intron (ENSONIT00000053109/ENSONIG00000020350, intron 3 of 11)	ENSONIG00000020350	-0.995565
H3K9me2	LG5	31259897	31260544	Promoter (2-3kb)	ENSONIG00000020297	-0.921578
H3K9me2	LG5	37615468	37615871	Distal Intergenic	ENSONIG00000003256	-0.576802
H3K9me2	LG5	39064518	39065611	Promoter (1-2kb)	ENSONIG00000003381	-0.655966
H3K9me2	LG6	752751	753097	Intron (ENSONIT00000039730/ENSONIG00000016131, intron 9 of 10)	ENSONIG00000041804	-0.869761
H3K9me2	LG6	8699740	8700183	Promoter (2-3kb)	ENSONIG00000042973	-0.796344
H3K9me2	LG6	34113528	34114188	Distal Intergenic	ENSONIG00000018889	-0.504092
H3K9me2	LG7	683758	684251	Distal Intergenic	ENSONIG00000021299	-0.664832
H3K9me2	LG7	4454801	4455154	Distal Intergenic	ENSONIG00000010862	-0.766732
H3K9me2	LG7	9071852	9072142	Promoter (2-3kb)	ENSONIG00000011380	-0.607731
H3K9me2	LG7	11823163	11823591	Distal Intergenic	ENSONIG00000036344	-0.89322
H3K9me2	LG7	16547375	16547666	Promoter (2-3kb)	ENSONIG00000007437	-0.603969
H3K9me2	LG7	38499675	38500160	Intron (ENSONIT00000015989/ENSONIG00000012690, intron 7 of 22)	ENSONIG00000012690	-0.557816
H3K9me2	LG7	39558716	39559318	Distal Intergenic	ENSONIG00000004084	-0.770979
H3K9me2	LG7	45321251	45321542	Promoter (<=1kb)	ENSONIG00000012865	-0.909393
H3K9me2	LG7	51952499	51953148	Intron (ENSONIT00000019368/ENSONIG00000015382, intron 7 of 13)	ENSONIG00000015382	-0.732462
H3K9me2	LG7	61036540	61036940	Intron (ENSONIT00000062606/ENSONIG00000017783, intron 10 of 11)	ENSONIG00000017783	-0.608857
H3K9me2	LG7	63874326	63874712	Intron (ENSONIT00000009294/ENSONIG00000007362, intron 4 of 5)	ENSONIG00000007362	-0.823847
H3K9me2	LG8	27187127	27187530	Intron (ENSONIT00000069069/ENSONIG00000008054, intron 6 of 17)	ENSONIG00000008054	-0.639141
H3K9me2	LG9	2407281	2407746	Distal Intergenic	ENSONIG00000009875	-0.980057
H3K9me2	LG9	2422874	2423224	Distal Intergenic	ENSONIG00000009875	-0.940324
H3K9me2	LG9	2434573	2435291	Distal Intergenic	ENSONIG00000009875	-0.889058
H3K9me2	LG9	3152508	3152921	Distal Intergenic	ENSONIG00000017377	-0.762243
H3K9me2	LG9	12712665	12712949	Distal Intergenic	ENSONIG00000006377	-0.618414
H3K9me2	LG9	20247696	20248126	Promoter (<=1kb)	ENSONIG00000014298	-0.678047
H3K9me2	LG9	31230348	31230629	Distal Intergenic	ENSONIG00000035713	-0.615148
H3K9me2	LG9	34284542	34285068	Distal Intergenic	ENSONIG00000009638	-0.74088
H3K9me2	LG9	34366397	34366917	Distal Intergenic	ENSONIG00000009638	-0.745265
H3K9me2	MKQE02001088.1	29311	29692	Promoter (1-2kb)	ENSONIG00000042916	-0.998969
H3K9me2	MKQE02001494.1	185634	186351	Intron (ENSONIT00000071202/ENSONIG00000033943, intron 5 of 6)	ENSONIG00000036228	-0.934964
H3K9me2	MKQE02001919.1	176272	176747	5' UTR	ENSONIG00000034067	-0.653556
H3K9me3	LG1	43354	43849	Promoter (<=1kb)	ENSONIG00000015575	-0.805899
H3K9me3	LG1	5492743	5493220	Promoter (<=1kb)	ENSONIG00000015060	-0.789216
H3K9me3	LG1	12558284	12558719	Promoter (<=1kb)	ENSONIG00000013314	-0.920834
H3K9me3	LG1	12800808	12801377	Promoter (<=1kb)	ENSONIG00000013374	-0.929794
H3K9me3	LG1	15301729	15301846	Distal Intergenic	ENSONIG00000003238	-0.805539
H3K9me3	LG1	17963267	17963586	Promoter (<=1kb)	ENSONIG00000033676	-0.964062
H3K9me3	LG1	28439897	28440652	Promoter (<=1kb)	ENSONIG00000002611	-0.764375
H3K9me3	LG1	28558455	28558909	Promoter (<=1kb)	ENSONIG00000035360	-0.78526
H3K9me3	LG1	31210643	31210769	Distal Intergenic	ENSONIG00000002828	-0.661859
H3K9me3	LG10	3790961	3791301	Promoter (<=1kb)	ENSONIG00000037977	-0.561848
H3K9me3	LG10	11154907	11155260	Promoter (2-3kb)	ENSONIG00000004247	-0.836889
H3K9me3	LG10	12860382	12860836	Promoter (<=1kb)	ENSONIG00000005145	-0.920069
H3K9me3	LG10	15795902	15796323	Promoter (1-2kb)	ENSONIG00000004624	-0.501504
H3K9me3	LG10	19209263	19209584	Promoter (<=1kb)	ENSONIG00000033766	-0.763909
H3K9me3	LG10	20105094	20105383	Promoter (1-2kb)	ENSONIG00000008483	-0.905204
H3K9me3	LG10	21995315	21996046	Promoter (<=1kb)	ENSONIG00000017235	-0.643928
H3K9me3	LG10	26688412	26689070	Promoter (<=1kb)	ENSONIG00000013334	-0.638662
H3K9me3	LG10	34088301	34088495	Distal Intergenic	ENSONIG00000000343	-0.551941
H3K9me3	LG11	1867336	1867536	Promoter (<=1kb)	ENSONIG00000008031	-0.706527
H3K9me3	LG11	4920098	4920498	Promoter (<=1kb)	ENSONIG00000013839	-0.892727
H3K9me3	LG11	6029089	6029662	Intron (ENSONIT00000008661/ENSONIG00000006860, intron 44 of 71)	ENSONIG00000006864	-0.51015
H3K9me3	LG11	22247158	22247447	Promoter (<=1kb)	ENSONIG00000012756	-0.644722
H3K9me3	LG11	26301380	26301583	Promoter (1-2kb)	ENSONIG00000016196	-0.502363
H3K9me3	LG11	28770938	28771248	Promoter (<=1kb)	ENSONIG00000041770	-0.568885
H3K9me3	LG11	29418774	29419057	Intron (ENSONIT00000001863/ENSONIG00000001486, intron 17 of 36)	ENSONIG00000001494	-0.95396
H3K9me3	LG11	31216808	31217259	Promoter (<=1kb)	ENSONIG00000006648	-0.868869
H3K9me3	LG11	33439716	33440361	Promoter (<=1kb)	ENSONIG00000008699	-0.54483
H3K9me3	LG12	6415612	6415901	Promoter (<=1kb)	ENSONIG00000015962	-0.967407
H3K9me3	LG12	14353492	14353602	Promoter (1-2kb)	ENSONIG00000011798	-0.668718
H3K9me3	LG12	14533420	14533673	Intron (ENSONIT00000014877/ENSONIG00000011807, intron 93 of 95)	ENSONIG00000042884	-0.692789
H3K9me3	LG12	19547042	19547149	Intron (ENSONIT00000066450/ENSONIG00000013221, intron 9 of 27)	ENSONIG00000013221	-0.702796
H3K9me3	LG13	1294456	1294675	Intron (ENSONIT00000069533/ENSONIG00000015452, intron 9 of 13)	ENSONIG00000037821	-0.590243
H3K9me3	LG13	11410542	11411033	Promoter (<=1kb)	ENSONIG00000034050	-0.657243
H3K9me3	LG13	16805550	16805907	Promoter (<=1kb)	ENSONIG00000018498	-0.930162
H3K9me3	LG13	22138806	22139387	Promoter (<=1kb)	ENSONIG00000009922	-0.510933
H3K9me3	LG13	22494571	22494970	Promoter (<=1kb)	ENSONIG00000010022	-0.816987
H3K9me3	LG14	2953509	2953924	Promoter (<=1kb)	ENSONIG00000010468	-0.885321
H3K9me3	LG14	12420975	12421442	Promoter (<=1kb)	ENSONIG00000028652	-0.881041
H3K9me3	LG14	20157736	20158603	Promoter (<=1kb)	ENSONIG00000006229	-0.885608
H3K9me3	LG14	33383668	33384365	Promoter (<=1kb)	ENSONIG00000004059	-0.549327
H3K9me3	LG14	39969194	39969543	Promoter (<=1kb)	ENSONIG00000030185	-0.750821
H3K9me3	LG15	1111344	1111692	Promoter (1-2kb)	ENSONIG00000001225	-0.642587
H3K9me3	LG15	6020174	6020530	Promoter (<=1kb)	ENSONIG00000000717	-0.797424
H3K9me3	LG15	18533362	18533651	Promoter (<=1kb)	ENSONIG00000018318	-0.585183
H3K9me3	LG15	19461970	19462279	Promoter (<=1kb)	ENSONIG00000015724	-0.938653
H3K9me3	LG15	19944610	19944829	Promoter (1-2kb)	ENSONIG00000037127	-0.559485
H3K9me3	LG15	33073960	33074387	Promoter (<=1kb)	ENSONIG00000012580	-0.695817
H3K9me3	LG16	10027714	10028117	Promoter (<=1kb)	ENSONIG00000004430	-0.602944
H3K9me3	LG16	14405414	14405737	Promoter (<=1kb)	ENSONIG00000009025	-0.813244
H3K9me3	LG16	17000295	17000664	Promoter (<=1kb)	ENSONIG00000008607	-0.978371
H3K9me3	LG16	22255467	22255891	Distal Intergenic	ENSONIG00000031449	-0.531199
H3K9me3	LG16	26199748	26199996	Intron (ENSONIT00000021526/ENSONIG00000017055, intron 5 of 8)	ENSONIG00000017047	-0.721622
H3K9me3	LG17	513953	514617	Promoter (1-2kb)	ENSONIG00000034581	-0.976738
H3K9me3	LG17	10086341	10086673	Promoter (<=1kb)	ENSONIG00000011728	-0.925931
H3K9me3	LG17	23534583	23534884	Promoter (<=1kb)	ENSONIG00000036286	-0.965343
H3K9me3	LG17	23817341	23817974	Promoter (<=1kb)	ENSONIG00000007700	-0.748633
H3K9me3	LG17	23908943	23909460	Exon (ENSONIT00000079431/ENSONIG00000007713, exon 13 of 13)	ENSONIG00000007713	-0.501461
H3K9me3	LG18	2570562	2570717	Intron (ENSONIT00000055750/ENSONIG00000034260, intron 3 of 5)	ENSONIG00000038471	-0.706742
H3K9me3	LG18	5667035	5667455	Intron (ENSONIT00000011387/ENSONIG00000009046, intron 1 of 15)	ENSONIG00000009046	-0.561765
H3K9me3	LG18	10208809	10209278	Promoter (<=1kb)	ENSONIG00000010685	-0.912564
H3K9me3	LG18	16114502	16114796	Intron (ENSONIT00000012380/ENSONIG00000009845, intron 13 of 24)	ENSONIG00000009845	-0.72108
H3K9me3	LG18	19561669	19561862	Promoter (<=1kb)	ENSONIG00000009446	-0.907597
H3K9me3	LG18	19562293	19562613	Promoter (<=1kb)	ENSONIG00000009446	-0.974004
H3K9me3	LG18	20176287	20176910	Promoter (<=1kb)	ENSONIG00000009335	-0.808019
H3K9me3	LG18	27009500	27009703	Intron (ENSONIT00000019019/ENSONIG00000015098, intron 16 of 19)	ENSONIG00000036657	-0.668248
H3K9me3	LG19	3546070	3546357	Distal Intergenic	ENSONIG00000001729	-0.906572
H3K9me3	LG19	3564613	3564902	Promoter (<=1kb)	ENSONIG00000020832	-0.876677
H3K9me3	LG19	4426890	4427266	Intron (ENSONIT00000073375/ENSONIG00000035400, intron 1 of 4)	ENSONIG00000035400	-0.90551
H3K9me3	LG19	8616584	8616839	Promoter (<=1kb)	ENSONIG00000043152	-0.880606
H3K9me3	LG19	10732452	10733091	Promoter (<=1kb)	ENSONIG00000031615	-0.941464
H3K9me3	LG19	10744898	10745317	Promoter (<=1kb)	ENSONIG00000041984	-0.784731
H3K9me3	LG19	22556988	22557277	Promoter (<=1kb)	ENSONIG00000041963	-0.937296
H3K9me3	LG19	25189392	25189754	Promoter (<=1kb)	ENSONIG00000019493	-0.86107
H3K9me3	LG19	25189980	25190303	Promoter (<=1kb)	ENSONIG00000019493	-0.717468
H3K9me3	LG19	25190360	25190665	Promoter (<=1kb)	ENSONIG00000019493	-0.89523
H3K9me3	LG19	26837596	26837885	Promoter (<=1kb)	ENSONIG00000027166	-0.866949
H3K9me3	LG19	27602891	27603180	Promoter (<=1kb)	ENSONIG00000008157	-0.88351
H3K9me3	LG2	6421111	6421374	Distal Intergenic	ENSONIG00000004263	-0.54452
H3K9me3	LG2	8670017	8670172	Distal Intergenic	ENSONIG00000029650	-0.761692
H3K9me3	LG2	10152852	10153106	Intron (ENSONIT00000001916/ENSONIG00000001532, intron 3 of 9)	ENSONIG00000001532	-0.657509
H3K9me3	LG2	14211548	14211739	Distal Intergenic	ENSONIG00000033809	-0.988254
H3K9me3	LG2	14243299	14243593	Distal Intergenic	ENSONIG00000033809	-0.95572
H3K9me3	LG2	20286156	20286524	Promoter (<=1kb)	ENSONIG00000005460	-0.896528
H3K9me3	LG2	27123217	27123557	Promoter (<=1kb)	ENSONIG00000017883	-0.917523
H3K9me3	LG2	27572421	27572994	Promoter (<=1kb)	ENSONIG00000017856	-0.86556
H3K9me3	LG2	28272345	28272744	Promoter (<=1kb)	ENSONIG00000039185	-0.921344
H3K9me3	LG2	32987498	32988149	Promoter (<=1kb)	ENSONIG00000015802	-0.739548
H3K9me3	LG2	34199250	34199539	Promoter (<=1kb)	ENSONIG00000015865	-0.737853
H3K9me3	LG2	34362073	34362543	Promoter (<=1kb)	ENSONIG00000015919	-0.781285
H3K9me3	LG2	36318311	36318628	Promoter (<=1kb)	ENSONIG00000000103	-0.613937
H3K9me3	LG20	1633162	1633480	Promoter (<=1kb)	ENSONIG00000014804	-0.983825
H3K9me3	LG20	7228564	7228892	Intron (ENSONIT00000040059/ENSONIG00000042673, intron 1 of 1)	ENSONIG00000037955	-0.743784
H3K9me3	LG20	8543426	8543715	Promoter (<=1kb)	ENSONIG00000016617	-0.962112
H3K9me3	LG20	12789246	12789407	Intron (ENSONIT00000047986/ENSONIG00000017048, intron 10 of 14)	ENSONIG00000017048	-0.63523
H3K9me3	LG20	12844775	12845304	Promoter (<=1kb)	ENSONIG00000029831	-0.879027
H3K9me3	LG20	15104749	15105113	Promoter (<=1kb)	ENSONIG00000039104	-0.687465
H3K9me3	LG20	19679031	19679766	Promoter (<=1kb)	ENSONIG00000012128	-0.786816
H3K9me3	LG20	23314995	23315316	Distal Intergenic	ENSONIG00000002165	-0.707604
H3K9me3	LG20	36179418	36179707	Promoter (<=1kb)	ENSONIG00000034686	-0.645206
H3K9me3	LG22	7437004	7437198	Distal Intergenic	ENSONIG00000038075	-0.656459
H3K9me3	LG22	15886924	15887369	Promoter (<=1kb)	ENSONIG00000019660	-0.889184
H3K9me3	LG22	20024840	20025129	Promoter (<=1kb)	ENSONIG00000002665	-0.892067
H3K9me3	LG22	20922356	20923005	Promoter (<=1kb)	ENSONIG00000002593	-0.931873
H3K9me3	LG22	24666250	24666711	Promoter (<=1kb)	ENSONIG00000041347	-0.58598
H3K9me3	LG22	25791061	25791379	Distal Intergenic	ENSONIG00000004632	-0.921301
H3K9me3	LG22	29884068	29884388	Promoter (<=1kb)	ENSONIG00000007745	-0.807456
H3K9me3	LG22	34368543	34368986	Distal Intergenic	ENSONIG00000007568	-0.640648
H3K9me3	LG22	38302321	38302610	Promoter (<=1kb)	ENSONIG00000028115	-0.817451
H3K9me3	LG23	1216656	1216904	Intron (ENSONIT00000057184/ENSONIG00000003693, intron 3 of 5)	ENSONIG00000042565	-0.665303
H3K9me3	LG23	24841348	24841455	Intron (ENSONIT00000045313/ENSONIG00000003589, intron 17 of 18)	ENSONIG00000039796	-0.734887
H3K9me3	LG23	26292319	26292625	Intron (ENSONIT00000060514/ENSONIG00000008965, intron 7 of 11)	ENSONIG00000008965	-0.719605
H3K9me3	LG23	33825808	33826097	Promoter (<=1kb)	ENSONIG00000034308	-0.507906
H3K9me3	LG23	34625622	34626108	Promoter (<=1kb)	ENSONIG00000004766	-0.738683
H3K9me3	LG23	40343322	40343709	Distal Intergenic	ENSONIG00000002461	-0.878295
H3K9me3	LG23	41881958	41882377	Promoter (<=1kb)	ENSONIG00000002311	-0.820262
H3K9me3	LG23	45160887	45161199	Promoter (<=1kb)	ENSONIG00000001721	-0.658083
H3K9me3	LG3	27620720	27621009	Promoter (<=1kb)	ENSONIG00000007859	-0.955069
H3K9me3	LG3	42026871	42027123	Promoter (<=1kb)	ENSONIG00000011716	-0.633654
H3K9me3	LG4	7449488	7449814	Promoter (<=1kb)	ENSONIG00000008046	-0.73774
H3K9me3	LG4	12130735	12131350	Distal Intergenic	ENSONIG00000015699	-0.875251
H3K9me3	LG4	24263154	24263561	Promoter (<=1kb)	ENSONIG00000001542	-0.714538
H3K9me3	LG4	24641354	24642056	Promoter (<=1kb)	ENSONIG00000001411	-0.870491
H3K9me3	LG5	6449300	6449589	Promoter (<=1kb)	ENSONIG00000039924	-0.969127
H3K9me3	LG5	6450173	6450462	Promoter (<=1kb)	ENSONIG00000039924	-0.984848
H3K9me3	LG5	8342418	8343076	Distal Intergenic	ENSONIG00000028206	-0.903268
H3K9me3	LG5	14402233	14402681	Promoter (<=1kb)	ENSONIG00000000360	-0.782881
H3K9me3	LG5	26597526	26598119	Promoter (<=1kb)	ENSONIG00000019378	-0.553519
H3K9me3	LG5	31717080	31717369	Distal Intergenic	ENSONIG00000020278	-0.920698
H3K9me3	LG6	771429	771718	Distal Intergenic	ENSONIG00000041804	-0.865818
H3K9me3	LG6	2331859	2332027	Promoter (<=1kb)	ENSONIG00000038733	-0.719333
H3K9me3	LG6	17302411	17302700	Promoter (<=1kb)	ENSONIG00000017454	-0.745274
H3K9me3	LG6	17303286	17303575	Promoter (1-2kb)	ENSONIG00000017454	-0.825437
H3K9me3	LG6	24649980	24650269	Distal Intergenic	ENSONIG00000018066	-0.763754
H3K9me3	LG6	30059614	30060150	Distal Intergenic	ENSONIG00000031935	-0.967003
H3K9me3	LG6	30780474	30780763	Promoter (<=1kb)	ENSONIG00000016358	-0.935603
H3K9me3	LG6	31932662	31933009	Promoter (<=1kb)	ENSONIG00000016462	-0.585973
H3K9me3	LG6	32543284	32543576	Promoter (<=1kb)	ENSONIG00000017756	-0.79318
H3K9me3	LG6	32772529	32773015	Promoter (<=1kb)	ENSONIG00000042508	-0.887852
H3K9me3	LG6	32780514	32780917	Promoter (<=1kb)	ENSONIG00000018788	-0.830512
H3K9me3	LG6	34058151	34058440	Promoter (<=1kb)	ENSONIG00000018880	-0.864258
H3K9me3	LG6	34376079	34376316	Promoter (<=1kb)	ENSONIG00000018926	-0.912069
H3K9me3	LG6	34545520	34545809	Promoter (<=1kb)	ENSONIG00000018941	-0.911555
H3K9me3	LG7	6988828	6989478	Promoter (<=1kb)	ENSONIG00000011111	-0.891431
H3K9me3	LG7	8154280	8154571	Promoter (<=1kb)	ENSONIG00000011244	-0.693343
H3K9me3	LG7	9721567	9721792	Intron (ENSONIT00000014470/ENSONIG00000011488, intron 10 of 16)	ENSONIG00000033600	-0.62168
H3K9me3	LG7	9747492	9747848	Intron (ENSONIT00000014470/ENSONIG00000011488, intron 14 of 16)	ENSONIG00000033600	-0.882328
H3K9me3	LG7	10147549	10147727	Promoter (2-3kb)	ENSONIG00000011551	-0.564178
H3K9me3	LG7	11204581	11204813	Distal Intergenic	ENSONIG00000015298	-0.663237
H3K9me3	LG7	11467877	11468323	Promoter (<=1kb)	ENSONIG00000032617	-0.855771
H3K9me3	LG7	18102024	18102345	Promoter (<=1kb)	ENSONIG00000007697	-0.848838
H3K9me3	LG7	21405874	21406577	Promoter (<=1kb)	ENSONIG00000014061	-0.786043
H3K9me3	LG7	22091437	22091768	Promoter (<=1kb)	ENSONIG00000033772	-0.904353
H3K9me3	LG7	22369880	22370347	Promoter (<=1kb)	ENSONIG00000013898	-0.759479
H3K9me3	LG7	22388971	22389278	Promoter (<=1kb)	ENSONIG00000013882	-0.972502
H3K9me3	LG7	29716355	29716531	Distal Intergenic	ENSONIG00000013054	-0.81318
H3K9me3	LG7	34789530	34789749	Distal Intergenic	ENSONIG00000035554	-0.583076
H3K9me3	LG7	38499828	38500077	Intron (ENSONIT00000015989/ENSONIG00000012690, intron 7 of 22)	ENSONIG00000012690	-0.660271
H3K9me3	LG7	39379584	39379874	Promoter (<=1kb)	ENSONIG00000039755	-0.954354
H3K9me3	LG7	41433904	41434193	Promoter (<=1kb)	ENSONIG00000033114	-0.659618
H3K9me3	LG7	43255560	43255783	Promoter (2-3kb)	ENSONIG00000031107	-0.723646
H3K9me3	LG7	45309188	45309477	Intron (ENSONIT00000016204/ENSONIG00000012865, intron 11 of 15)	ENSONIG00000012865	-0.869243
H3K9me3	LG7	45321189	45321540	Promoter (<=1kb)	ENSONIG00000012865	-0.943551
H3K9me3	LG7	49829339	49829767	Promoter (<=1kb)	ENSONIG00000008398	-0.876669
H3K9me3	LG7	53504346	53504749	Distal Intergenic	ENSONIG00000015144	-0.796777
H3K9me3	LG7	54494230	54494737	Promoter (<=1kb)	ENSONIG00000015051	-0.889911
H3K9me3	LG7	56897622	56898059	Distal Intergenic	ENSONIG00000014721	-0.758005
H3K9me3	LG7	57154700	57154989	Promoter (<=1kb)	ENSONIG00000014717	-0.944847
H3K9me3	LG7	61108709	61109084	Distal Intergenic	ENSONIG00000010383	-0.680927
H3K9me3	LG7	61124210	61124645	Promoter (<=1kb)	ENSONIG00000010383	-0.938044
H3K9me3	LG7	64489332	64489601	Intron (ENSONIT00000042583/ENSONIG00000038461, intron 3 of 3)	ENSONIG00000029509	-0.676435
H3K9me3	LG8	5418014	5418439	Promoter (<=1kb)	ENSONIG00000018214	-0.949327
H3K9me3	LG8	9052697	9052804	Intron (ENSONIT00000062163/ENSONIG00000008022, intron 4 of 4)	ENSONIG00000029361	-0.778076
H3K9me3	LG8	9400244	9400466	Intron (ENSONIT00000077823/ENSONIG00000033923, intron 2 of 2)	ENSONIG00000029063	-0.67523
H3K9me3	LG8	10603990	10604168	Promoter (<=1kb)	ENSONIG00000035385	-0.77968
H3K9me3	LG8	14382146	14382342	Promoter (<=1kb)	ENSONIG00000016382	-0.705309
H3K9me3	LG8	20523623	20524041	Promoter (<=1kb)	ENSONIG00000019851	-0.644904
H3K9me3	LG8	20997714	20998081	Promoter (<=1kb)	ENSONIG00000019803	-0.876982
H3K9me3	LG8	29987215	29987504	Promoter (<=1kb)	ENSONIG00000013591	-0.732661
H3K9me3	LG9	2467316	2467605	Promoter (<=1kb)	ENSONIG00000009875	-0.903579
H3K9me3	LG9	12563144	12563556	Promoter (<=1kb)	ENSONIG00000006391	-0.530076
H3K9me3	LG9	12645615	12646239	Intron (ENSONIT00000042023/ENSONIG00000038043, intron 2 of 5)	ENSONIG00000038043	-0.841128
H3K9me3	LG9	16818182	16818591	Promoter (1-2kb)	ENSONIG00000005941	-0.72026
H3K9me3	MKQE02000151.1	249340	249501	Promoter (2-3kb)	ENSONIG00000038009	-0.516763
H3K9me3	MKQE02001583.1	71022	71404	Distal Intergenic	ENSONIG00000036926	-0.569387
H3K9me3	MKQE02000511.1	155445	155734	Intron (ENSONIT00000067870/ENSONIG00000030080, intron 2 of 2)	ENSONIG00000037503	-0.593289
H3K27me2	LG10	13356774	13357063	Exon (ENSONIT00000006286/ENSONIG00000004994, exon 11 of 11)	ENSONIG00000004990	-0.537995
H3K27me2	LG11	25088347	25088764	Promoter (<=1kb)	ENSONIG00000034671	-0.633793
H3K27me2	LG11	31159891	31160305	Intron (ENSONIT00000008414/ENSONIG00000006658, intron 3 of 3)	ENSONIG00000006658	-0.670165
H3K27me2	LG12	6778493	6778717	Distal Intergenic	ENSONIG00000041135	-0.889765
H3K27me2	LG12	9690022	9690520	Intron (ENSONIT00000057615/ENSONIG00000011083, intron 1 of 6)	ENSONIG00000011083	-0.606701
H3K27me2	LG12	14353392	14354121	Promoter (<=1kb)	ENSONIG00000011798	-0.742514
H3K27me2	LG12	37010622	37011117	Intron (ENSONIT00000001081/ENSONIG00000000853, intron 15 of 22)	ENSONIG00000028583	-0.835275
H3K27me2	LG13	11410574	11410992	Promoter (<=1kb)	ENSONIG00000034050	-0.828576
H3K27me2	LG13	27436294	27436573	Intron (ENSONIT00000042163/ENSONIG00000007492, intron 12 of 14)	ENSONIG00000029020	-0.549679
H3K27me2	LG13	28906826	28907096	Intron (ENSONIT00000003684/ENSONIG00000002942, intron 8 of 8)	ENSONIG00000002934	-0.791515
H3K27me2	LG13	31775810	31776358	Promoter (<=1kb)	ENSONIG00000009168	-0.559619
H3K27me2	LG13	32276594	32277115	Intron (ENSONIT00000011501/ENSONIG00000009141, intron 2 of 12)	ENSONIG00000009141	-0.638679
H3K27me2	LG14	1296456	1296725	Promoter (<=1kb)	ENSONIG00000034857	-0.785537
H3K27me2	LG14	6696249	6696635	Distal Intergenic	ENSONIG00000010765	-0.784085
H3K27me2	LG14	23740932	23741173	Intron (ENSONIT00000004627/ENSONIG00000003676, intron 13 of 13)	ENSONIG00000003676	-0.815652
H3K27me2	LG15	18536203	18536477	Promoter (1-2kb)	ENSONIG00000018319	-0.611081
H3K27me2	LG15	33010366	33010743	Promoter (1-2kb)	ENSONIG00000012602	-0.850025
H3K27me2	LG16	29175910	29176387	Distal Intergenic	ENSONIG00000016141	-0.512708
H3K27me2	LG17	10066955	10067454	Intron (ENSONIT00000014781/ENSONIG00000011728, intron 2 of 7)	ENSONIG00000011728	-0.606712
H3K27me2	LG17	22532528	22533289	Intron (ENSONIT00000083934/ENSONIG00000040524, intron 1 of 4)	ENSONIG00000040524	-0.570732
H3K27me2	LG18	15557783	15558072	Intron (ENSONIT00000012474/ENSONIG00000009918, intron 4 of 5)	ENSONIG00000009918	-0.62124
H3K27me2	LG18	19298649	19299046	Promoter (<=1kb)	ENSONIG00000039038	-0.706559
H3K27me2	LG19	3544523	3545195	Distal Intergenic	ENSONIG00000001729	-0.78561
H3K27me2	LG19	3546750	3547865	Distal Intergenic	ENSONIG00000001729	-0.791623
H3K27me2	LG2	14243326	14243600	Distal Intergenic	ENSONIG00000033809	-0.79239
H3K27me2	LG2	24481208	24481555	Promoter (1-2kb)	ENSONIG00000028810	-0.604554
H3K27me2	LG2	26146463	26146772	Distal Intergenic	ENSONIG00000012964	-0.732671
H3K27me2	LG2	32987390	32988201	Promoter (<=1kb)	ENSONIG00000015802	-0.715689
H3K27me2	LG20	674061	675102	Promoter (<=1kb)	ENSONIG00000014884	-0.71903
H3K27me2	LG20	763605	763879	Distal Intergenic	ENSONIG00000014882	-0.694378
H3K27me2	LG20	1161190	1161573	Distal Intergenic	ENSONIG00000014853	-0.605999
H3K27me2	LG20	8548380	8549347	Promoter (<=1kb)	ENSONIG00000020575	-0.570023
H3K27me2	LG20	18898542	18898814	Intron (ENSONIT00000082411/ENSONIG00000036941, intron 3 of 3)	ENSONIG00000036941	-0.697059
H3K27me2	LG22	7436541	7437351	Promoter (2-3kb)	ENSONIG00000038075	-0.935954
H3K27me2	LG22	20410407	20410705	Exon (ENSONIT00000083053/ENSONIG00000040067, exon 3 of 4)	ENSONIG00000002641	-0.765121
H3K27me2	LG22	20420159	20420449	Intron (ENSONIT00000083053/ENSONIG00000040067, intron 2 of 3)	ENSONIG00000002641	-0.717038
H3K27me2	LG22	24493844	24494133	Intron (ENSONIT00000013567/ENSONIG00000010783, intron 5 of 9)	ENSONIG00000010780	-0.681578
H3K27me2	LG22	31315294	31316051	Distal Intergenic	ENSONIG00000007694	-0.510962
H3K27me2	LG22	37825406	37825695	Intron (ENSONIT00000005976/ENSONIG00000004743, intron 10 of 13)	ENSONIG00000004745	-0.61732
H3K27me2	LG23	5288553	5288850	Intron (ENSONIT00000072042/ENSONIG00000011842, intron 22 of 24)	ENSONIG00000011842	-0.784605
H3K27me2	LG23	5318949	5319356	Distal Intergenic	ENSONIG00000011842	-0.656406
H3K27me2	LG23	34465538	34465827	Distal Intergenic	ENSONIG00000004784	-0.624124
H3K27me2	LG23	35296414	35296918	Intron (ENSONIT00000005859/ENSONIG00000037283, intron 2 of 4)	ENSONIG00000032505	-0.613208
H3K27me2	LG23	42820851	42821217	Distal Intergenic	ENSONIG00000039413	-0.59298
H3K27me2	LG3	4895090	4895544	Promoter (<=1kb)	ENSONIG00000001551	-0.823288
H3K27me2	LG3	10552302	10552754	Promoter (<=1kb)	ENSONIG00000013481	-0.535148
H3K27me2	LG5	19679211	19679791	Promoter (<=1kb)	ENSONIG00000014379	-0.661382
H3K27me2	LG5	24437708	24437980	Promoter (1-2kb)	ENSONIG00000019198	-0.632093
H3K27me2	LG5	37461580	37461887	Intron (ENSONIT00000052590/ENSONIG00000037139, intron 4 of 14)	ENSONIG00000037139	-0.543394
H3K27me2	LG5	39568190	39568667	Intron (ENSONIT00000010970/ENSONIG00000008720, intron 2 of 5)	ENSONIG00000008720	-0.627349
H3K27me2	LG6	752715	753084	Intron (ENSONIT00000039730/ENSONIG00000016131, intron 9 of 10)	ENSONIG00000041804	-0.645581
H3K27me2	LG6	18005969	18006491	Distal Intergenic	ENSONIG00000037018	-0.853375
H3K27me2	LG6	27356582	27356964	Distal Intergenic	ENSONIG00000018262	-0.659583
H3K27me2	LG6	30780490	30780946	Promoter (<=1kb)	ENSONIG00000016358	-0.636687
H3K27me2	LG6	34133462	34133736	Distal Intergenic	ENSONIG00000042714	-0.978898
H3K27me2	LG6	38339887	38340200	Distal Intergenic	ENSONIG00000003254	-0.572418
H3K27me2	LG6	41803240	41803597	Distal Intergenic	ENSONIG00000006846	-0.830071
H3K27me2	LG7	157982	158582	Intron (ENSONIT00000034473/ENSONIG00000018220, intron 28 of 28)	ENSONIG00000018226	-0.756646
H3K27me2	LG7	10535071	10535381	Promoter (<=1kb)	ENSONIG00000041233	-0.688762
H3K27me2	LG7	19033204	19033492	Exon (ENSONIT00000088376/ENSONIG00000039500, exon 6 of 6)	ENSONIG00000014967	-0.611195
H3K27me2	LG7	25261826	25262141	Intron (ENSONIT00000004894/ENSONIG00000003882, intron 2 of 9)	ENSONIG00000003882	-0.762458
H3K27me2	LG7	26693284	26693688	Distal Intergenic	ENSONIG00000004068	-0.955822
H3K27me2	LG7	38645431	38645770	Distal Intergenic	ENSONIG00000012701	-0.729494
H3K27me2	LG7	57440396	57441036	Promoter (<=1kb)	ENSONIG00000037481	-0.725182
H3K27me2	LG8	10642216	10642476	Distal Intergenic	ENSONIG00000015905	-0.930588
H3K27me2	LG8	19589560	19589855	Promoter (<=1kb)	ENSONIG00000019939	-0.528148
H3K27me2	LG8	21425449	21425810	Distal Intergenic	ENSONIG00000031670	-0.74604
H3K27me2	LG9	34383166	34383558	Distal Intergenic	ENSONIG00000009644	-0.616745
H3K27me2	MKQE02002336.1	20555	20877	Distal Intergenic	ENSONIG00000040993	-0.733369
H3K27me2	MKQE02001975.1	42035	42457	Intron (ENSONIT00000067116/ENSONIG00000030371, intron 1 of 4)	ENSONIG00000042387	-0.608212
H3K27me2	LG4	24648448	24648782	Promoter (<=1kb)	ENSONIG00000020935	-0.502685
H3K27me2	LG14	27372874	27373218	Intron (ENSONIT00000065856/ENSONIG00000013135, intron 8 of 13)	ENSONIG00000013135	-0.630218
H3K27me2	LG15	1167721	1168310	Distal Intergenic	ENSONIG00000001218	-0.607896
H3K27me2	LG12	35756642	35758269	Promoter (<=1kb)	ENSONIG00000014201	-0.756202
H3K27me2	LG23	34502450	34503185	Promoter (<=1kb)	ENSONIG00000004781	-0.802687
H3K27me2	LG7	17477269	17478701	Promoter (<=1kb)	ENSONIG00000007633	-0.730159
H3K27me3	LG9	21769042	21769365	Exon (ENSONIT00000018172/ENSONIG00000014439, exon 8 of 11)	ENSONIG00000014439	-0.969999
H3K27me3	LG7	55000270	55000767	Promoter (<=1kb)	ENSONIG00000014961	-0.954678
H3K27me3	LG22	16253429	16253718	Intron (ENSONIT00000055104/ENSONIG00000019676, intron 13 of 14)	ENSONIG00000019673	-0.948522
H3K27me3	LG11	33439895	33440180	Promoter (<=1kb)	ENSONIG00000008699	-0.946398
H3K27me3	LG15	8121899	8122298	Promoter (<=1kb)	ENSONIG00000000450	-0.932514
H3K27me3	LG16	15272061	15272632	Promoter (<=1kb)	ENSONIG00000008938	-0.93119
H3K27me3	LG16	31754513	31755756	Distal Intergenic	ENSONIG00000016369	-0.930182
H3K27me3	LG13	23835643	23836045	Promoter (<=1kb)	ENSONIG00000010123	-0.928513
H3K27me3	LG15	8078141	8078581	Promoter (<=1kb)	ENSONIG00000000452	-0.909262
H3K27me3	MKQE02001583.1	31653	31969	Distal Intergenic	ENSONIG00000036926	-0.906445
H3K27me3	LG18	28917058	28917584	Promoter (<=1kb)	ENSONIG00000014968	-0.895531
H3K27me3	LG18	13242455	13242875	Promoter (<=1kb)	ENSONIG00000010169	-0.894268
H3K27me3	LG12	35756581	35758357	Promoter (<=1kb)	ENSONIG00000014201	-0.756202
H3K27me3	LG2	14243286	14243624	Distal Intergenic	ENSONIG00000033809	-0.882226
H3K27me3	LG20	4520540	4520860	Promoter (1-2kb)	ENSONIG00000014610	-0.877484
H3K27me3	LG2	12646264	12646553	Promoter (<=1kb)	ENSONIG00000001255	-0.877175
H3K27me3	LG1	7920895	7921826	Distal Intergenic	ENSONIG00000030708	-0.871371
H3K27me3	LG23	18906698	18906931	Promoter (<=1kb)	ENSONIG00000012271	-0.863279
H3K27me3	LG1	28558438	28558961	Promoter (<=1kb)	ENSONIG00000035360	-0.8584
H3K27me3	LG23	18904991	18905359	Promoter (1-2kb)	ENSONIG00000012271	-0.850351
H3K27me3	LG7	21574947	21575197	Promoter (1-2kb)	ENSONIG00000014033	-0.846358
H3K27me3	LG10	6508858	6509167	Promoter (2-3kb)	ENSONIG00000041561	-0.84518
H3K27me3	LG23	34502390	34503249	Promoter (<=1kb)	ENSONIG00000004781	-0.802687
H3K27me3	LG16	31752771	31753150	Distal Intergenic	ENSONIG00000016369	-0.840392
H3K27me3	LG7	8267982	8268245	Promoter (1-2kb)	ENSONIG00000011270	-0.838567
H3K27me3	LG22	17673424	17674308	Promoter (1-2kb)	ENSONIG00000019765	-0.836419
H3K27me3	LG7	55495206	55495907	Intron (ENSONIT00000018787/ENSONIG00000014909, intron 11 of 23)	ENSONIG00000014907	-0.83497
H3K27me3	LG4	35034459	35034747	Distal Intergenic	ENSONIG00000009247	-0.834634
H3K27me3	LG15	19461128	19461471	Promoter (<=1kb)	ENSONIG00000015724	-0.830608
H3K27me3	LG1	17433755	17434409	Promoter (<=1kb)	ENSONIG00000024902	-0.829862
H3K27me3	LG6	29708894	29709575	Promoter (<=1kb)	ENSONIG00000028211	-0.829012
H3K27me3	LG8	19610844	19611403	Promoter (<=1kb)	ENSONIG00000019934	-0.827966
H3K27me3	LG17	13938513	13938958	Intron (ENSONIT00000083669/ENSONIG00000011392, intron 8 of 8)	ENSONIG00000011392	-0.826326
H3K27me3	LG4	8145664	8146182	Distal Intergenic	ENSONIG00000008128	-0.825707
H3K27me3	LG11	23842928	23843398	Promoter (<=1kb)	ENSONIG00000041521	-0.821406
H3K27me3	LG6	7313729	7314257	Promoter (1-2kb)	ENSONIG00000000399	-0.821315
H3K27me3	LG1	33130607	33131304	Promoter (<=1kb)	ENSONIG00000002961	-0.820467
H3K27me3	LG11	5745817	5746113	Distal Intergenic	ENSONIG00000006883	-0.820155
H3K27me3	LG20	31829730	31830040	Intron (ENSONIT00000002046/ENSONIG00000001632, intron 1 of 1)	ENSONIG00000027721	-0.818122
H3K27me3	LG20	7228228	7228517	Intron (ENSONIT00000040059/ENSONIG00000042673, intron 1 of 1)	ENSONIG00000037955	-0.813498
H3K27me3	LG22	21993677	21993967	Intron (ENSONIT00000052439/ENSONIG00000002385, intron 1 of 13)	ENSONIG00000002385	-0.811242
H3K27me3	LG8	9418402	9418691	Intron (ENSONIT00000085744/ENSONIG00000027944, intron 5 of 10)	ENSONIG00000029063	-0.809531
H3K27me3	LG9	27425426	27425835	Distal Intergenic	ENSONIG00000028842	-0.808535
H3K27me3	LG6	1692247	1692805	Promoter (2-3kb)	ENSONIG00000016109	-0.80667
H3K27me3	LG22	21923631	21923929	Intron (ENSONIT00000033447/ENSONIG00000002394, intron 3 of 11)	ENSONIG00000002394	-0.805912
H3K27me3	LG12	28375513	28375913	Promoter (<=1kb)	ENSONIG00000016942	-0.804331
H3K27me3	LG2	31936423	31936823	Promoter (<=1kb)	ENSONIG00000033024	-0.797691
H3K27me3	LG11	33440950	33441433	Promoter (<=1kb)	ENSONIG00000008699	-0.78418
H3K27me3	LG19	25190119	25190665	Promoter (<=1kb)	ENSONIG00000019493	-0.783726
H3K27me3	LG15	31247250	31247539	Intron (ENSONIT00000014359/ENSONIG00000011400, intron 12 of 12)	ENSONIG00000011400	-0.783104
H3K27me3	LG10	23889475	23890104	Promoter (<=1kb)	ENSONIG00000041777	-0.78101
H3K27me3	LG22	38961734	38962052	Distal Intergenic	ENSONIG00000010312	-0.780327
H3K27me3	LG23	18782004	18782294	Distal Intergenic	ENSONIG00000012271	-0.779766
H3K27me3	LG18	33386419	33387235	Intron (ENSONIT00000087777/ENSONIG00000012365, intron 1 of 9)	ENSONIG00000012365	-0.779041
H3K27me3	LG18	29133198	29133487	Distal Intergenic	ENSONIG00000041127	-0.778944
H3K27me3	LG7	17477352	17478684	Promoter (<=1kb)	ENSONIG00000007633	-0.730159
H3K27me3	LG17	10086324	10086713	Promoter (<=1kb)	ENSONIG00000011728	-0.772861
H3K27me3	LG2	31071337	31071656	Distal Intergenic	ENSONIG00000017538	-0.771746
H3K27me3	LG22	15887146	15887595	Promoter (<=1kb)	ENSONIG00000019660	-0.768847
H3K27me3	LG22	20419733	20420561	Intron (ENSONIT00000083053/ENSONIG00000040067, intron 2 of 3)	ENSONIG00000002641	-0.767334
H3K27me3	LG7	59354111	59354418	Promoter (<=1kb)	ENSONIG00000014525	-0.7663
H3K27me3	LG17	14489000	14489489	Distal Intergenic	ENSONIG00000031694	-0.764506
H3K27me3	LG6	32290561	32291211	Promoter (<=1kb)	ENSONIG00000017732	-0.760868
H3K27me3	LG7	22389017	22389513	Promoter (<=1kb)	ENSONIG00000013882	-0.759757
H3K27me3	LG9	5717241	5717616	Promoter (<=1kb)	ENSONIG00000008209	-0.759151
H3K27me3	LG7	9071668	9072141	Promoter (2-3kb)	ENSONIG00000011380	-0.753858
H3K27me3	LG13	19997656	19997980	Promoter (<=1kb)	ENSONIG00000009748	-0.753133
H3K27me3	MKQE02000226.1	339604	340018	Intron (ENSONIT00000021836/ENSONIG00000027230, intron 5 of 5)	ENSONIG00000035789	-0.752642
H3K27me3	LG18	19667321	19667606	Exon (ENSONIT00000011836/ENSONIG00000009411, exon 19 of 34)	ENSONIG00000009411	-0.750873
H3K27me3	LG16	31747705	31748334	Distal Intergenic	ENSONIG00000016369	-0.750442
H3K27me3	LG22	25790506	25791120	Distal Intergenic	ENSONIG00000004632	-0.74811
H3K27me3	LG4	14243492	14244220	Promoter (1-2kb)	ENSONIG00000019382	-0.745502
H3K27me3	LG4	33990538	33990978	Promoter (<=1kb)	ENSONIG00000009346	-0.741486
H3K27me3	LG23	34643926	34644627	Intron (ENSONIT00000035191/ENSONIG00000004761, intron 5 of 12)	ENSONIG00000004766	-0.740203
H3K27me3	LG10	1323610	1323929	Promoter (<=1kb)	ENSONIG00000042794	-0.739467
H3K27me3	LG20	14438615	14438904	Intron (ENSONIT00000072663/ENSONIG00000017220, intron 8 of 32)	ENSONIG00000017220	-0.733642
H3K27me3	LG23	40363768	40364169	Promoter (<=1kb)	ENSONIG00000002461	-0.731547
H3K27me3	LG2	14439538	14439945	Distal Intergenic	ENSONIG00000032367	-0.730997
H3K27me3	LG18	27121834	27122345	Promoter (<=1kb)	ENSONIG00000015092	-0.730302
H3K27me3	LG11	25089567	25089917	Promoter (<=1kb)	ENSONIG00000034671	-0.729476
H3K27me3	LG15	33122985	33123355	Distal Intergenic	ENSONIG00000012580	-0.721918
H3K27me3	LG8	12140845	12141188	Promoter (<=1kb)	ENSONIG00000027247	-0.718965
H3K27me3	LG11	19026206	19026655	Promoter (1-2kb)	ENSONIG00000020612	-0.717795
H3K27me3	LG17	2118917	2119207	Promoter (<=1kb)	ENSONIG00000010086	-0.716732
H3K27me3	LG10	9844692	9845337	Promoter (<=1kb)	ENSONIG00000004759	-0.716732
H3K27me3	LG19	3544513	3545081	Distal Intergenic	ENSONIG00000001729	-0.716525
H3K27me3	LG22	21930410	21930942	Promoter (<=1kb)	ENSONIG00000002394	-0.716254
H3K27me3	LG23	11627480	11627976	Intron (ENSONIT00000040124/ENSONIG00000012186, intron 3 of 17)	ENSONIG00000012186	-0.714999
H3K27me3	LG15	8072737	8072976	Distal Intergenic	ENSONIG00000000452	-0.714442
H3K27me3	LG6	17191047	17191737	Exon (ENSONIT00000025892/ENSONIG00000017440, exon 7 of 16)	ENSONIG00000017440	-0.713383
H3K27me3	LG7	54335262	54335548	Promoter (<=1kb)	ENSONIG00000030196	-0.712198
H3K27me3	LG10	15190865	15191152	Promoter (<=1kb)	ENSONIG00000004673	-0.706908
H3K27me3	LG18	16399914	16400321	Distal Intergenic	ENSONIG00000009803	-0.705101
H3K27me3	LG1	13636681	13637372	Intron (ENSONIT00000000257/ENSONIG00000000200, intron 1 of 21)	ENSONIG00000000200	-0.704918
H3K27me3	LG7	61086044	61086396	Distal Intergenic	ENSONIG00000017783	-0.704636
H3K27me3	LG13	16805547	16805894	Promoter (<=1kb)	ENSONIG00000018498	-0.703959
H3K27me3	LG20	8543400	8543715	Promoter (<=1kb)	ENSONIG00000016617	-0.702738
H3K27me3	LG10	24551030	24551686	Promoter (<=1kb)	ENSONIG00000009468	-0.702711
H3K27me3	LG22	25340186	25340509	Promoter (<=1kb)	ENSONIG00000004594	-0.702047
H3K27me3	LG5	19666649	19666938	Distal Intergenic	ENSONIG00000014379	-0.701262
H3K27me3	LG6	822014	822325	Distal Intergenic	ENSONIG00000041804	-0.700735
H3K27me3	LG2	27747607	27748174	Promoter (<=1kb)	ENSONIG00000020581	-0.698516
H3K27me3	LG3	10552203	10552711	Promoter (<=1kb)	ENSONIG00000013481	-0.694452
H3K27me3	LG19	23441080	23441619	Promoter (<=1kb)	ENSONIG00000019546	-0.694295
H3K27me3	LG4	35059870	35060171	Promoter (1-2kb)	ENSONIG00000030437	-0.69095
H3K27me3	LG18	15561225	15562099	Promoter (<=1kb)	ENSONIG00000009918	-0.690652
H3K27me3	LG2	26129863	26130394	Distal Intergenic	ENSONIG00000012964	-0.688449
H3K27me3	LG19	4230387	4230918	Intron (ENSONIT00000085206/ENSONIG00000001814, intron 19 of 20)	ENSONIG00000001814	-0.688242
H3K27me3	LG23	40364294	40364583	Promoter (<=1kb)	ENSONIG00000002461	-0.686864
H3K27me3	LG9	21765380	21765873	Promoter (<=1kb)	ENSONIG00000014439	-0.686442
H3K27me3	LG5	1456111	1456454	Promoter (<=1kb)	ENSONIG00000000298	-0.685056
H3K27me3	LG2	8669815	8670215	Distal Intergenic	ENSONIG00000029650	-0.681868
H3K27me3	LG7	56369430	56370427	Promoter (<=1kb)	ENSONIG00000014813	-0.679992
H3K27me3	LG8	21346362	21347031	Promoter (<=1kb)	ENSONIG00000039402	-0.678056
H3K27me3	LG14	38116737	38117127	Promoter (<=1kb)	ENSONIG00000020953	-0.677534
H3K27me3	LG20	1639347	1639806	Promoter (<=1kb)	ENSONIG00000014801	-0.677221
H3K27me3	LG17	4457481	4458257	Promoter (<=1kb)	ENSONIG00000009876	-0.673491
H3K27me3	LG15	32533269	32533666	Promoter (<=1kb)	ENSONIG00000037958	-0.672385
H3K27me3	LG23	39943640	39943956	Distal Intergenic	ENSONIG00000002505	-0.671645
H3K27me3	LG7	20753769	20754215	Promoter (<=1kb)	ENSONIG00000000203	-0.667827
H3K27me3	LG5	6636851	6637169	Promoter (<=1kb)	ENSONIG00000011487	-0.665816
H3K27me3	LG13	30128686	30128989	Promoter (1-2kb)	ENSONIG00000002899	-0.69741
H3K27me3	LG15	1049902	1050124	Distal Intergenic	ENSONIG00000001225	-0.665644
H3K27me3	LG6	32957641	32957935	Promoter (<=1kb)	ENSONIG00000018805	-0.665412
H3K27me3	LG1	14141991	14142355	Promoter (<=1kb)	ENSONIG00000003398	-0.663903
H3K27me3	LG18	28918197	28918549	Promoter (<=1kb)	ENSONIG00000014968	-0.66265
H3K27me3	LG2	27123211	27123496	Promoter (<=1kb)	ENSONIG00000017883	-0.65652
H3K27me3	LG23	11625202	11625714	Intron (ENSONIT00000040124/ENSONIG00000012186, intron 3 of 17)	ENSONIG00000012186	-0.654016
H3K27me3	LG23	42493329	42493745	Distal Intergenic	ENSONIG00000002207	-0.653837
H3K27me3	LG19	4425783	4426087	Promoter (2-3kb)	ENSONIG00000035400	-0.650491
H3K27me3	LG7	1002030	1002343	Promoter (<=1kb)	ENSONIG00000028647	-0.650338
H3K27me3	LG19	10732573	10733081	Promoter (<=1kb)	ENSONIG00000031615	-0.643732
H3K27me3	LG7	20739861	20740226	Distal Intergenic	ENSONIG00000000203	-0.633669
H3K27me3	LG22	17533052	17533337	Promoter (<=1kb)	ENSONIG00000019747	-0.63286
H3K27me3	LG18	29344876	29345446	Promoter (<=1kb)	ENSONIG00000014948	-0.631796
H3K27me3	LG12	26394420	26394873	Promoter (<=1kb)	ENSONIG00000014274	-0.630215
H3K27me3	LG12	14353393	14353772	Promoter (1-2kb)	ENSONIG00000011798	-0.631775
H3K27me3	LG13	25785545	25785836	Promoter (1-2kb)	ENSONIG00000040104	-0.629563
H3K27me3	LG22	38932264	38932759	Distal Intergenic	ENSONIG00000010312	-0.627944
H3K27me3	LG23	44681878	44682527	Intron (ENSONIT00000002266/ENSONIG00000001811, intron 2 of 22)	ENSONIG00000001811	-0.622957
H3K27me3	LG10	34087840	34088456	Distal Intergenic	ENSONIG00000000343	-0.620596
H3K27me3	LG11	31300660	31300955	Distal Intergenic	ENSONIG00000033284	-0.620026
H3K27me3	LG20	14452944	14453233	Intron (ENSONIT00000072663/ENSONIG00000017220, intron 4 of 32)	ENSONIG00000017220	-0.618954
H3K27me3	LG12	6807263	6807704	Distal Intergenic	ENSONIG00000041135	-0.614216
H3K27me3	LG6	29730437	29730982	Distal Intergenic	ENSONIG00000016247	-0.613423
H3K27me3	LG7	6415487	6416088	Promoter (<=1kb)	ENSONIG00000011043	-0.632897
H3K27me3	LG14	26004408	26004671	Promoter (<=1kb)	ENSONIG00000011149	-0.612173
H3K27me3	LG6	34545622	34546168	Promoter (<=1kb)	ENSONIG00000018941	-0.607617
H3K27me3	LG17	2123608	2124134	Distal Intergenic	ENSONIG00000010086	-0.606907
H3K27me3	LG23	34530360	34530735	Promoter (1-2kb)	ENSONIG00000004774	-0.602187
H3K27me3	LG10	12553927	12554437	Distal Intergenic	ENSONIG00000005193	-0.598114
H3K27me3	LG13	17497911	17498230	Intron (ENSONIT00000045226/ENSONIG00000018436, intron 5 of 6)	ENSONIG00000034044	-0.595469
H3K27me3	LG4	2788746	2789572	Promoter (<=1kb)	ENSONIG00000042245	-0.594877
H3K27me3	LG15	7355581	7356095	Promoter (<=1kb)	ENSONIG00000000554	-0.594433
H3K27me3	LG13	19512178	19512540	Promoter (<=1kb)	ENSONIG00000009672	-0.594225
H3K27me3	LG8	1455701	1456139	Exon (ENSONIT00000024036/ENSONIG00000019075, exon 6 of 7)	ENSONIG00000019075	-0.592978
H3K27me3	LG5	26542510	26542799	Distal Intergenic	ENSONIG00000019378	-0.590336
H3K27me3	LG19	3546736	3547818	Distal Intergenic	ENSONIG00000001729	-0.590156
H3K27me3	LG16	16991666	16992126	Distal Intergenic	ENSONIG00000008607	-0.586975
H3K27me3	LG23	34625793	34626115	Promoter (<=1kb)	ENSONIG00000004766	-0.583992
H3K27me3	LG1	38171780	38172316	Promoter (1-2kb)	ENSONIG00000029776	-0.581189
H3K27me3	LG6	24649969	24650254	Distal Intergenic	ENSONIG00000018066	-0.580657
H3K27me3	LG5	34168866	34169142	Promoter (1-2kb)	ENSONIG00000020236	-0.610299
H3K27me3	LG4	4341618	4341905	Intron (ENSONIT00000007990/ENSONIG00000006333, intron 5 of 7)	ENSONIG00000006333	-0.580292
H3K27me3	LG20	24533725	24534275	Promoter (<=1kb)	ENSONIG00000001947	-0.576296
H3K27me3	LG7	32923491	32923863	Promoter (<=1kb)	ENSONIG00000012713	-0.576264
H3K27me3	LG2	2298354	2298804	Intron (ENSONIT00000043701/ENSONIG00000011523, intron 19 of 22)	ENSONIG00000022119	-0.57547
H3K27me3	LG5	18427470	18428183	Intron (ENSONIT00000087817/ENSONIG00000004044, intron 13 of 14)	ENSONIG00000004044	-0.574129
H3K27me3	LG7	54494146	54494906	Promoter (<=1kb)	ENSONIG00000015051	-0.573122
H3K27me3	LG1	38168887	38169466	Promoter (<=1kb)	ENSONIG00000029776	-0.572268
H3K27me3	LG7	18102239	18102736	Promoter (<=1kb)	ENSONIG00000007697	-0.569513
H3K27me3	LG20	6875661	6875990	Promoter (<=1kb)	ENSONIG00000029052	-0.567786
H3K27me3	LG23	44470731	44471195	Promoter (<=1kb)	ENSONIG00000001833	-0.567265
H3K27me3	LG14	20158946	20159432	Promoter (1-2kb)	ENSONIG00000006229	-0.565748
H3K27me3	LG7	57221076	57221507	Intron (ENSONIT00000018506/ENSONIG00000014687, intron 36 of 56)	ENSONIG00000014687	-0.56451
H3K27me3	LG6	27031507	27031993	Promoter (<=1kb)	ENSONIG00000018230	-0.561829
H3K27me3	LG14	25765927	25766759	Promoter (<=1kb)	ENSONIG00000011173	-0.561205
H3K27me3	LG14	20625259	20625553	Distal Intergenic	ENSONIG00000006200	-0.557212
H3K27me3	LG23	11602804	11603429	Promoter (<=1kb)	ENSONIG00000012186	-0.555592
H3K27me3	LG2	4730564	4730892	Promoter (<=1kb)	ENSONIG00000011560	-0.555431
H3K27me3	LG4	8570245	8570530	Promoter (<=1kb)	ENSONIG00000008236	-0.554837
H3K27me3	LG7	53410628	53411223	Promoter (<=1kb)	ENSONIG00000033192	-0.553896
H3K27me3	LG19	12489106	12489644	Promoter (<=1kb)	ENSONIG00000003712	-0.553575
H3K27me3	LG23	36229120	36229551	Promoter (2-3kb)	ENSONIG00000003195	-0.553164
H3K27me3	LG19	12193464	12194192	Exon (ENSONIT00000092569/ENSONIG00000039610, exon 2 of 2)	ENSONIG00000037833	-0.552829
H3K27me3	LG22	34275662	34275950	Distal Intergenic	ENSONIG00000007569	-0.550589
H3K27me3	LG11	8933562	8934451	Promoter (<=1kb)	ENSONIG00000020748	-0.550573
H3K27me3	LG10	23879338	23879946	Promoter (<=1kb)	ENSONIG00000017335	-0.550289
H3K27me3	LG14	7964031	7965366	Promoter (<=1kb)	ENSONIG00000020788	-0.630215
H3K27me3	LG2	26603543	26604181	Promoter (<=1kb)	ENSONIG00000012904	-0.538512
H3K27me3	LG18	10413861	10414405	Promoter (<=1kb)	ENSONIG00000010655	-0.550256
H3K27me3	LG6	15584882	15585127	Distal Intergenic	ENSONIG00000010053	-0.548492
H3K27me3	LG19	22580601	22580887	Promoter (<=1kb)	ENSONIG00000019580	-0.545772
H3K27me3	LG15	5317555	5317847	Promoter (<=1kb)	ENSONIG00000000819	-0.545373
H3K27me3	LG6	34057935	34058224	Promoter (<=1kb)	ENSONIG00000018880	-0.54289
H3K27me3	LG10	27785663	27785951	Promoter (2-3kb)	ENSONIG00000040412	-0.539442
H3K27me3	LG23	29571310	29571714	Distal Intergenic	ENSONIG00000029648	-0.5382
H3K27me3	LG12	37686579	37686868	Promoter (<=1kb)	ENSONIG00000000720	-0.534564
H3K27me3	MKQE02001914.1	12851	13195	Promoter (<=1kb)	ENSONIG00000037581	-0.533655
H3K27me3	LG18	25142036	25142321	Distal Intergenic	ENSONIG00000018450	-0.531419
H3K27me3	LG3	22175780	22176511	Promoter (<=1kb)	ENSONIG00000036026	-0.525159
H3K27me3	LG18	178158	178851	Promoter (1-2kb)	ENSONIG00000006378	-0.524316
H3K27me3	LG13	16893676	16894102	Promoter (<=1kb)	ENSONIG00000018496	-0.522728
H3K27me3	LG6	30780163	30780941	Promoter (<=1kb)	ENSONIG00000016358	-0.519369
H3K27me3	LG18	25119927	25120359	Distal Intergenic	ENSONIG00000018450	-0.519269
H3K27me3	LG23	36723608	36723958	Promoter (2-3kb)	ENSONIG00000003112	-0.519197
H3K27me3	LG7	16347389	16347674	Promoter (<=1kb)	ENSONIG00000007383	-0.514261
H3K27me3	LG23	30164253	30164543	Intron (ENSONIT00000054329/ENSONIG00000019204, intron 3 of 17)	ENSONIG00000019204	-0.512763
H3K27me3	LG8	20997504	20998083	Promoter (<=1kb)	ENSONIG00000019803	-0.508999
H3K27me3	LG8	10130709	10130994	Promoter (<=1kb)	ENSONIG00000032718	-0.507986
H3K27me3	LG5	22840016	22840501	Promoter (<=1kb)	ENSONIG00000019031	-0.507491
H3K27me3	LG5	30424859	30425443	Promoter (<=1kb)	ENSONIG00000020324	-0.505563
H3K27me3	LG20	14464609	14464934	Promoter (<=1kb)	ENSONIG00000017220	-0.50474
H3K27me3	LG5	14402242	14403029	Promoter (<=1kb)	ENSONIG00000000360	-0.50376
H3K27me3	LG12	1945943	1946712	Promoter (1-2kb)	ENSONIG00000020218	-0.658942
H3K27me3	LG6	31390516	31390810	Promoter (<=1kb)	ENSONIG00000017683	-0.500375
H3K27me3	LG9	2.21654e+07	2.21659e+07	Exon (ENSONIT00000018172/ENSONIG00000014439, exon 8 of 12)	ENSONIG00000014439
H3K27me3	LG7	2.21729e+07	2.21734e+07	Promoter (<=2kb)	ENSONIG00000014961
H3K27me3	LG22	2.21805e+07	2.21809e+07	Intron (ENSONIT00000055104/ENSONIG00000019676, intron 13 of 15)	ENSONIG00000019673
H3K36me2	LG1	13873115	13873810	Intron (ENSONIT00000088600/ENSONIG00000038261, intron 2 of 32)	ENSONIG00000038261	0.861801
H3K36me2	LG1	19479703	19479944	Promoter (<=1kb)	ENSONIG00000006167	0.610464
H3K36me2	LG1	20336469	20336805	Promoter (<=1kb)	ENSONIG00000006069	0.824128
H3K36me2	LG1	24567339	24568145	Intron (ENSONIT00000006916/ENSONIG00000005500, intron 57 of 69)	ENSONIG00000005500	0.916142
H3K36me2	LG1	25589974	25590228	Promoter (1-2kb)	ENSONIG00000001389	0.923332
H3K36me2	LG1	34474070	34474311	Promoter (<=1kb)	ENSONIG00000003138	0.550171
H3K36me2	LG10	15131500	15132013	Promoter (<=1kb)	ENSONIG00000035439	0.740224
H3K36me2	LG10	22731194	22731453	Promoter (<=1kb)	ENSONIG00000017252	0.649673
H3K36me2	LG10	23889995	23890264	Promoter (<=1kb)	ENSONIG00000041777	0.789882
H3K36me2	LG10	25747840	25748102	Promoter (<=1kb)	ENSONIG00000009511	0.559612
H3K36me2	LG10	29180643	29181011	Promoter (<=1kb)	ENSONIG00000016439	0.910791
H3K36me2	LG10	31430612	31431238	Distal Intergenic	ENSONIG00000040989	0.630003
H3K36me2	LG10	33441863	33442648	Intron (ENSONIT00000046267/ENSONIG00000017819, intron 4 of 25)	ENSONIG00000017819	0.539007
H3K36me2	LG11	1797660	1798138	Distal Intergenic	ENSONIG00000008042	0.882551
H3K36me2	LG11	1798318	1798826	Distal Intergenic	ENSONIG00000008042	0.555712
H3K36me2	LG11	6023924	6024270	Intron (ENSONIT00000008661/ENSONIG00000006860, intron 44 of 71)	ENSONIG00000006864	0.583675
H3K36me2	LG11	9002412	9002701	Distal Intergenic	ENSONIG00000020748	0.757673
H3K36me2	LG11	10916087	10916634	Intron (ENSONIT00000087845/ENSONIG00000007185, intron 2 of 66)	ENSONIG00000007185	0.78984
H3K36me2	LG11	25441522	25441952	Promoter (<=1kb)	ENSONIG00000011414	0.723442
H3K36me2	LG11	30702188	30702447	Intron (ENSONIT00000060369/ENSONIG00000006702, intron 1 of 7)	ENSONIG00000006702	0.719902
H3K36me2	LG11	31172580	31173274	Distal Intergenic	ENSONIG00000006656	0.974819
H3K36me2	LG11	31278420	31278857	Distal Intergenic	ENSONIG00000033284	0.970263
H3K36me2	LG11	34610955	34611196	Promoter (<=1kb)	ENSONIG00000008632	0.735681
H3K36me2	LG11	35959758	35960032	Promoter (<=1kb)	ENSONIG00000002284	0.647285
H3K36me2	LG11	38090000	38090303	Distal Intergenic	ENSONIG00000034210	0.847336
H3K36me2	LG12	9597677	9598071	Promoter (<=1kb)	ENSONIG00000011083	0.774299
H3K36me2	LG12	17552859	17553239	Promoter (<=1kb)	ENSONIG00000013663	0.569205
H3K36me2	LG12	24259429	24259932	Intron (ENSONIT00000088955/ENSONIG00000014534, intron 1 of 9)	ENSONIG00000015273	0.799827
H3K36me2	LG12	26528767	26529041	Distal Intergenic	ENSONIG00000035372	0.510559
H3K36me2	LG12	33287969	33288252	Promoter (<=1kb)	ENSONIG00000013978	0.801257
H3K36me2	LG13	2546144	2546629	Promoter (<=1kb)	ENSONIG00000034569	0.845308
H3K36me2	LG14	11625327	11625649	Distal Intergenic	ENSONIG00000034887	0.83946
H3K36me2	LG14	17219499	17220137	Distal Intergenic	ENSONIG00000005171	0.512945
H3K36me2	LG14	21214038	21214406	Promoter (<=1kb)	ENSONIG00000006124	0.763441
H3K36me2	LG14	21870059	21870345	Promoter (1-2kb)	ENSONIG00000006006	0.797708
H3K36me2	LG14	23718509	23719163	Promoter (<=1kb)	ENSONIG00000003676	0.956305
H3K36me2	LG14	26970878	26971121	Promoter (2-3kb)	ENSONIG00000013131	0.778104
H3K36me2	LG14	34828087	34828364	Promoter (<=1kb)	ENSONIG00000007743	0.658395
H3K36me2	LG14	36532448	36532725	Promoter (<=1kb)	ENSONIG00000001263	0.884184
H3K36me2	LG15	252449	252723	Intron (ENSONIT00000088002/ENSONIG00000001333, intron 2 of 3)	ENSONIG00000001333	0.556901
H3K36me2	LG15	4644188	4644905	Promoter (<=1kb)	ENSONIG00000000896	0.666333
H3K36me2	LG15	4645069	4645328	Promoter (<=1kb)	ENSONIG00000000896	0.759371
H3K36me2	LG15	5873105	5873438	Promoter (<=1kb)	ENSONIG00000000754	0.619313
H3K36me2	LG15	7836148	7836389	Promoter (<=1kb)	ENSONIG00000000500	0.785548
H3K36me2	LG15	16985275	16985534	Promoter (<=1kb)	ENSONIG00000005593	0.510019
H3K36me2	LG15	22995190	22995624	Promoter (<=1kb)	ENSONIG00000018698	0.898553
H3K36me2	LG15	32140375	32140616	Promoter (<=1kb)	ENSONIG00000012724	0.828631
H3K36me2	LG15	37324422	37324880	Distal Intergenic	ENSONIG00000007306	0.882605
H3K36me2	LG16	999164	999405	Promoter (<=1kb)	ENSONIG00000037138	0.810414
H3K36me2	LG16	2964376	2964667	Intron (ENSONIT00000042601/ENSONIG00000004414, intron 1 of 24)	ENSONIG00000004414	0.767211
H3K36me2	LG16	5611829	5612188	Distal Intergenic	ENSONIG00000004617	0.514736
H3K36me2	LG16	6929100	6929362	Promoter (<=1kb)	ENSONIG00000042756	0.616323
H3K36me2	LG16	13829298	13829572	Promoter (2-3kb)	ENSONIG00000004127	0.760552
H3K36me2	LG16	17800563	17800829	Promoter (1-2kb)	ENSONIG00000021744	0.554951
H3K36me2	LG16	21622394	21622935	Distal Intergenic	ENSONIG00000006612	0.681198
H3K36me2	LG16	21632883	21633482	Distal Intergenic	ENSONIG00000006612	0.553798
H3K36me2	LG16	35970838	35971552	Distal Intergenic	ENSONIG00000017448	0.776271
H3K36me2	LG17	7454832	7455248	Promoter (<=1kb)	ENSONIG00000016783	0.707933
H3K36me2	LG17	8802418	8802758	Intron (ENSONIT00000045536/ENSONIG00000016874, intron 2 of 12)	ENSONIG00000016874	0.725698
H3K36me2	LG17	11028194	11028551	Promoter (1-2kb)	ENSONIG00000011640	0.922977
H3K36me2	LG17	29181501	29181742	Promoter (<=1kb)	ENSONIG00000010950	0.807171
H3K36me2	LG17	31228430	31228696	Intron (ENSONIT00000010471/ENSONIG00000008317, intron 23 of 23)	ENSONIG00000008332	0.543913
H3K36me2	LG17	32196581	32196822	Promoter (<=1kb)	ENSONIG00000008932	0.734021
H3K36me2	LG17	34301022	34301388	Intron (ENSONIT00000044182/ENSONIG00000011923, intron 8 of 22)	ENSONIG00000040787	0.599201
H3K36me2	LG17	38764441	38765179	Promoter (<=1kb)	ENSONIG00000008060	0.916568
H3K36me2	LG18	10746931	10747451	Promoter (<=1kb)	ENSONIG00000010587	0.690612
H3K36me2	LG18	10785733	10786127	Promoter (<=1kb)	ENSONIG00000010566	0.929845
H3K36me2	LG18	16139955	16140503	Promoter (<=1kb)	ENSONIG00000009839	0.810303
H3K36me2	LG18	16373869	16374508	Distal Intergenic	ENSONIG00000031400	0.807887
H3K36me2	LG18	22945307	22945614	Promoter (<=1kb)	ENSONIG00000018609	0.63105
H3K36me2	LG18	24730551	24730850	Intron (ENSONIT00000089588/ENSONIG00000018477, intron 10 of 10)	ENSONIG00000018478	0.760753
H3K36me2	LG18	30874638	30875042	Distal Intergenic	ENSONIG00000017707	0.669243
H3K36me2	LG19	984507	984915	Intron (ENSONIT00000041703/ENSONIG00000001733, intron 8 of 17)	ENSONIG00000001743	0.605189
H3K36me2	LG19	2743186	2743462	Promoter (<=1kb)	ENSONIG00000011387	0.951033
H3K36me2	LG19	3472750	3473160	Distal Intergenic	ENSONIG00000001719	0.941728
H3K36me2	LG19	8568039	8568298	Promoter (<=1kb)	ENSONIG00000012217	0.59397
H3K36me2	LG19	19508766	19509180	Distal Intergenic	ENSONIG00000000897	0.845685
H3K36me2	LG19	24044317	24044650	Promoter (<=1kb)	ENSONIG00000019540	0.524407
H3K36me2	LG19	29588757	29589061	Promoter (<=1kb)	ENSONIG00000011789	0.764853
H3K36me2	LG2	3895558	3895922	Promoter (<=1kb)	ENSONIG00000004081	0.924812
H3K36me2	LG2	6430490	6430766	Promoter (<=1kb)	ENSONIG00000004263	0.581666
H3K36me2	LG2	14339947	14340617	Promoter (<=1kb)	ENSONIG00000037027	0.864974
H3K36me2	LG2	19246326	19246618	Promoter (<=1kb)	ENSONIG00000002669	0.714151
H3K36me2	LG2	21058187	21058428	Promoter (<=1kb)	ENSONIG00000038051	0.776791
H3K36me2	LG2	25341253	25341539	Promoter (<=1kb)	ENSONIG00000013049	0.738883
H3K36me2	LG2	26024222	26024463	Promoter (<=1kb)	ENSONIG00000012984	0.881639
H3K36me2	LG2	26611943	26612279	Promoter (<=1kb)	ENSONIG00000012895	0.624768
H3K36me2	LG2	29126058	29126357	Promoter (1-2kb)	ENSONIG00000017702	0.53786
H3K36me2	LG20	1145008	1145398	Promoter (1-2kb)	ENSONIG00000014853	0.510011
H3K36me2	LG20	1220507	1220828	Promoter (1-2kb)	ENSONIG00000014835	0.726356
H3K36me2	LG20	11398184	11398471	Promoter (2-3kb)	ENSONIG00000016911	0.525398
H3K36me2	LG20	19090324	19090565	Intron (ENSONIT00000058014/ENSONIG00000012260, intron 6 of 13)	ENSONIG00000012260	0.741491
H3K36me2	LG20	24628177	24628641	Promoter (<=1kb)	ENSONIG00000001927	0.764922
H3K36me2	LG20	30749826	30750280	Promoter (<=1kb)	ENSONIG00000009102	0.804564
H3K36me2	LG22	1240091	1240375	Promoter (<=1kb)	ENSONIG00000003956	0.556946
H3K36me2	LG22	11504706	11505207	Promoter (<=1kb)	ENSONIG00000017737	0.926693
H3K36me2	LG22	15594675	15594954	Promoter (<=1kb)	ENSONIG00000042521	0.524826
H3K36me2	LG22	30535389	30535676	Promoter (<=1kb)	ENSONIG00000007720	0.674649
H3K36me2	LG22	35810387	35810689	Promoter (<=1kb)	ENSONIG00000010325	0.707965
H3K36me2	LG22	38844450	38845086	Promoter (<=1kb)	ENSONIG00000010308	0.615444
H3K36me2	LG22	38867444	38867743	Promoter (<=1kb)	ENSONIG00000010312	0.620097
H3K36me2	LG23	5350883	5351335	Promoter (<=1kb)	ENSONIG00000008803	0.852651
H3K36me2	LG23	29591465	29591971	Distal Intergenic	ENSONIG00000029648	0.750965
H3K36me2	LG23	35961412	35961687	Promoter (<=1kb)	ENSONIG00000004574	0.699225
H3K36me2	LG23	41671198	41671663	Promoter (<=1kb)	ENSONIG00000002354	0.554695
H3K36me2	LG23	45006051	45006382	Intron (ENSONIT00000002197/ENSONIG00000001753, intron 1 of 2)	ENSONIG00000001753	0.567534
H3K36me2	LG3	3512536	3513038	Promoter (<=1kb)	ENSONIG00000015728	0.517034
H3K36me2	LG3	10498488	10498757	Promoter (<=1kb)	ENSONIG00000013499	0.746824
H3K36me2	LG3	82199945	82200536	Promoter (2-3kb)	ENSONIG00000030303	0.67649
H3K36me2	LG4	781563	781822	Promoter (<=1kb)	ENSONIG00000003456	0.988699
H3K36me2	LG4	834838	835204	Distal Intergenic	ENSONIG00000020625	0.730857
H3K36me2	LG4	2254947	2255412	Promoter (<=1kb)	ENSONIG00000007808	0.779552
H3K36me2	LG4	2268364	2268605	Promoter (<=1kb)	ENSONIG00000007799	0.690733
H3K36me2	LG4	5433528	5433813	Promoter (<=1kb)	ENSONIG00000006439	0.798925
H3K36me2	LG4	7259210	7259474	Exon (ENSONIT00000008320/ENSONIG00000006589, exon 2 of 3)	ENSONIG00000006589	0.800857
H3K36me2	LG4	8205439	8205911	Promoter (<=1kb)	ENSONIG00000038123	0.614693
H3K36me2	LG4	14196300	14196690	Distal Intergenic	ENSONIG00000021193	0.560692
H3K36me2	LG4	28834063	28834352	Promoter (<=1kb)	ENSONIG00000000734	0.727988
H3K36me2	LG4	30034350	30034609	Promoter (1-2kb)	ENSONIG00000036004	0.98117
H3K36me2	LG4	32272834	32273112	Promoter (<=1kb)	ENSONIG00000009534	0.635109
H3K36me2	LG4	34687962	34688203	Promoter (<=1kb)	ENSONIG00000009269	0.737898
H3K36me2	LG5	4662975	4663538	Promoter (<=1kb)	ENSONIG00000005320	0.856207
H3K36me2	LG5	14101168	14101650	Distal Intergenic	ENSONIG00000000371	0.57394
H3K36me2	LG5	15095205	15095826	Promoter (<=1kb)	ENSONIG00000027168	0.921569
H3K36me2	LG5	19681394	19681690	Promoter (2-3kb)	ENSONIG00000014379	0.774882
H3K36me2	LG5	26650143	26650835	Promoter (<=1kb)	ENSONIG00000019380	0.722682
H3K36me2	LG5	28920528	28921001	Promoter (<=1kb)	ENSONIG00000020359	0.699028
H3K36me2	LG5	29566772	29567197	Intron (ENSONIT00000053109/ENSONIG00000020350, intron 3 of 11)	ENSONIG00000020350	0.679159
H3K36me2	LG5	33804117	33804390	Intron (ENSONIT00000052067/ENSONIG00000020245, intron 8 of 12)	ENSONIG00000020243	0.821492
H3K36me2	LG5	39064576	39065613	Promoter (1-2kb)	ENSONIG00000003381	0.758588
H3K36me2	LG6	3762365	3762766	Promoter (<=1kb)	ENSONIG00000018162	0.737566
H3K36me2	LG6	4655623	4655986	Promoter (<=1kb)	ENSONIG00000010924	0.60167
H3K36me2	LG6	6182214	6182490	Promoter (<=1kb)	ENSONIG00000000285	0.679742
H3K36me2	LG6	24374934	24375371	Promoter (<=1kb)	ENSONIG00000018025	0.762171
H3K36me2	LG6	39394934	39395367	Promoter (1-2kb)	ENSONIG00000043142	0.560443
H3K36me2	LG7	914691	914988	Distal Intergenic	ENSONIG00000028647	0.829056
H3K36me2	LG7	1002049	1002496	Promoter (<=1kb)	ENSONIG00000028647	0.944458
H3K36me2	LG7	6630355	6630614	Promoter (<=1kb)	ENSONIG00000011063	0.65107
H3K36me2	LG7	8318095	8318474	Promoter (<=1kb)	ENSONIG00000011282	0.697564
H3K36me2	LG7	17473777	17474068	Promoter (2-3kb)	ENSONIG00000007629	0.676691
H3K36me2	LG7	20480494	20480765	Promoter (<=1kb)	ENSONIG00000033846	0.515616
H3K36me2	LG7	30219436	30219788	Intron (ENSONIT00000016361/ENSONIG00000012998, intron 1 of 6)	ENSONIG00000012998	0.810223
H3K36me2	LG7	37323644	37324071	Promoter (<=1kb)	ENSONIG00000012541	0.910502
H3K36me2	LG7	37612049	37612290	Intron (ENSONIT00000015842/ENSONIG00000012573, intron 8 of 9)	ENSONIG00000012573	0.617802
H3K36me2	LG7	41073872	41074148	3' UTR	ENSONIG00000003909	0.512474
H3K36me2	LG7	50226465	50226927	Promoter (<=1kb)	ENSONIG00000008305	0.931033
H3K36me2	LG7	51952754	51953027	Intron (ENSONIT00000019368/ENSONIG00000015382, intron 7 of 13)	ENSONIG00000015382	0.708553
H3K36me2	LG7	59613161	59613420	Promoter (<=1kb)	ENSONIG00000014488	0.838484
H3K36me2	LG8	8015673	8015949	Distal Intergenic	ENSONIG00000020784	0.626835
H3K36me2	LG8	29499776	29500455	Promoter (<=1kb)	ENSONIG00000007288	0.592472
H3K36me2	LG9	1690523	1690799	Promoter (<=1kb)	ENSONIG00000013422	0.949441
H3K36me2	LG9	2235470	2236118	Distal Intergenic	ENSONIG00000017656	0.544833
H3K36me2	LG9	4960136	4960551	Promoter (<=1kb)	ENSONIG00000016486	0.831822
H3K36me2	LG9	14427116	14427564	Promoter (<=1kb)	ENSONIG00000006247	0.727201
H3K36me2	LG9	16871537	16871823	Distal Intergenic	ENSONIG00000005939	0.62849
H3K36me2	LG9	20247696	20247970	Promoter (<=1kb)	ENSONIG00000014298	0.619412
H3K36me2	MKQE02000842.1	11971	12458	Promoter (<=1kb)	ENSONIG00000027883	0.737727
H3K36me2	MT	2794	3105	Promoter (<=1kb)	ENSONIG00000042655	0.801672
H3K36me2	MKQE02001809.1	24506	24780	Distal Intergenic	ENSONIG00000035561	0.731125
H3K36me2	MKQE02002433.1	13560	13843	Promoter (<=1kb)	ENSONIG00000042503	0.83545
H3K36me2	LG1	1.89342e+07	1.89346e+07	Intron (ENSONIT00000088600/ENSONIG00000038261, intron 2 of 33)	ENSONIG00000038261	0.71606
H3K36me3	LG1	20336499	20337040	Promoter (<=1kb)	ENSONIG00000006069	0.548979
H3K36me3	LG1	36490587	36490901	Distal Intergenic	ENSONIG00000003205	0.844108
H3K36me3	LG10	15131408	15131914	Promoter (<=1kb)	ENSONIG00000035439	0.743361
H3K36me3	LG10	16386707	16387053	Promoter (<=1kb)	ENSONIG00000012706	0.887769
H3K36me3	LG10	23209807	23210085	Promoter (<=1kb)	ENSONIG00000017282	0.720264
H3K36me3	LG10	24335953	24336231	Promoter (<=1kb)	ENSONIG00000017380	0.538477
H3K36me3	LG11	1786323	1786601	Promoter (<=1kb)	ENSONIG00000008042	0.702644
H3K36me3	LG11	5710760	5711095	Distal Intergenic	ENSONIG00000006883	0.727954
H3K36me3	LG11	22694945	22695337	Promoter (<=1kb)	ENSONIG00000031924	0.818786
H3K36me3	LG11	33451608	33451943	Intron (ENSONIT00000092755/ENSONIG00000008697, intron 4 of 4)	ENSONIG00000008699	0.79491
H3K36me3	LG11	34610990	34611398	Promoter (<=1kb)	ENSONIG00000008632	0.662473
H3K36me3	LG11	37456845	37457134	Intron (ENSONIT00000089181/ENSONIG00000002034, intron 6 of 7)	ENSONIG00000002034	0.55724
H3K36me3	LG11	37508963	37509191	Intron (ENSONIT00000089181/ENSONIG00000002034, intron 6 of 7)	ENSONIG00000002034	0.552382
H3K36me3	LG11	38089992	38090463	Distal Intergenic	ENSONIG00000034210	0.565653
H3K36me3	LG12	11772568	11773050	Promoter (<=1kb)	ENSONIG00000010848	0.932729
H3K36me3	LG12	12277332	12277624	Promoter (<=1kb)	ENSONIG00000010714	0.73906
H3K36me3	LG12	17552654	17553156	Promoter (<=1kb)	ENSONIG00000013663	0.773637
H3K36me3	LG12	18452200	18452504	Distal Intergenic	ENSONIG00000013407	0.606474
H3K36me3	LG12	38114924	38115202	Promoter (2-3kb)	ENSONIG00000000590	0.681884
H3K36me3	LG12	38283267	38283750	Promoter (<=1kb)	ENSONIG00000035837	0.861426
H3K36me3	LG13	1911928	1912269	Distal Intergenic	ENSONIG00000007010	0.970261
H3K36me3	LG14	23718656	23719003	Promoter (<=1kb)	ENSONIG00000003676	0.775666
H3K36me3	LG14	26970836	26971297	Promoter (2-3kb)	ENSONIG00000013131	0.559874
H3K36me3	LG15	10120042	10120567	Promoter (<=1kb)	ENSONIG00000013477	0.509157
H3K36me3	LG15	22995175	22995668	Promoter (<=1kb)	ENSONIG00000018698	0.681025
H3K36me3	LG16	999089	999367	Promoter (<=1kb)	ENSONIG00000037138	0.754516
H3K36me3	LG16	8447440	8447895	Promoter (<=1kb)	ENSONIG00000034710	0.769894
H3K36me3	LG16	32996753	32997119	Promoter (2-3kb)	ENSONIG00000013816	0.743901
H3K36me3	LG16	35970785	35971561	Distal Intergenic	ENSONIG00000017448	0.965875
H3K36me3	LG16	36037126	36037643	Distal Intergenic	ENSONIG00000017448	0.565284
H3K36me3	LG17	1052891	1053169	Promoter (<=1kb)	ENSONIG00000034428	0.816365
H3K36me3	LG17	24055952	24056232	Promoter (<=1kb)	ENSONIG00000007753	0.737337
H3K36me3	LG17	31907576	31907854	Promoter (<=1kb)	ENSONIG00000031854	0.871344
H3K36me3	LG17	32642746	32643100	Promoter (<=1kb)	ENSONIG00000028969	0.756169
H3K36me3	LG17	34104348	34104738	Promoter (<=1kb)	ENSONIG00000022177	0.930447
H3K36me3	LG17	35517151	35517465	Promoter (1-2kb)	ENSONIG00000011808	0.606438
H3K36me3	LG17	38764444	38764758	Promoter (<=1kb)	ENSONIG00000008062	0.842678
H3K36me3	LG18	4571957	4572258	Distal Intergenic	ENSONIG00000010974	0.620685
H3K36me3	LG18	16139768	16140462	Promoter (<=1kb)	ENSONIG00000009839	0.6657
H3K36me3	LG18	22945305	22945795	Promoter (<=1kb)	ENSONIG00000018609	0.597128
H3K36me3	LG19	8567930	8568252	Promoter (<=1kb)	ENSONIG00000012217	0.549424
H3K36me3	LG19	14579028	14579421	Intron (ENSONIT00000061210/ENSONIG00000005043, intron 3 of 7)	ENSONIG00000037872	0.518289
H3K36me3	LG19	19508673	19509180	Distal Intergenic	ENSONIG00000000897	0.604248
H3K36me3	LG2	2265903	2266241	Promoter (<=1kb)	ENSONIG00000011522	0.784021
H3K36me3	LG2	6421134	6421412	Distal Intergenic	ENSONIG00000004263	0.591453
H3K36me3	LG2	6430857	6431237	Promoter (<=1kb)	ENSONIG00000004263	0.740879
H3K36me3	LG2	14339963	14340275	Promoter (<=1kb)	ENSONIG00000037027	0.602204
H3K36me3	LG2	24398223	24398588	Promoter (1-2kb)	ENSONIG00000004895	0.748215
H3K36me3	LG2	26611923	26612316	Promoter (<=1kb)	ENSONIG00000012895	0.794079
H3K36me3	LG20	1220418	1220882	Promoter (1-2kb)	ENSONIG00000014835	0.678713
H3K36me3	LG20	15070387	15070677	Promoter (<=1kb)	ENSONIG00000017310	0.601631
H3K36me3	LG20	24628190	24628643	Promoter (<=1kb)	ENSONIG00000001927	0.667049
H3K36me3	LG20	32940365	32940753	Promoter (<=1kb)	ENSONIG00000000481	0.921926
H3K36me3	LG20	35143007	35143351	Promoter (<=1kb)	ENSONIG00000017941	0.576198
H3K36me3	LG22	1239955	1240245	Promoter (<=1kb)	ENSONIG00000003956	0.728965
H3K36me3	LG22	10094209	10094506	Promoter (<=1kb)	ENSONIG00000005021	0.749151
H3K36me3	LG22	15594623	15594921	Promoter (<=1kb)	ENSONIG00000042521	0.501003
H3K36me3	LG22	28603064	28603342	Promoter (<=1kb)	ENSONIG00000029144	0.537403
H3K36me3	LG22	32030178	32030471	Distal Intergenic	ENSONIG00000033629	0.647489
H3K36me3	LG23	5351062	5351385	Promoter (<=1kb)	ENSONIG00000008803	0.956645
H3K36me3	LG23	12782992	12783420	Promoter (<=1kb)	ENSONIG00000015196	0.530948
H3K36me3	LG23	37247695	37247973	Distal Intergenic	ENSONIG00000003049	0.643492
H3K36me3	LG23	39667226	39667616	Promoter (<=1kb)	ENSONIG00000002600	0.676105
H3K36me3	LG23	41671344	41671596	Promoter (<=1kb)	ENSONIG00000002354	0.702597
H3K36me3	LG3	11593230	11593564	Promoter (<=1kb)	ENSONIG00000038178	0.702639
H3K36me3	LG4	781540	782012	Promoter (<=1kb)	ENSONIG00000003456	0.919372
H3K36me3	LG4	2255102	2255442	Promoter (<=1kb)	ENSONIG00000007808	0.629107
H3K36me3	LG4	3348551	3348784	Promoter (1-2kb)	ENSONIG00000006223	0.513549
H3K36me3	LG4	13801658	13801988	Promoter (<=1kb)	ENSONIG00000019434	0.763774
H3K36me3	LG4	17564078	17564540	Promoter (<=1kb)	ENSONIG00000002268	0.64609
H3K36me3	LG4	34688345	34688845	Promoter (<=1kb)	ENSONIG00000009269	0.774715
H3K36me3	LG4	34689015	34689243	Promoter (<=1kb)	ENSONIG00000009269	0.623082
H3K36me3	LG4	34946436	34946719	Promoter (<=1kb)	ENSONIG00000009254	0.836031
H3K36me3	LG5	5742703	5743160	Promoter (<=1kb)	ENSONIG00000005123	0.505445
H3K36me3	LG5	5915275	5915586	Promoter (<=1kb)	ENSONIG00000005094	0.725242
H3K36me3	LG5	5958763	5959187	Promoter (<=1kb)	ENSONIG00000005090	0.660207
H3K36me3	LG5	15095485	15095842	Promoter (<=1kb)	ENSONIG00000027168	0.553527
H3K36me3	LG5	22997695	22998006	Promoter (<=1kb)	ENSONIG00000019039	0.755073
H3K36me3	LG5	26650108	26650663	Promoter (<=1kb)	ENSONIG00000019380	0.817219
H3K36me3	LG5	28920535	28921011	Promoter (<=1kb)	ENSONIG00000020359	0.703784
H3K36me3	LG5	39167633	39167885	Promoter (1-2kb)	ENSONIG00000005085	0.728458
H3K36me3	LG6	8484686	8485100	Promoter (1-2kb)	ENSONIG00000016943	0.824721
H3K36me3	LG6	17191202	17191654	Exon (ENSONIT00000025892/ENSONIG00000017440, exon 7 of 16)	ENSONIG00000017440	0.897704
H3K36me3	LG6	40962911	40963289	Promoter (<=1kb)	ENSONIG00000006739	0.518307
H3K36me3	LG6	40987434	40987737	Exon (ENSONIT00000066905/ENSONIG00000006739, exon 30 of 30)	ENSONIG00000006741	0.561515
H3K36me3	LG6	42392556	42392887	Promoter (<=1kb)	ENSONIG00000007242	0.745917
H3K36me3	LG7	8262092	8262453	Promoter (2-3kb)	ENSONIG00000011270	0.80722
H3K36me3	LG7	29908585	29908904	Distal Intergenic	ENSONIG00000013026	0.568121
H3K36me3	LG7	32923537	32923952	Promoter (<=1kb)	ENSONIG00000012713	0.828947
H3K36me3	LG7	37324098	37324430	Promoter (<=1kb)	ENSONIG00000012541	0.717664
H3K36me3	LG7	43588560	43588908	Promoter (<=1kb)	ENSONIG00000015614	0.849987
H3K36me3	LG7	50226527	50226895	Promoter (<=1kb)	ENSONIG00000008305	0.675043
H3K36me3	LG7	59613188	59613616	Promoter (<=1kb)	ENSONIG00000014488	0.724802
H3K36me3	LG8	5172944	5173277	Promoter (<=1kb)	ENSONIG00000018193	0.844581
H3K36me3	LG8	8900820	8901191	Promoter (<=1kb)	ENSONIG00000020785	0.802274
H3K36me3	LG8	16668925	16669177	Promoter (<=1kb)	ENSONIG00000038757	0.811332
H3K36me3	LG9	2235452	2236150	Distal Intergenic	ENSONIG00000017656	0.617846
H3K36me3	LG9	2283752	2284079	Distal Intergenic	ENSONIG00000017651	0.631429
H3K36me3	LG9	2441424	2441706	Distal Intergenic	ENSONIG00000009875	0.802111
H3K36me3	LG9	4960092	4960536	Promoter (<=1kb)	ENSONIG00000016486	0.858524
H3K36me3	LG9	14427118	14427548	Promoter (<=1kb)	ENSONIG00000006247	0.541654
H3K36me3	LG9	14721273	14721551	Promoter (<=1kb)	ENSONIG00000006206	0.714313
H3K36me3	MKQE02001494.1	170605	170914	Promoter (<=1kb)	ENSONIG00000036228	0.854132
H3K36me3	MKQE02000219.1	64134	64506	Distal Intergenic	ENSONIG00000031257	0.841748
H3K36me3	MKQE02001661.1	11324	11599	Distal Intergenic	ENSONIG00000039921	0.550513
H3K36me3	MKQE02002279.1	13361	13585	Distal Intergenic	ENSONIG00000039602	0.515771
H3K36me3	MKQE02002437.1	14077	14322	Promoter (<=1kb)	ENSONIG00000041961	0.865749
