# Supplementary material for: Heat inducible nuclear translocation of Kdm6bb drives temperature dependent sex reversal in Nile tilapia
Source: PLoS Genet. 2025 Apr 30;21(4):e1011664. doi: 10.1371/journal.pgen.1011664 (PMC12043187; doi:10.1371/journal.pgen.1011664)
Supplement: S9 Data — (XLSX) [file pgen.1011664.s016.xlsx]

## Sheet: S9
#KEGG and GO enrichment analyses were conducted on the genes regulated by the corresponding marks.
Mark	GO	ID	Description	GeneRatio	BgRatio	pvalue	p.adjust	qvalue	geneID	Count
H3k4me2	biologcial process	GO:0030198	extracellular matrix organization	25/550	192/20427	7.66273e-11	6.48175e-08	5.56375e-08	ENSDARG00000011821/ENSDARG00000094408/ENSDARG00000096586/ENSDARG00000002235/ENSDARG00000035809/ENSDARG00000088745/ENSDARG00000075209/ENSDARG00000039563/ENSDARG00000104267/ENSDARG00000029124/ENSDARG00000092806/ENSDARG00000071586/ENSDARG00000020007/ENSDARG00000038683/ENSDARG00000090783/ENSDARG00000055009/ENSDARG00000005762/ENSDARG00000051962/ENSDARG00000017676/ENSDARG00000008388/ENSDARG00000054451/…	25
H3k4me2	Biological process	GO:0043062	extracellular structure organization	25/550	192/20427	7.66273e-11	6.48175e-08	5.56375e-08	ENSDARG00000011821/ENSDARG00000094408/ENSDARG00000096586/ENSDARG00000002235/ENSDARG00000035809/ENSDARG00000088745/ENSDARG00000075209/ENSDARG00000039563/ENSDARG00000104267/ENSDARG00000029124/ENSDARG00000092806/ENSDARG00000071586/ENSDARG00000020007/ENSDARG00000038683/ENSDARG00000090783/ENSDARG00000055009/ENSDARG00000005762/ENSDARG00000051962/ENSDARG00000017676/ENSDARG00000008388/ENSDARG00000054451/…	25
H3k4me2	Biological process	GO:0045229	external encapsulating structure organization	25/550	193/20427	8.5851e-11	6.48175e-08	5.56375e-08	ENSDARG00000011821/ENSDARG00000094408/ENSDARG00000096586/ENSDARG00000002235/ENSDARG00000035809/ENSDARG00000088745/ENSDARG00000075209/ENSDARG00000039563/ENSDARG00000104267/ENSDARG00000029124/ENSDARG00000092806/ENSDARG00000071586/ENSDARG00000020007/ENSDARG00000038683/ENSDARG00000090783/ENSDARG00000055009/ENSDARG00000005762/ENSDARG00000051962/ENSDARG00000017676/ENSDARG00000008388/ENSDARG00000054451/…	25
H3k4me2	Biological process	GO:0085029	extracellular matrix assembly	11/550	30/20427	1.67765e-10	9.49969e-08	8.15426e-08	ENSDARG00000094408/ENSDARG00000096586/ENSDARG00000002235/ENSDARG00000088745/ENSDARG00000092806/ENSDARG00000038683/ENSDARG00000090783/ENSDARG00000005762/ENSDARG00000008388/ENSDARG00000038682/ENSDARG00000101844	11
H3k4me2	Biological process	GO:0048251	elastic fiber assembly	7/550	10/20427	1.10516e-09	5.00636e-07	4.29731e-07	ENSDARG00000094408/ENSDARG00000096586/ENSDARG00000088745/ENSDARG00000092806/ENSDARG00000038683/ENSDARG00000090783/ENSDARG00000038682	7
H3k4me2	Biological process	GO:0021782	glial cell development	15/550	120/20427	8.22521e-07	0.000310502	0.000266526	ENSDARG00000001634/ENSDARG00000019231/ENSDARG00000002952/ENSDARG00000056407/ENSDARG00000018423/ENSDARG00000017676/ENSDARG00000055226/ENSDARG00000031075/ENSDARG00000097683/ENSDARG00000007990/ENSDARG00000053493/ENSDARG00000001676/ENSDARG00000060758/ENSDARG00000075261/ENSDARG00000099093	15
H3k4me2	Biological process	GO:0015711	organic anion transport	23/550	274/20427	1.621e-06	0.000524509	0.000450223	ENSDARG00000008100/ENSDARG00000089885/ENSDARG00000017365/ENSDARG00000073978/ENSDARG00000052330/ENSDARG00000010096/ENSDARG00000026726/ENSDARG00000061120/ENSDARG00000075831/ENSDARG00000036427/ENSDARG00000055791/ENSDARG00000055226/ENSDARG00000045306/ENSDARG00000092553/ENSDARG00000054609/ENSDARG00000020718/ENSDARG00000099265/ENSDARG00000012881/ENSDARG00000042859/ENSDARG00000060246/ENSDARG00000076381/…	23
H3k4me2	Biological process	GO:0046942	carboxylic acid transport	20/550	218/20427	1.99006e-06	0.000563437	0.000483638	ENSDARG00000008100/ENSDARG00000089885/ENSDARG00000017365/ENSDARG00000073978/ENSDARG00000010096/ENSDARG00000026726/ENSDARG00000061120/ENSDARG00000075831/ENSDARG00000036427/ENSDARG00000055791/ENSDARG00000055226/ENSDARG00000045306/ENSDARG00000054609/ENSDARG00000020718/ENSDARG00000099265/ENSDARG00000042859/ENSDARG00000060246/ENSDARG00000076381/ENSDARG00000099186/ENSDARG00000101481	20
H3k4me2	Biological process	GO:0015849	organic acid transport	20/550	220/20427	2.292e-06	0.000576821	0.000495126	ENSDARG00000008100/ENSDARG00000089885/ENSDARG00000017365/ENSDARG00000073978/ENSDARG00000010096/ENSDARG00000026726/ENSDARG00000061120/ENSDARG00000075831/ENSDARG00000036427/ENSDARG00000055791/ENSDARG00000055226/ENSDARG00000045306/ENSDARG00000054609/ENSDARG00000020718/ENSDARG00000099265/ENSDARG00000042859/ENSDARG00000060246/ENSDARG00000076381/ENSDARG00000099186/ENSDARG00000101481	20
H3k4me2	Biological process	GO:1903825	organic acid transmembrane transport	13/550	102/20427	3.5547e-06	0.000731946	0.000628281	ENSDARG00000008100/ENSDARG00000089885/ENSDARG00000017365/ENSDARG00000010096/ENSDARG00000075831/ENSDARG00000036427/ENSDARG00000055791/ENSDARG00000055226/ENSDARG00000020718/ENSDARG00000099265/ENSDARG00000042859/ENSDARG00000076381/ENSDARG00000099186	13
H3k4me2	Biological process	GO:1905039	carboxylic acid transmembrane transport	13/550	102/20427	3.5547e-06	0.000731946	0.000628281	ENSDARG00000008100/ENSDARG00000089885/ENSDARG00000017365/ENSDARG00000010096/ENSDARG00000075831/ENSDARG00000036427/ENSDARG00000055791/ENSDARG00000055226/ENSDARG00000020718/ENSDARG00000099265/ENSDARG00000042859/ENSDARG00000076381/ENSDARG00000099186	13
H3k4me2	Biological process	GO:0008064	regulation of actin polymerization or depolymerization	14/550	119/20427	3.95131e-06	0.000745811	0.000640182	ENSDARG00000099672/ENSDARG00000019231/ENSDARG00000102415/ENSDARG00000003952/ENSDARG00000045417/ENSDARG00000058348/ENSDARG00000030490/ENSDARG00000027063/ENSDARG00000032482/ENSDARG00000097683/ENSDARG00000011459/ENSDARG00000012729/ENSDARG00000101441/ENSDARG00000001909	14
H3k4me2	Biological process	GO:0030832	regulation of actin filament length	14/550	121/20427	4.81576e-06	0.000839054	0.00072022	ENSDARG00000099672/ENSDARG00000019231/ENSDARG00000102415/ENSDARG00000003952/ENSDARG00000045417/ENSDARG00000058348/ENSDARG00000030490/ENSDARG00000027063/ENSDARG00000032482/ENSDARG00000097683/ENSDARG00000011459/ENSDARG00000012729/ENSDARG00000101441/ENSDARG00000001909	14
H3k4me2	Biological process	GO:0030833	regulation of actin filament polymerization	13/550	114/20427	1.22769e-05	0.00198623	0.00170492	ENSDARG00000099672/ENSDARG00000019231/ENSDARG00000102415/ENSDARG00000003952/ENSDARG00000045417/ENSDARG00000058348/ENSDARG00000030490/ENSDARG00000027063/ENSDARG00000032482/ENSDARG00000097683/ENSDARG00000011459/ENSDARG00000012729/ENSDARG00000001909	13
H3k4me2	Biological process	GO:0030834	regulation of actin filament depolymerization	9/550	59/20427	2.63962e-05	0.00373671	0.00320748	ENSDARG00000099672/ENSDARG00000019231/ENSDARG00000102415/ENSDARG00000058348/ENSDARG00000030490/ENSDARG00000097683/ENSDARG00000011459/ENSDARG00000101441/ENSDARG00000001909	9
H3k4me2	Biological process	GO:0030835	negative regulation of actin filament depolymerization	9/550	59/20427	2.63962e-05	0.00373671	0.00320748	ENSDARG00000099672/ENSDARG00000019231/ENSDARG00000102415/ENSDARG00000058348/ENSDARG00000030490/ENSDARG00000097683/ENSDARG00000011459/ENSDARG00000101441/ENSDARG00000001909	9
H3k4me2	Biological process	GO:0001501	skeletal system development	28/550	448/20427	3.59594e-05	0.00457768	0.00392935	ENSDARG00000011821/ENSDARG00000052846/ENSDARG00000002235/ENSDARG00000017882/ENSDARG00000035809/ENSDARG00000002952/ENSDARG00000039563/ENSDARG00000020007/ENSDARG00000058115/ENSDARG00000011876/ENSDARG00000036232/ENSDARG00000070360/ENSDARG00000002601/ENSDARG00000016526/ENSDARG00000018423/ENSDARG00000008388/ENSDARG00000012078/ENSDARG00000070494/ENSDARG00000070338/ENSDARG00000092809/ENSDARG00000019353/…	28
H3k4me2	Biological process	GO:0042063	gliogenesis	16/550	184/20427	4.01814e-05	0.00457768	0.00392935	ENSDARG00000001634/ENSDARG00000019231/ENSDARG00000002952/ENSDARG00000056407/ENSDARG00000026726/ENSDARG00000018423/ENSDARG00000017676/ENSDARG00000055226/ENSDARG00000031075/ENSDARG00000097683/ENSDARG00000007990/ENSDARG00000053493/ENSDARG00000001676/ENSDARG00000060758/ENSDARG00000075261/ENSDARG00000099093	16
H3k4me2	Biological process	GO:0008284	positive regulation of cell population proliferation	15/550	165/20427	4.16437e-05	0.00457768	0.00392935	ENSDARG00000045695/ENSDARG00000014018/ENSDARG00000058115/ENSDARG00000026726/ENSDARG00000007241/ENSDARG00000070917/ENSDARG00000019995/ENSDARG00000016526/ENSDARG00000002795/ENSDARG00000068036/ENSDARG00000012078/ENSDARG00000017542/ENSDARG00000003061/ENSDARG00000094132/ENSDARG00000090834	15
H3k4me2	Biological process	GO:0010001	glial cell differentiation	15/550	165/20427	4.16437e-05	0.00457768	0.00392935	ENSDARG00000001634/ENSDARG00000019231/ENSDARG00000002952/ENSDARG00000056407/ENSDARG00000018423/ENSDARG00000017676/ENSDARG00000055226/ENSDARG00000031075/ENSDARG00000097683/ENSDARG00000007990/ENSDARG00000053493/ENSDARG00000001676/ENSDARG00000060758/ENSDARG00000075261/ENSDARG00000099093	15
H3k4me2	Biological process	GO:0035924	cellular response to vascular endothelial growth factor stimulus	6/550	25/20427	4.24421e-05	0.00457768	0.00392935	ENSDARG00000096546/ENSDARG00000104453/ENSDARG00000002552/ENSDARG00000086158/ENSDARG00000026726/ENSDARG00000018530	6
H3k4me2	Biological process	GO:0006520	amino acid metabolic process	20/550	272/20427	5.21426e-05	0.00536831	0.00460801	ENSDARG00000044094/ENSDARG00000007421/ENSDARG00000068910/ENSDARG00000100003/ENSDARG00000016375/ENSDARG00000076225/ENSDARG00000033594/ENSDARG00000001873/ENSDARG00000035913/ENSDARG00000003750/ENSDARG00000044575/ENSDARG00000055226/ENSDARG00000099106/ENSDARG00000078425/ENSDARG00000099546/ENSDARG00000011521/ENSDARG00000016864/ENSDARG00000035120/ENSDARG00000070043/ENSDARG00000016733	20
H3k4me2	Biological process	GO:0032271	regulation of protein polymerization	13/550	132/20427	5.87882e-05	0.00578936	0.00496942	ENSDARG00000099672/ENSDARG00000019231/ENSDARG00000102415/ENSDARG00000003952/ENSDARG00000045417/ENSDARG00000058348/ENSDARG00000030490/ENSDARG00000027063/ENSDARG00000032482/ENSDARG00000097683/ENSDARG00000011459/ENSDARG00000012729/ENSDARG00000001909	13
H3k4me2	Biological process	GO:1901880	negative regulation of protein depolymerization	9/550	66/20427	6.58037e-05	0.00608933	0.0052269	ENSDARG00000099672/ENSDARG00000019231/ENSDARG00000102415/ENSDARG00000058348/ENSDARG00000030490/ENSDARG00000097683/ENSDARG00000011459/ENSDARG00000101441/ENSDARG00000001909	9
H3k4me2	Biological process	GO:0110053	regulation of actin filament organization	15/550	172/20427	6.72111e-05	0.00608933	0.0052269	ENSDARG00000099672/ENSDARG00000019231/ENSDARG00000102415/ENSDARG00000003952/ENSDARG00000045417/ENSDARG00000058348/ENSDARG00000030490/ENSDARG00000027063/ENSDARG00000032482/ENSDARG00000097683/ENSDARG00000011459/ENSDARG00000012729/ENSDARG00000101441/ENSDARG00000001909/ENSDARG00000021789	15
H3k4me2	Biological process	GO:0030042	actin filament depolymerization	9/550	67/20427	7.42258e-05	0.00646621	0.0055504	ENSDARG00000099672/ENSDARG00000019231/ENSDARG00000102415/ENSDARG00000058348/ENSDARG00000030490/ENSDARG00000097683/ENSDARG00000011459/ENSDARG00000101441/ENSDARG00000001909	9
H3k4me2	Biological process	GO:0030041	actin filament polymerization	13/550	136/20427	8.0077e-05	0.00671757	0.00576617	ENSDARG00000099672/ENSDARG00000019231/ENSDARG00000102415/ENSDARG00000003952/ENSDARG00000045417/ENSDARG00000058348/ENSDARG00000030490/ENSDARG00000027063/ENSDARG00000032482/ENSDARG00000097683/ENSDARG00000011459/ENSDARG00000012729/ENSDARG00000001909	13
H3k4me2	Biological process	GO:0008154	actin polymerization or depolymerization	14/550	156/20427	8.57141e-05	0.00681696	0.00585148	ENSDARG00000099672/ENSDARG00000019231/ENSDARG00000102415/ENSDARG00000003952/ENSDARG00000045417/ENSDARG00000058348/ENSDARG00000030490/ENSDARG00000027063/ENSDARG00000032482/ENSDARG00000097683/ENSDARG00000011459/ENSDARG00000012729/ENSDARG00000101441/ENSDARG00000001909	14
H3k4me2	Biological process	GO:0055123	digestive system development	15/550	176/20427	8.72811e-05	0.00681696	0.00585148	ENSDARG00000017882/ENSDARG00000002952/ENSDARG00000057096/ENSDARG00000040649/ENSDARG00000058115/ENSDARG00000103589/ENSDARG00000036232/ENSDARG00000030110/ENSDARG00000019995/ENSDARG00000002795/ENSDARG00000002731/ENSDARG00000070346/ENSDARG00000053493/ENSDARG00000055639/ENSDARG00000103125	15
H3k4me2	Biological process	GO:0045944	positive regulation of transcription by RNA polymerase II	22/550	331/20427	0.000100796	0.00742722	0.00637531	ENSDARG00000031756/ENSDARG00000008720/ENSDARG00000101989/ENSDARG00000019579/ENSDARG00000077811/ENSDARG00000103589/ENSDARG00000095743/ENSDARG00000035622/ENSDARG00000007241/ENSDARG00000030110/ENSDARG00000061214/ENSDARG00000016526/ENSDARG00000094438/ENSDARG00000043729/ENSDARG00000002795/ENSDARG00000012078/ENSDARG00000031161/ENSDARG00000017542/ENSDARG00000042518/ENSDARG00000070721/ENSDARG00000077852/…	22
H3k4me2	Biological process	GO:0031290	retinal ganglion cell axon guidance	8/550	55/20427	0.000104932	0.00742722	0.00637531	ENSDARG00000002235/ENSDARG00000002952/ENSDARG00000037960/ENSDARG00000017676/ENSDARG00000079578/ENSDARG00000021442/ENSDARG00000074335/ENSDARG00000101244	8
H3k4me2	Biological process	GO:0051693	actin filament capping	8/550	55/20427	0.000104932	0.00742722	0.00637531	ENSDARG00000099672/ENSDARG00000019231/ENSDARG00000102415/ENSDARG00000058348/ENSDARG00000030490/ENSDARG00000097683/ENSDARG00000011459/ENSDARG00000001909	8
H3k4me2	Biological process	GO:0007169	transmembrane receptor protein tyrosine kinase signaling pathway	24/550	384/20427	0.000128041	0.00878824	0.00754357	ENSDARG00000096546/ENSDARG00000095833/ENSDARG00000104453/ENSDARG00000042861/ENSDARG00000002552/ENSDARG00000057096/ENSDARG00000004378/ENSDARG00000058115/ENSDARG00000086158/ENSDARG00000016526/ENSDARG00000018423/ENSDARG00000015176/ENSDARG00000055305/ENSDARG00000070494/ENSDARG00000017542/ENSDARG00000011948/ENSDARG00000018530/ENSDARG00000094132/ENSDARG00000062080/ENSDARG00000077353/ENSDARG00000074319/…	24
H3k4me2	Biological process	GO:0007015	actin filament organization	23/550	362/20427	0.000138285	0.00919286	0.00789089	ENSDARG00000013110/ENSDARG00000075853/ENSDARG00000099672/ENSDARG00000019231/ENSDARG00000102415/ENSDARG00000003952/ENSDARG00000045417/ENSDARG00000061941/ENSDARG00000058348/ENSDARG00000030490/ENSDARG00000054610/ENSDARG00000021193/ENSDARG00000027063/ENSDARG00000032482/ENSDARG00000097683/ENSDARG00000011459/ENSDARG00000012729/ENSDARG00000002587/ENSDARG00000101441/ENSDARG00000091138/ENSDARG00000023188/…	23
H3k4me2	Biological process	GO:0003333	amino acid transmembrane transport	9/550	73/20427	0.000146112	0.00919286	0.00789089	ENSDARG00000008100/ENSDARG00000010096/ENSDARG00000075831/ENSDARG00000036427/ENSDARG00000055791/ENSDARG00000055226/ENSDARG00000020718/ENSDARG00000099265/ENSDARG00000099186	9
H3k4me2	Biological process	GO:0043242	negative regulation of protein-containing complex disassembly	9/550	73/20427	0.000146112	0.00919286	0.00789089	ENSDARG00000099672/ENSDARG00000019231/ENSDARG00000102415/ENSDARG00000058348/ENSDARG00000030490/ENSDARG00000097683/ENSDARG00000011459/ENSDARG00000101441/ENSDARG00000001909	9
H3k4me2	Biological process	GO:0072522	purine-containing compound biosynthetic process	16/550	207/20427	0.000162083	0.0099221	0.00851684	ENSDARG00000003113/ENSDARG00000068910/ENSDARG00000003854/ENSDARG00000033539/ENSDARG00000011683/ENSDARG00000033594/ENSDARG00000030514/ENSDARG00000003750/ENSDARG00000004979/ENSDARG00000099106/ENSDARG00000004402/ENSDARG00000029524/ENSDARG00000099546/ENSDARG00000027930/ENSDARG00000013787/ENSDARG00000104393	16
H3k4me2	Biological process	GO:1901605	alpha-amino acid metabolic process	15/550	187/20427	0.000171684	0.0102333	0.00878395	ENSDARG00000044094/ENSDARG00000007421/ENSDARG00000068910/ENSDARG00000100003/ENSDARG00000016375/ENSDARG00000076225/ENSDARG00000033594/ENSDARG00000001873/ENSDARG00000003750/ENSDARG00000055226/ENSDARG00000099106/ENSDARG00000078425/ENSDARG00000099546/ENSDARG00000035120/ENSDARG00000016733	15
H3k4me2	Biological process	GO:0008589	regulation of smoothened signaling pathway	7/550	45/20427	0.000184425	0.0107108	0.00919388	ENSDARG00000002952/ENSDARG00000077811/ENSDARG00000061328/ENSDARG00000095743/ENSDARG00000074335/ENSDARG00000077353/ENSDARG00000101244	7
H3k4me2	Biological process	GO:1901879	regulation of protein depolymerization	9/550	76/20427	0.000199665	0.011306	0.00970475	ENSDARG00000099672/ENSDARG00000019231/ENSDARG00000102415/ENSDARG00000058348/ENSDARG00000030490/ENSDARG00000097683/ENSDARG00000011459/ENSDARG00000101441/ENSDARG00000001909	9
H3k4me2	Biological process	GO:0032963	collagen metabolic process	6/550	33/20427	0.000221082	0.0122134	0.0104836	ENSDARG00000011821/ENSDARG00000002235/ENSDARG00000051962/ENSDARG00000017676/ENSDARG00000008388/ENSDARG00000028071	6
H3k4me2	Biological process	GO:0042572	retinol metabolic process	5/550	22/20427	0.000250262	0.0134963	0.0115848	ENSDARG00000017882/ENSDARG00000018600/ENSDARG00000070140/ENSDARG00000058730/ENSDARG00000053493	5
H3k4me2	Biological process	GO:0043254	regulation of protein-containing complex assembly	13/550	153/20427	0.000261851	0.0137928	0.0118394	ENSDARG00000099672/ENSDARG00000019231/ENSDARG00000102415/ENSDARG00000003952/ENSDARG00000045417/ENSDARG00000058348/ENSDARG00000030490/ENSDARG00000027063/ENSDARG00000032482/ENSDARG00000097683/ENSDARG00000011459/ENSDARG00000012729/ENSDARG00000001909	13
H3k4me2	Biological process	GO:0009308	amine metabolic process	8/550	63/20427	0.000276519	0.0140102	0.0120259	ENSDARG00000025679/ENSDARG00000033594/ENSDARG00000023712/ENSDARG00000055226/ENSDARG00000099106/ENSDARG00000099546/ENSDARG00000104782/ENSDARG00000014646	8
H3k4me2	Biological process	GO:0071363	cellular response to growth factor stimulus	22/550	356/20427	0.000282736	0.0140102	0.0120259	ENSDARG00000052846/ENSDARG00000096546/ENSDARG00000019920/ENSDARG00000104453/ENSDARG00000019579/ENSDARG00000002552/ENSDARG00000057096/ENSDARG00000016858/ENSDARG00000058115/ENSDARG00000086158/ENSDARG00000026726/ENSDARG00000019995/ENSDARG00000016526/ENSDARG00000017676/ENSDARG00000017542/ENSDARG00000039576/ENSDARG00000018530/ENSDARG00000068892/ENSDARG00000077353/ENSDARG00000074319/ENSDARG00000035954/…	22
H3k4me2	Biological process	GO:0006865	amino acid transport	10/550	97/20427	0.000284534	0.0140102	0.0120259	ENSDARG00000008100/ENSDARG00000010096/ENSDARG00000061120/ENSDARG00000075831/ENSDARG00000036427/ENSDARG00000055791/ENSDARG00000055226/ENSDARG00000020718/ENSDARG00000099265/ENSDARG00000099186	10
H3k4me2	Biological process	GO:0070848	response to growth factor	22/550	357/20427	0.00029391	0.0141639	0.0121579	ENSDARG00000052846/ENSDARG00000096546/ENSDARG00000019920/ENSDARG00000104453/ENSDARG00000019579/ENSDARG00000002552/ENSDARG00000057096/ENSDARG00000016858/ENSDARG00000058115/ENSDARG00000086158/ENSDARG00000026726/ENSDARG00000019995/ENSDARG00000016526/ENSDARG00000017676/ENSDARG00000017542/ENSDARG00000039576/ENSDARG00000018530/ENSDARG00000068892/ENSDARG00000077353/ENSDARG00000074319/ENSDARG00000035954/…	22
H3k4me2	Biological process	GO:0006164	purine nucleotide biosynthetic process	15/550	198/20427	0.00031936	0.0150698	0.0129355	ENSDARG00000068910/ENSDARG00000003854/ENSDARG00000033539/ENSDARG00000011683/ENSDARG00000033594/ENSDARG00000030514/ENSDARG00000003750/ENSDARG00000004979/ENSDARG00000099106/ENSDARG00000004402/ENSDARG00000029524/ENSDARG00000099546/ENSDARG00000027930/ENSDARG00000013787/ENSDARG00000104393	15
H3k4me2	Biological process	GO:0051258	protein polymerization	14/550	178/20427	0.0003426	0.0158365	0.0135936	ENSDARG00000099672/ENSDARG00000019231/ENSDARG00000102415/ENSDARG00000003952/ENSDARG00000045417/ENSDARG00000058348/ENSDARG00000030490/ENSDARG00000015006/ENSDARG00000027063/ENSDARG00000032482/ENSDARG00000097683/ENSDARG00000011459/ENSDARG00000012729/ENSDARG00000001909	14
H3k4me2	Biological process	GO:0032970	regulation of actin filament-based process	16/550	225/20427	0.000415161	0.0188068	0.0161432	ENSDARG00000099672/ENSDARG00000019231/ENSDARG00000096995/ENSDARG00000102415/ENSDARG00000003952/ENSDARG00000045417/ENSDARG00000058348/ENSDARG00000030490/ENSDARG00000027063/ENSDARG00000032482/ENSDARG00000097683/ENSDARG00000011459/ENSDARG00000012729/ENSDARG00000101441/ENSDARG00000001909/ENSDARG00000021789	16
H3k4me2	Biological process	GO:0032535	regulation of cellular component size	17/550	248/20427	0.000424242	0.0188413	0.0161728	ENSDARG00000099672/ENSDARG00000019231/ENSDARG00000021948/ENSDARG00000102415/ENSDARG00000003952/ENSDARG00000045417/ENSDARG00000058348/ENSDARG00000034268/ENSDARG00000030490/ENSDARG00000027063/ENSDARG00000032482/ENSDARG00000097683/ENSDARG00000011459/ENSDARG00000012729/ENSDARG00000101441/ENSDARG00000003250/ENSDARG00000001909	17
H3k4me2	Biological process	GO:0035107	appendage morphogenesis	9/550	85/20427	0.000466107	0.0201859	0.017327	ENSDARG00000017882/ENSDARG00000002952/ENSDARG00000087196/ENSDARG00000019995/ENSDARG00000087187/ENSDARG00000070346/ENSDARG00000018303/ENSDARG00000074319/ENSDARG00000012405	9
H3k4me2	Biological process	GO:0072525	pyridine-containing compound biosynthetic process	5/550	25/20427	0.00047234	0.0201859	0.017327	ENSDARG00000033594/ENSDARG00000088959/ENSDARG00000099106/ENSDARG00000099546/ENSDARG00000027930	5
H3k4me2	Biological process	GO:0042127	regulation of cell population proliferation	22/550	371/20427	0.000496351	0.0208191	0.0178706	ENSDARG00000045695/ENSDARG00000095833/ENSDARG00000014018/ENSDARG00000021948/ENSDARG00000042861/ENSDARG00000058115/ENSDARG00000031420/ENSDARG00000026726/ENSDARG00000036232/ENSDARG00000007241/ENSDARG00000070917/ENSDARG00000019995/ENSDARG00000016526/ENSDARG00000002795/ENSDARG00000068036/ENSDARG00000012078/ENSDARG00000017542/ENSDARG00000003061/ENSDARG00000094132/ENSDARG00000090834/ENSDARG00000007990/…	22
H3k4me2	Biological process	GO:0009064	glutamine family amino acid metabolic process	8/550	69/20427	0.000518589	0.0213564	0.0183317	ENSDARG00000044094/ENSDARG00000007421/ENSDARG00000068910/ENSDARG00000100003/ENSDARG00000016375/ENSDARG00000003750/ENSDARG00000055226/ENSDARG00000078425	8
H3k4me2	Biological process	GO:0009953	dorsal/ventral pattern formation	14/550	186/20427	0.000533831	0.0215916	0.0185336	ENSDARG00000052846/ENSDARG00000019920/ENSDARG00000014018/ENSDARG00000002952/ENSDARG00000021805/ENSDARG00000057096/ENSDARG00000102415/ENSDARG00000095743/ENSDARG00000019995/ENSDARG00000039576/ENSDARG00000094132/ENSDARG00000099761/ENSDARG00000028071/ENSDARG00000101244	14
H3k4me2	Biological process	GO:0035338	long-chain fatty-acyl-CoA biosynthetic process	4/550	15/20427	0.000560175	0.0222596	0.019107	ENSDARG00000003854/ENSDARG00000030514/ENSDARG00000004979/ENSDARG00000004402	4
H3k4me2	Biological process	GO:1902904	negative regulation of supramolecular fiber organization	9/550	88/20427	0.000602452	0.0233652	0.020056	ENSDARG00000099672/ENSDARG00000019231/ENSDARG00000102415/ENSDARG00000058348/ENSDARG00000030490/ENSDARG00000097683/ENSDARG00000011459/ENSDARG00000101441/ENSDARG00000001909	9
H3k4me2	Biological process	GO:0048565	digestive tract development	11/550	126/20427	0.00060863	0.0233652	0.020056	ENSDARG00000002952/ENSDARG00000057096/ENSDARG00000040649/ENSDARG00000058115/ENSDARG00000103589/ENSDARG00000030110/ENSDARG00000019995/ENSDARG00000002731/ENSDARG00000053493/ENSDARG00000055639/ENSDARG00000103125	11
H3k4me2	Biological process	GO:1902903	regulation of supramolecular fiber organization	15/550	211/20427	0.000624158	0.023562	0.0202249	ENSDARG00000099672/ENSDARG00000019231/ENSDARG00000102415/ENSDARG00000003952/ENSDARG00000045417/ENSDARG00000058348/ENSDARG00000030490/ENSDARG00000027063/ENSDARG00000032482/ENSDARG00000097683/ENSDARG00000011459/ENSDARG00000012729/ENSDARG00000101441/ENSDARG00000001909/ENSDARG00000021789	15
H3k4me2	Biological process	GO:0030837	negative regulation of actin filament polymerization	8/550	72/20427	0.000691949	0.0252785	0.0216983	ENSDARG00000099672/ENSDARG00000019231/ENSDARG00000102415/ENSDARG00000058348/ENSDARG00000030490/ENSDARG00000097683/ENSDARG00000011459/ENSDARG00000001909	8
H3k4me2	Biological process	GO:0032272	negative regulation of protein polymerization	8/550	72/20427	0.000691949	0.0252785	0.0216983	ENSDARG00000099672/ENSDARG00000019231/ENSDARG00000102415/ENSDARG00000058348/ENSDARG00000030490/ENSDARG00000097683/ENSDARG00000011459/ENSDARG00000001909	8
H3k4me2	Biological process	GO:0048736	appendage development	12/550	149/20427	0.000722549	0.0254754	0.0218673	ENSDARG00000017882/ENSDARG00000002952/ENSDARG00000087196/ENSDARG00000058115/ENSDARG00000019995/ENSDARG00000087187/ENSDARG00000070346/ENSDARG00000018303/ENSDARG00000074319/ENSDARG00000012405/ENSDARG00000053493/ENSDARG00000028071	12
H3k4me2	Biological process	GO:0072006	nephron development	10/550	109/20427	0.00072421	0.0254754	0.0218673	ENSDARG00000014018/ENSDARG00000075209/ENSDARG00000031420/ENSDARG00000042850/ENSDARG00000021669/ENSDARG00000017542/ENSDARG00000018303/ENSDARG00000007990/ENSDARG00000053493/ENSDARG00000060758	10
H3k4me2	Biological process	GO:0009435	NAD biosynthetic process	4/550	16/20427	0.000731082	0.0254754	0.0218673	ENSDARG00000033594/ENSDARG00000099106/ENSDARG00000099546/ENSDARG00000027930	4
H3k4me2	Biological process	GO:1901293	nucleoside phosphate biosynthetic process	16/550	238/20427	0.000764368	0.0262317	0.0225166	ENSDARG00000003113/ENSDARG00000068910/ENSDARG00000003854/ENSDARG00000033539/ENSDARG00000011683/ENSDARG00000033594/ENSDARG00000030514/ENSDARG00000003750/ENSDARG00000004979/ENSDARG00000099106/ENSDARG00000004402/ENSDARG00000029524/ENSDARG00000099546/ENSDARG00000027930/ENSDARG00000013787/ENSDARG00000104393	16
H3k4me2	Biological process	GO:0048793	pronephros development	13/550	172/20427	0.000802286	0.027122	0.0232808	ENSDARG00000070214/ENSDARG00000075209/ENSDARG00000005675/ENSDARG00000031420/ENSDARG00000019995/ENSDARG00000042850/ENSDARG00000021669/ENSDARG00000055305/ENSDARG00000018303/ENSDARG00000090834/ENSDARG00000007990/ENSDARG00000053493/ENSDARG00000060758	13
H3k4me2	Biological process	GO:0051494	negative regulation of cytoskeleton organization	9/550	92/20427	0.000833346	0.0275709	0.0236661	ENSDARG00000099672/ENSDARG00000019231/ENSDARG00000102415/ENSDARG00000058348/ENSDARG00000030490/ENSDARG00000097683/ENSDARG00000011459/ENSDARG00000101441/ENSDARG00000001909	9
H3k4me2	Biological process	GO:0044087	regulation of cellular component biogenesis	20/550	336/20427	0.000839908	0.0275709	0.0236661	ENSDARG00000002235/ENSDARG00000099672/ENSDARG00000019231/ENSDARG00000021948/ENSDARG00000058128/ENSDARG00000102415/ENSDARG00000003952/ENSDARG00000045417/ENSDARG00000058348/ENSDARG00000030490/ENSDARG00000008388/ENSDARG00000003695/ENSDARG00000027063/ENSDARG00000032482/ENSDARG00000097683/ENSDARG00000011459/ENSDARG00000012729/ENSDARG00000002587/ENSDARG00000001909/ENSDARG00000021789	20
H3k4me2	Biological process	GO:0016054	organic acid catabolic process	14/550	199/20427	0.00103576	0.0325778	0.0279639	ENSDARG00000007421/ENSDARG00000068910/ENSDARG00000037943/ENSDARG00000076225/ENSDARG00000033594/ENSDARG00000061214/ENSDARG00000060594/ENSDARG00000099106/ENSDARG00000078425/ENSDARG00000099546/ENSDARG00000077004/ENSDARG00000102055/ENSDARG00000035120/ENSDARG00000101239	14
H3k4me2	Biological process	GO:0046395	carboxylic acid catabolic process	14/550	199/20427	0.00103576	0.0325778	0.0279639	ENSDARG00000007421/ENSDARG00000068910/ENSDARG00000037943/ENSDARG00000076225/ENSDARG00000033594/ENSDARG00000061214/ENSDARG00000060594/ENSDARG00000099106/ENSDARG00000078425/ENSDARG00000099546/ENSDARG00000077004/ENSDARG00000102055/ENSDARG00000035120/ENSDARG00000101239	14
H3k4me2	Biological process	GO:0032956	regulation of actin cytoskeleton organization	15/550	222/20427	0.00104921	0.0325778	0.0279639	ENSDARG00000099672/ENSDARG00000019231/ENSDARG00000102415/ENSDARG00000003952/ENSDARG00000045417/ENSDARG00000058348/ENSDARG00000030490/ENSDARG00000027063/ENSDARG00000032482/ENSDARG00000097683/ENSDARG00000011459/ENSDARG00000012729/ENSDARG00000101441/ENSDARG00000001909/ENSDARG00000021789	15
H3k4me2	Biological process	GO:0043244	regulation of protein-containing complex disassembly	9/550	95/20427	0.00104997	0.0325778	0.0279639	ENSDARG00000099672/ENSDARG00000019231/ENSDARG00000102415/ENSDARG00000058348/ENSDARG00000030490/ENSDARG00000097683/ENSDARG00000011459/ENSDARG00000101441/ENSDARG00000001909	9
H3k4me2	Biological process	GO:0015804	neutral amino acid transport	6/550	44/20427	0.00109723	0.0335841	0.0288276	ENSDARG00000008100/ENSDARG00000061120/ENSDARG00000075831/ENSDARG00000036427/ENSDARG00000055791/ENSDARG00000099265	6
H3k4me2	Biological process	GO:0003159	morphogenesis of an endothelium	4/550	18/20427	0.00117774	0.0337745	0.028991	ENSDARG00000075853/ENSDARG00000075436/ENSDARG00000058128/ENSDARG00000012078	4
H3k4me2	Biological process	GO:0046949	fatty-acyl-CoA biosynthetic process	4/550	18/20427	0.00117774	0.0337745	0.028991	ENSDARG00000003854/ENSDARG00000030514/ENSDARG00000004979/ENSDARG00000004402	4
H3k4me2	Biological process	GO:0061154	endothelial tube morphogenesis	4/550	18/20427	0.00117774	0.0337745	0.028991	ENSDARG00000075853/ENSDARG00000075436/ENSDARG00000058128/ENSDARG00000012078	4
H3k4me2	Biological process	GO:0072554	blood vessel lumenization	4/550	18/20427	0.00117774	0.0337745	0.028991	ENSDARG00000075853/ENSDARG00000075436/ENSDARG00000058128/ENSDARG00000012078	4
H3k4me2	Biological process	GO:0033334	fin morphogenesis	8/550	78/20427	0.00117801	0.0337745	0.028991	ENSDARG00000017882/ENSDARG00000002952/ENSDARG00000087196/ENSDARG00000019995/ENSDARG00000087187/ENSDARG00000070346/ENSDARG00000074319/ENSDARG00000012405	8
H3k4me2	Biological process	GO:0033333	fin development	11/550	137/20427	0.00121808	0.0344869	0.0296026	ENSDARG00000017882/ENSDARG00000002952/ENSDARG00000087196/ENSDARG00000058115/ENSDARG00000019995/ENSDARG00000087187/ENSDARG00000070346/ENSDARG00000074319/ENSDARG00000012405/ENSDARG00000053493/ENSDARG00000028071	11
H3k4me2	Biological process	GO:0009165	nucleotide biosynthetic process	15/550	230/20427	0.00149346	0.0416164	0.0357223	ENSDARG00000068910/ENSDARG00000003854/ENSDARG00000033539/ENSDARG00000011683/ENSDARG00000033594/ENSDARG00000030514/ENSDARG00000003750/ENSDARG00000004979/ENSDARG00000099106/ENSDARG00000004402/ENSDARG00000029524/ENSDARG00000099546/ENSDARG00000027930/ENSDARG00000013787/ENSDARG00000104393	15
H3k4me2	Biological process	GO:0031333	negative regulation of protein-containing complex assembly	8/550	81/20427	0.00150664	0.0416164	0.0357223	ENSDARG00000099672/ENSDARG00000019231/ENSDARG00000102415/ENSDARG00000058348/ENSDARG00000030490/ENSDARG00000097683/ENSDARG00000011459/ENSDARG00000001909	8
H3k4me2	Biological process	GO:0001667	ameboidal-type cell migration	18/550	303/20427	0.00153131	0.0417881	0.0358697	ENSDARG00000096546/ENSDARG00000002235/ENSDARG00000104453/ENSDARG00000021948/ENSDARG00000044781/ENSDARG00000042861/ENSDARG00000040649/ENSDARG00000086158/ENSDARG00000026726/ENSDARG00000002795/ENSDARG00000008388/ENSDARG00000055305/ENSDARG00000070494/ENSDARG00000013335/ENSDARG00000045958/ENSDARG00000077004/ENSDARG00000039373/ENSDARG00000091272	18
H3k4me2	Biological process	GO:0060041	retina development in camera-type eye	19/550	329/20427	0.00159076	0.0428938	0.0368188	ENSDARG00000002235/ENSDARG00000001634/ENSDARG00000014018/ENSDARG00000002952/ENSDARG00000077811/ENSDARG00000040649/ENSDARG00000033539/ENSDARG00000095743/ENSDARG00000002601/ENSDARG00000017676/ENSDARG00000021442/ENSDARG00000012078/ENSDARG00000031075/ENSDARG00000097683/ENSDARG00000056473/ENSDARG00000007990/ENSDARG00000060758/ENSDARG00000075261/ENSDARG00000011404	19
H3k4me2	Biological process	GO:0032787	monocarboxylic acid metabolic process	20/550	355/20427	0.0016288	0.0434027	0.0372556	ENSDARG00000007421/ENSDARG00000053215/ENSDARG00000037943/ENSDARG00000003854/ENSDARG00000026726/ENSDARG00000030514/ENSDARG00000012468/ENSDARG00000061214/ENSDARG00000060594/ENSDARG00000004979/ENSDARG00000011498/ENSDARG00000004402/ENSDARG00000011948/ENSDARG00000027070/ENSDARG00000099546/ENSDARG00000058730/ENSDARG00000053493/ENSDARG00000102055/ENSDARG00000042010/ENSDARG00000101239	20
H3k4me2	Biological process	GO:0009127	purine nucleoside monophosphate biosynthetic process	5/550	33/20427	0.0017674	0.0449694	0.0386004	ENSDARG00000003113/ENSDARG00000033539/ENSDARG00000011683/ENSDARG00000003750/ENSDARG00000029524	5
H3k4me2	Biological process	GO:0009168	purine ribonucleoside monophosphate biosynthetic process	5/550	33/20427	0.0017674	0.0449694	0.0386004	ENSDARG00000003113/ENSDARG00000033539/ENSDARG00000011683/ENSDARG00000003750/ENSDARG00000029524	5
H3k4me2	Biological process	GO:0019359	nicotinamide nucleotide biosynthetic process	4/550	20/20427	0.00178686	0.0449694	0.0386004	ENSDARG00000033594/ENSDARG00000099106/ENSDARG00000099546/ENSDARG00000027930	4
H3k4me2	Biological process	GO:0019363	pyridine nucleotide biosynthetic process	4/550	20/20427	0.00178686	0.0449694	0.0386004	ENSDARG00000033594/ENSDARG00000099106/ENSDARG00000099546/ENSDARG00000027930	4
H3k4me2	Biological process	GO:0035336	long-chain fatty-acyl-CoA metabolic process	4/550	20/20427	0.00178686	0.0449694	0.0386004	ENSDARG00000003854/ENSDARG00000030514/ENSDARG00000004979/ENSDARG00000004402	4
H3k4me2	Biological process	GO:0031101	fin regeneration	9/550	103/20427	0.00185699	0.0462207	0.0396745	ENSDARG00000063535/ENSDARG00000026726/ENSDARG00000016526/ENSDARG00000016156/ENSDARG00000003695/ENSDARG00000058464/ENSDARG00000007990/ENSDARG00000012405/ENSDARG00000053493	9
H3k4me2	Biological process	GO:0006599	phosphagen metabolic process	3/550	10/20427	0.0020226	0.0469061	0.0402628	ENSDARG00000016598/ENSDARG00000043257/ENSDARG00000069752	3
H3k4me2	Biological process	GO:0006603	phosphocreatine metabolic process	3/550	10/20427	0.0020226	0.0469061	0.0402628	ENSDARG00000016598/ENSDARG00000043257/ENSDARG00000069752	3
H3k4me2	Biological process	GO:0006782	protoporphyrinogen IX biosynthetic process	3/550	10/20427	0.0020226	0.0469061	0.0402628	ENSDARG00000055991/ENSDARG00000006818/ENSDARG00000008840	3
H3k4me2	Biological process	GO:0042396	phosphagen biosynthetic process	3/550	10/20427	0.0020226	0.0469061	0.0402628	ENSDARG00000016598/ENSDARG00000043257/ENSDARG00000069752	3
H3k4me2	Biological process	GO:0046314	phosphocreatine biosynthetic process	3/550	10/20427	0.0020226	0.0469061	0.0402628	ENSDARG00000016598/ENSDARG00000043257/ENSDARG00000069752	3
H3k4me2	Biological process	GO:0046501	protoporphyrinogen IX metabolic process	3/550	10/20427	0.0020226	0.0469061	0.0402628	ENSDARG00000055991/ENSDARG00000006818/ENSDARG00000008840	3
H3k4me2	Biological process	GO:0010639	negative regulation of organelle organization	11/550	146/20427	0.00202949	0.0469061	0.0402628	ENSDARG00000099672/ENSDARG00000019231/ENSDARG00000102415/ENSDARG00000058348/ENSDARG00000030490/ENSDARG00000008363/ENSDARG00000092553/ENSDARG00000097683/ENSDARG00000011459/ENSDARG00000101441/ENSDARG00000001909	11
H3k4me2	Biological process	GO:0007224	smoothened signaling pathway	8/550	85/20427	0.00205347	0.0469808	0.040327	ENSDARG00000002952/ENSDARG00000077811/ENSDARG00000061328/ENSDARG00000095743/ENSDARG00000042518/ENSDARG00000074335/ENSDARG00000077353/ENSDARG00000101244	8
H3k4me2	Biological process	GO:1901570	fatty acid derivative biosynthetic process	4/550	21/20427	0.00216078	0.0489416	0.04201	ENSDARG00000003854/ENSDARG00000030514/ENSDARG00000004979/ENSDARG00000004402	4
H3k4me2	Biological process	GO:0006575	cellular modified amino acid metabolic process	8/550	86/20427	0.00221193	0.0491179	0.0421614	ENSDARG00000016598/ENSDARG00000007421/ENSDARG00000037943/ENSDARG00000036135/ENSDARG00000043257/ENSDARG00000069752/ENSDARG00000042221/ENSDARG00000054199	8
H3k4me2	Biological process	GO:0030903	notochord development	8/550	86/20427	0.00221193	0.0491179	0.0421614	ENSDARG00000011821/ENSDARG00000004173/ENSDARG00000042934/ENSDARG00000019995/ENSDARG00000039576/ENSDARG00000054451/ENSDARG00000045958/ENSDARG00000056557	8
H3k4me2	Biological process	GO:0051261	protein depolymerization	9/550	106/20427	0.00226408	0.0497878	0.0427364	ENSDARG00000099672/ENSDARG00000019231/ENSDARG00000102415/ENSDARG00000058348/ENSDARG00000030490/ENSDARG00000097683/ENSDARG00000011459/ENSDARG00000101441/ENSDARG00000001909	9
H3k4me2	Biological process	GO:0072521	purine-containing compound metabolic process	21/550	392/20427	0.0023201	0.0505292	0.0433728	ENSDARG00000003113/ENSDARG00000068910/ENSDARG00000003854/ENSDARG00000033539/ENSDARG00000071579/ENSDARG00000011683/ENSDARG00000033594/ENSDARG00000030514/ENSDARG00000002986/ENSDARG00000003750/ENSDARG00000004979/ENSDARG00000099106/ENSDARG00000004402/ENSDARG00000011948/ENSDARG00000029524/ENSDARG00000099546/ENSDARG00000027930/ENSDARG00000013787/ENSDARG00000087941/ENSDARG00000042010/ENSDARG00000104393	21
H3k4me2	Biological process	GO:0001523	retinoid metabolic process	6/550	51/20427	0.00238924	0.0515394	0.0442399	ENSDARG00000055722/ENSDARG00000017882/ENSDARG00000018600/ENSDARG00000070140/ENSDARG00000058730/ENSDARG00000053493	6
H3k4me2	Biological process	GO:0048732	gland development	18/550	317/20427	0.00250544	0.0535362	0.0459539	ENSDARG00000068910/ENSDARG00000017882/ENSDARG00000002952/ENSDARG00000057096/ENSDARG00000040649/ENSDARG00000058115/ENSDARG00000031420/ENSDARG00000026726/ENSDARG00000103589/ENSDARG00000036232/ENSDARG00000035622/ENSDARG00000019995/ENSDARG00000002795/ENSDARG00000070346/ENSDARG00000053493/ENSDARG00000014259/ENSDARG00000101244/ENSDARG00000042010	18
H3k4me2	Biological process	GO:0030574	collagen catabolic process	4/550	22/20427	0.00258534	0.0544324	0.0467232	ENSDARG00000002235/ENSDARG00000051962/ENSDARG00000017676/ENSDARG00000008388	4
H3k4me2	Biological process	GO:0042246	tissue regeneration	12/550	173/20427	0.00259545	0.0544324	0.0467232	ENSDARG00000104453/ENSDARG00000063535/ENSDARG00000026726/ENSDARG00000054438/ENSDARG00000007241/ENSDARG00000016526/ENSDARG00000016156/ENSDARG00000003695/ENSDARG00000058464/ENSDARG00000007990/ENSDARG00000012405/ENSDARG00000053493	12
H3k4me2	Biological process	GO:0016101	diterpenoid metabolic process	6/550	52/20427	0.00264059	0.054871	0.0470996	ENSDARG00000055722/ENSDARG00000017882/ENSDARG00000018600/ENSDARG00000070140/ENSDARG00000058730/ENSDARG00000053493	6
H3k4me2	Biological process	GO:0010817	regulation of hormone levels	10/550	130/20427	0.00274641	0.056551	0.0485418	ENSDARG00000017882/ENSDARG00000026726/ENSDARG00000012468/ENSDARG00000018600/ENSDARG00000070140/ENSDARG00000014357/ENSDARG00000101655/ENSDARG00000058730/ENSDARG00000053493/ENSDARG00000060518	10
H3k4me2	Biological process	GO:0090130	tissue migration	8/550	90/20427	0.0029441	0.0600756	0.0515672	ENSDARG00000104453/ENSDARG00000044781/ENSDARG00000042861/ENSDARG00000086158/ENSDARG00000026726/ENSDARG00000045958/ENSDARG00000039373/ENSDARG00000091272	8
H3k4me2	Biological process	GO:0044282	small molecule catabolic process	16/550	272/20427	0.00301059	0.0608837	0.0522608	ENSDARG00000003113/ENSDARG00000007421/ENSDARG00000068910/ENSDARG00000037943/ENSDARG00000071579/ENSDARG00000076225/ENSDARG00000033594/ENSDARG00000061214/ENSDARG00000060594/ENSDARG00000099106/ENSDARG00000078425/ENSDARG00000099546/ENSDARG00000077004/ENSDARG00000102055/ENSDARG00000035120/ENSDARG00000101239	16
H3k4me2	Biological process	GO:0090066	regulation of anatomical structure size	18/550	323/20427	0.00305897	0.0613148	0.0526309	ENSDARG00000099672/ENSDARG00000019231/ENSDARG00000021948/ENSDARG00000102415/ENSDARG00000011876/ENSDARG00000003952/ENSDARG00000045417/ENSDARG00000058348/ENSDARG00000034268/ENSDARG00000030490/ENSDARG00000027063/ENSDARG00000032482/ENSDARG00000097683/ENSDARG00000011459/ENSDARG00000012729/ENSDARG00000101441/ENSDARG00000003250/ENSDARG00000001909	18
H3k4me2	Biological process	GO:0039019	pronephric nephron development	6/550	54/20427	0.00320212	0.0632283	0.0542734	ENSDARG00000075209/ENSDARG00000031420/ENSDARG00000042850/ENSDARG00000021669/ENSDARG00000018303/ENSDARG00000060758	6
H3k4me2	Biological process	GO:0008652	amino acid biosynthetic process	7/550	72/20427	0.00321027	0.0632283	0.0542734	ENSDARG00000100003/ENSDARG00000016375/ENSDARG00000076225/ENSDARG00000001873/ENSDARG00000078425/ENSDARG00000011521/ENSDARG00000016733	7
H3k4me2	Biological process	GO:0009126	purine nucleoside monophosphate metabolic process	5/550	38/20427	0.00334779	0.064381	0.0552628	ENSDARG00000003113/ENSDARG00000033539/ENSDARG00000011683/ENSDARG00000003750/ENSDARG00000029524	5
H3k4me2	Biological process	GO:0009167	purine ribonucleoside monophosphate metabolic process	5/550	38/20427	0.00334779	0.064381	0.0552628	ENSDARG00000003113/ENSDARG00000033539/ENSDARG00000011683/ENSDARG00000003750/ENSDARG00000029524	5
H3k4me2	Biological process	GO:0044283	small molecule biosynthetic process	20/550	378/20427	0.00335406	0.064381	0.0552628	ENSDARG00000003113/ENSDARG00000100003/ENSDARG00000026726/ENSDARG00000016375/ENSDARG00000011683/ENSDARG00000076225/ENSDARG00000001873/ENSDARG00000030743/ENSDARG00000088959/ENSDARG00000032816/ENSDARG00000004979/ENSDARG00000013721/ENSDARG00000017542/ENSDARG00000004402/ENSDARG00000078425/ENSDARG00000011948/ENSDARG00000099546/ENSDARG00000058730/ENSDARG00000011521/ENSDARG00000016733	20
H3k4me2	Biological process	GO:0060485	mesenchyme development	17/550	301/20427	0.00344032	0.065246	0.0560052	ENSDARG00000096546/ENSDARG00000019920/ENSDARG00000002952/ENSDARG00000021948/ENSDARG00000057096/ENSDARG00000040649/ENSDARG00000058115/ENSDARG00000070546/ENSDARG00000019995/ENSDARG00000002795/ENSDARG00000055305/ENSDARG00000070494/ENSDARG00000013335/ENSDARG00000053493/ENSDARG00000037782/ENSDARG00000077004/ENSDARG00000105301	17
H3k4me2	Biological process	GO:0001822	kidney development	15/550	251/20427	0.00345674	0.065246	0.0560052	ENSDARG00000070214/ENSDARG00000014018/ENSDARG00000075209/ENSDARG00000005675/ENSDARG00000031420/ENSDARG00000019995/ENSDARG00000042850/ENSDARG00000021669/ENSDARG00000055305/ENSDARG00000017542/ENSDARG00000018303/ENSDARG00000090834/ENSDARG00000007990/ENSDARG00000053493/ENSDARG00000060758	15
H3k4me2	Biological process	GO:0048483	autonomic nervous system development	6/550	55/20427	0.00351412	0.065595	0.0563048	ENSDARG00000044781/ENSDARG00000011876/ENSDARG00000002795/ENSDARG00000055305/ENSDARG00000101735/ENSDARG00000101244	6
H3k4me2	Biological process	GO:0032328	alanine transport	3/550	12/20427	0.00356211	0.065595	0.0563048	ENSDARG00000008100/ENSDARG00000036427/ENSDARG00000055791	3
H3k4me2	Biological process	GO:0070189	kynurenine metabolic process	3/550	12/20427	0.00356211	0.065595	0.0563048	ENSDARG00000033594/ENSDARG00000099106/ENSDARG00000099546	3
H3k4me2	Biological process	GO:0045893	positive regulation of DNA-templated transcription	24/550	489/20427	0.00365472	0.065698	0.0563933	ENSDARG00000031756/ENSDARG00000008720/ENSDARG00000014018/ENSDARG00000101989/ENSDARG00000019579/ENSDARG00000077811/ENSDARG00000103589/ENSDARG00000095743/ENSDARG00000035622/ENSDARG00000007241/ENSDARG00000030110/ENSDARG00000061214/ENSDARG00000016526/ENSDARG00000094438/ENSDARG00000043729/ENSDARG00000002795/ENSDARG00000012078/ENSDARG00000031161/ENSDARG00000017542/ENSDARG00000042518/ENSDARG00000070721/…	24
H3k4me2	Biological process	GO:1902680	positive regulation of RNA biosynthetic process	24/550	489/20427	0.00365472	0.065698	0.0563933	ENSDARG00000031756/ENSDARG00000008720/ENSDARG00000014018/ENSDARG00000101989/ENSDARG00000019579/ENSDARG00000077811/ENSDARG00000103589/ENSDARG00000095743/ENSDARG00000035622/ENSDARG00000007241/ENSDARG00000030110/ENSDARG00000061214/ENSDARG00000016526/ENSDARG00000094438/ENSDARG00000043729/ENSDARG00000002795/ENSDARG00000012078/ENSDARG00000031161/ENSDARG00000017542/ENSDARG00000042518/ENSDARG00000070721/…	24
H3k4me2	Biological process	GO:1903508	positive regulation of nucleic acid-templated transcription	24/550	489/20427	0.00365472	0.065698	0.0563933	ENSDARG00000031756/ENSDARG00000008720/ENSDARG00000014018/ENSDARG00000101989/ENSDARG00000019579/ENSDARG00000077811/ENSDARG00000103589/ENSDARG00000095743/ENSDARG00000035622/ENSDARG00000007241/ENSDARG00000030110/ENSDARG00000061214/ENSDARG00000016526/ENSDARG00000094438/ENSDARG00000043729/ENSDARG00000002795/ENSDARG00000012078/ENSDARG00000031161/ENSDARG00000017542/ENSDARG00000042518/ENSDARG00000070721/…	24
H3k4me2	Biological process	GO:0072001	renal system development	15/550	253/20427	0.00372184	0.0663777	0.0569767	ENSDARG00000070214/ENSDARG00000014018/ENSDARG00000075209/ENSDARG00000005675/ENSDARG00000031420/ENSDARG00000019995/ENSDARG00000042850/ENSDARG00000021669/ENSDARG00000055305/ENSDARG00000017542/ENSDARG00000018303/ENSDARG00000090834/ENSDARG00000007990/ENSDARG00000053493/ENSDARG00000060758	15
H3k4me2	Biological process	GO:0006576	biogenic amine metabolic process	6/550	56/20427	0.00384815	0.0675663	0.057997	ENSDARG00000025679/ENSDARG00000033594/ENSDARG00000023712/ENSDARG00000099106/ENSDARG00000099546/ENSDARG00000104782	6
H3k4me2	Biological process	GO:0006721	terpenoid metabolic process	6/550	56/20427	0.00384815	0.0675663	0.057997	ENSDARG00000055722/ENSDARG00000017882/ENSDARG00000018600/ENSDARG00000070140/ENSDARG00000058730/ENSDARG00000053493	6
H3k4me2	Biological process	GO:0045892	negative regulation of DNA-templated transcription	21/550	411/20427	0.00402447	0.0688504	0.0590992	ENSDARG00000044356/ENSDARG00000062268/ENSDARG00000014018/ENSDARG00000105669/ENSDARG00000019579/ENSDARG00000077811/ENSDARG00000063535/ENSDARG00000004060/ENSDARG00000103589/ENSDARG00000095743/ENSDARG00000058094/ENSDARG00000007241/ENSDARG00000019995/ENSDARG00000016526/ENSDARG00000092158/ENSDARG00000031161/ENSDARG00000070721/ENSDARG00000055639/ENSDARG00000037782/ENSDARG00000105301/ENSDARG00000112483	21
H3k4me2	Biological process	GO:0010631	epithelial cell migration	7/550	75/20427	0.00403795	0.0688504	0.0590992	ENSDARG00000104453/ENSDARG00000044781/ENSDARG00000042861/ENSDARG00000086158/ENSDARG00000026726/ENSDARG00000045958/ENSDARG00000091272	7
H3k4me2	Biological process	GO:0060562	epithelial tube morphogenesis	17/550	306/20427	0.00405958	0.0688504	0.0590992	ENSDARG00000052846/ENSDARG00000075853/ENSDARG00000014018/ENSDARG00000002952/ENSDARG00000075436/ENSDARG00000058128/ENSDARG00000002710/ENSDARG00000040649/ENSDARG00000054438/ENSDARG00000019995/ENSDARG00000016526/ENSDARG00000012078/ENSDARG00000017542/ENSDARG00000070721/ENSDARG00000019353/ENSDARG00000053493/ENSDARG00000014259	17
H3k4me2	Biological process	GO:1902679	negative regulation of RNA biosynthetic process	21/550	412/20427	0.00413735	0.0688504	0.0590992	ENSDARG00000044356/ENSDARG00000062268/ENSDARG00000014018/ENSDARG00000105669/ENSDARG00000019579/ENSDARG00000077811/ENSDARG00000063535/ENSDARG00000004060/ENSDARG00000103589/ENSDARG00000095743/ENSDARG00000058094/ENSDARG00000007241/ENSDARG00000019995/ENSDARG00000016526/ENSDARG00000092158/ENSDARG00000031161/ENSDARG00000070721/ENSDARG00000055639/ENSDARG00000037782/ENSDARG00000105301/ENSDARG00000112483	21
H3k4me2	Biological process	GO:1903507	negative regulation of nucleic acid-templated transcription	21/550	412/20427	0.00413735	0.0688504	0.0590992	ENSDARG00000044356/ENSDARG00000062268/ENSDARG00000014018/ENSDARG00000105669/ENSDARG00000019579/ENSDARG00000077811/ENSDARG00000063535/ENSDARG00000004060/ENSDARG00000103589/ENSDARG00000095743/ENSDARG00000058094/ENSDARG00000007241/ENSDARG00000019995/ENSDARG00000016526/ENSDARG00000092158/ENSDARG00000031161/ENSDARG00000070721/ENSDARG00000055639/ENSDARG00000037782/ENSDARG00000105301/ENSDARG00000112483	21
H3k4me2	Biological process	GO:0006144	purine nucleobase metabolic process	4/550	25/20427	0.00419486	0.0688504	0.0590992	ENSDARG00000003113/ENSDARG00000071579/ENSDARG00000011683/ENSDARG00000002986	4
H3k4me2	Biological process	GO:0019674	NAD metabolic process	4/550	25/20427	0.00419486	0.0688504	0.0590992	ENSDARG00000033594/ENSDARG00000099106/ENSDARG00000099546/ENSDARG00000027930	4
H3k4me2	Biological process	GO:0035337	fatty-acyl-CoA metabolic process	4/550	25/20427	0.00419486	0.0688504	0.0590992	ENSDARG00000003854/ENSDARG00000030514/ENSDARG00000004979/ENSDARG00000004402	4
H3k4me2	Biological process	GO:0045879	negative regulation of smoothened signaling pathway	4/550	25/20427	0.00419486	0.0688504	0.0590992	ENSDARG00000077811/ENSDARG00000061328/ENSDARG00000095743/ENSDARG00000077353	4
H3k4me2	Biological process	GO:0035999	tetrahydrofolate interconversion	3/550	13/20427	0.00453886	0.0739606	0.0634856	ENSDARG00000007421/ENSDARG00000042221/ENSDARG00000054199	3
H3k4me2	Biological process	GO:0035113	embryonic appendage morphogenesis	5/550	41/20427	0.00467931	0.0757045	0.0649826	ENSDARG00000017882/ENSDARG00000087196/ENSDARG00000019995/ENSDARG00000070346/ENSDARG00000074319	5
H3k4me2	Biological process	GO:0006541	glutamine metabolic process	4/550	26/20427	0.00485357	0.0774179	0.0664533	ENSDARG00000044094/ENSDARG00000100003/ENSDARG00000016375/ENSDARG00000003750	4
H3k4me2	Biological process	GO:0051014	actin filament severing	4/550	26/20427	0.00485357	0.0774179	0.0664533	ENSDARG00000099672/ENSDARG00000102415/ENSDARG00000058348/ENSDARG00000011459	4
H3k4me2	Biological process	GO:0048589	developmental growth	23/550	473/20427	0.00489691	0.0775629	0.0665778	ENSDARG00000068910/ENSDARG00000104453/ENSDARG00000021948/ENSDARG00000063535/ENSDARG00000026726/ENSDARG00000034268/ENSDARG00000054438/ENSDARG00000007241/ENSDARG00000016526/ENSDARG00000055305/ENSDARG00000017542/ENSDARG00000016156/ENSDARG00000003695/ENSDARG00000032482/ENSDARG00000058464/ENSDARG00000011948/ENSDARG00000013335/ENSDARG00000007990/ENSDARG00000012405/ENSDARG00000053493/ENSDARG00000055639/…	23
H3k4me2	Biological process	GO:0120254	olefinic compound metabolic process	6/550	59/20427	0.00499165	0.0785144	0.0673945	ENSDARG00000055722/ENSDARG00000017882/ENSDARG00000018600/ENSDARG00000070140/ENSDARG00000058730/ENSDARG00000053493	6
H3k4me2	Biological process	GO:0090407	organophosphate biosynthetic process	22/550	447/20427	0.0050934	0.0795624	0.068294	ENSDARG00000016598/ENSDARG00000003113/ENSDARG00000068910/ENSDARG00000003854/ENSDARG00000033539/ENSDARG00000011683/ENSDARG00000078479/ENSDARG00000033594/ENSDARG00000030514/ENSDARG00000043257/ENSDARG00000069752/ENSDARG00000003750/ENSDARG00000088959/ENSDARG00000004979/ENSDARG00000099106/ENSDARG00000004402/ENSDARG00000029524/ENSDARG00000099546/ENSDARG00000027930/ENSDARG00000013787/ENSDARG00000003250/…	22
H3k4me2	Biological process	GO:0021575	hindbrain morphogenesis	5/550	42/20427	0.00519634	0.0806145	0.0691972	ENSDARG00000014018/ENSDARG00000073978/ENSDARG00000002952/ENSDARG00000002601/ENSDARG00000053493	5
H3k4me2	Biological process	GO:0045663	positive regulation of myoblast differentiation	3/550	14/20427	0.00566227	0.0869312	0.0746192	ENSDARG00000061328/ENSDARG00000030110/ENSDARG00000074335	3
H3k4me2	Biological process	GO:0006631	fatty acid metabolic process	13/550	215/20427	0.00568027	0.0869312	0.0746192	ENSDARG00000037943/ENSDARG00000003854/ENSDARG00000026726/ENSDARG00000030514/ENSDARG00000012468/ENSDARG00000061214/ENSDARG00000060594/ENSDARG00000004979/ENSDARG00000011498/ENSDARG00000004402/ENSDARG00000027070/ENSDARG00000102055/ENSDARG00000101239	13
H3k4me2	Biological process	GO:0090132	epithelium migration	7/550	80/20427	0.00576408	0.0876217	0.0752119	ENSDARG00000104453/ENSDARG00000044781/ENSDARG00000042861/ENSDARG00000086158/ENSDARG00000026726/ENSDARG00000045958/ENSDARG00000091272	7
H3k4me2	Biological process	GO:0042325	regulation of phosphorylation	21/550	428/20427	0.00633292	0.0946138	0.0812138	ENSDARG00000001933/ENSDARG00000019920/ENSDARG00000076554/ENSDARG00000078654/ENSDARG00000095833/ENSDARG00000104453/ENSDARG00000042861/ENSDARG00000057096/ENSDARG00000058115/ENSDARG00000019995/ENSDARG00000033184/ENSDARG00000090108/ENSDARG00000015176/ENSDARG00000055305/ENSDARG00000070494/ENSDARG00000030161/ENSDARG00000017542/ENSDARG00000011948/ENSDARG00000094132/ENSDARG00000055124/ENSDARG00000000369	21
H3k4me2	Biological process	GO:0043534	blood vessel endothelial cell migration	5/550	44/20427	0.00634936	0.0946138	0.0812138	ENSDARG00000104453/ENSDARG00000086158/ENSDARG00000026726/ENSDARG00000045958/ENSDARG00000091272	5
H3k4me2	Biological process	GO:1902475	L-alpha-amino acid transmembrane transport	5/550	44/20427	0.00634936	0.0946138	0.0812138	ENSDARG00000010096/ENSDARG00000036427/ENSDARG00000055791/ENSDARG00000020718/ENSDARG00000099186	5
H3k4me2	Biological process	GO:0046394	carboxylic acid biosynthetic process	12/550	194/20427	0.0064781	0.0959012	0.0823189	ENSDARG00000100003/ENSDARG00000026726/ENSDARG00000016375/ENSDARG00000076225/ENSDARG00000001873/ENSDARG00000004979/ENSDARG00000004402/ENSDARG00000078425/ENSDARG00000099546/ENSDARG00000058730/ENSDARG00000011521/ENSDARG00000016733	12
H3k4me2	Biological process	GO:0007409	axonogenesis	23/550	486/20427	0.00672514	0.0984888	0.0845399	ENSDARG00000039490/ENSDARG00000096546/ENSDARG00000002235/ENSDARG00000068910/ENSDARG00000014018/ENSDARG00000002952/ENSDARG00000104453/ENSDARG00000021948/ENSDARG00000034268/ENSDARG00000037960/ENSDARG00000054610/ENSDARG00000017676/ENSDARG00000079578/ENSDARG00000021442/ENSDARG00000104279/ENSDARG00000055305/ENSDARG00000016156/ENSDARG00000032482/ENSDARG00000074335/ENSDARG00000002587/ENSDARG00000039373/…	23
H3k4me2	Biological process	GO:0090287	regulation of cellular response to growth factor stimulus	12/550	195/20427	0.00673985	0.0984888	0.0845399	ENSDARG00000052846/ENSDARG00000096546/ENSDARG00000104453/ENSDARG00000019579/ENSDARG00000057096/ENSDARG00000019995/ENSDARG00000017676/ENSDARG00000039576/ENSDARG00000068892/ENSDARG00000077353/ENSDARG00000074319/ENSDARG00000035954	12
H3k4me2	Biological process	GO:0051493	regulation of cytoskeleton organization	17/550	323/20427	0.00688649	0.0994564	0.0853705	ENSDARG00000078654/ENSDARG00000099672/ENSDARG00000019231/ENSDARG00000079889/ENSDARG00000102415/ENSDARG00000003952/ENSDARG00000045417/ENSDARG00000058348/ENSDARG00000030490/ENSDARG00000027063/ENSDARG00000032482/ENSDARG00000097683/ENSDARG00000011459/ENSDARG00000012729/ENSDARG00000101441/ENSDARG00000001909/ENSDARG00000021789	17
H3k4me2	Biological process	GO:0042537	benzene-containing compound metabolic process	3/550	15/20427	0.0069378	0.0994564	0.0853705	ENSDARG00000033594/ENSDARG00000099106/ENSDARG00000099546	3
H3k4me2	Biological process	GO:0045580	regulation of T cell differentiation	3/550	15/20427	0.0069378	0.0994564	0.0853705	ENSDARG00000039563/ENSDARG00000026726/ENSDARG00000016526	3
H3k4me2	Biological process	GO:0016053	organic acid biosynthetic process	12/550	196/20427	0.00700988	0.0998577	0.0857149	ENSDARG00000100003/ENSDARG00000026726/ENSDARG00000016375/ENSDARG00000076225/ENSDARG00000001873/ENSDARG00000004979/ENSDARG00000004402/ENSDARG00000078425/ENSDARG00000099546/ENSDARG00000058730/ENSDARG00000011521/ENSDARG00000016733	12
H3k4me2	Biological process	GO:0015718	monocarboxylic acid transport	8/550	104/20427	0.00707037	0.10009	0.0859143	ENSDARG00000089885/ENSDARG00000073978/ENSDARG00000026726/ENSDARG00000045306/ENSDARG00000054609/ENSDARG00000042859/ENSDARG00000060246/ENSDARG00000101481	8
H3k4me2	Biological process	GO:0060173	limb development	8/550	105/20427	0.00747855	0.105211	0.0903098	ENSDARG00000017882/ENSDARG00000087196/ENSDARG00000058115/ENSDARG00000070346/ENSDARG00000018303/ENSDARG00000074319/ENSDARG00000012405/ENSDARG00000053493	8
H3k4me2	Biological process	GO:0034308	primary alcohol metabolic process	5/550	46/20427	0.00767087	0.10725	0.0920604	ENSDARG00000017882/ENSDARG00000018600/ENSDARG00000070140/ENSDARG00000058730/ENSDARG00000053493	5
H3k4me2	Biological process	GO:0006753	nucleoside phosphate metabolic process	21/550	436/20427	0.00774586	0.107634	0.09239	ENSDARG00000003113/ENSDARG00000068910/ENSDARG00000003854/ENSDARG00000035309/ENSDARG00000058597/ENSDARG00000033539/ENSDARG00000011683/ENSDARG00000033594/ENSDARG00000030514/ENSDARG00000003750/ENSDARG00000004979/ENSDARG00000099106/ENSDARG00000004402/ENSDARG00000011948/ENSDARG00000029524/ENSDARG00000099546/ENSDARG00000027930/ENSDARG00000013787/ENSDARG00000087941/ENSDARG00000042010/ENSDARG00000104393	21
H3k4me2	Biological process	GO:0051017	actin filament bundle assembly	6/550	65/20427	0.00799801	0.109791	0.0942413	ENSDARG00000013110/ENSDARG00000003952/ENSDARG00000002587/ENSDARG00000101441/ENSDARG00000023188/ENSDARG00000021789	6
H3k4me2	Biological process	GO:1901607	alpha-amino acid biosynthetic process	6/550	65/20427	0.00799801	0.109791	0.0942413	ENSDARG00000100003/ENSDARG00000016375/ENSDARG00000076225/ENSDARG00000001873/ENSDARG00000078425/ENSDARG00000016733	6
H3k4me2	Biological process	GO:0031099	regeneration	14/550	250/20427	0.00809653	0.110474	0.0948275	ENSDARG00000042934/ENSDARG00000104453/ENSDARG00000021948/ENSDARG00000063535/ENSDARG00000026726/ENSDARG00000054438/ENSDARG00000007241/ENSDARG00000016526/ENSDARG00000016156/ENSDARG00000003695/ENSDARG00000058464/ENSDARG00000007990/ENSDARG00000012405/ENSDARG00000053493	14
H3k4me2	Biological process	GO:0043549	regulation of kinase activity	14/550	251/20427	0.00837061	0.11353	0.0974505	ENSDARG00000001933/ENSDARG00000076554/ENSDARG00000078654/ENSDARG00000095833/ENSDARG00000104453/ENSDARG00000042861/ENSDARG00000058115/ENSDARG00000090108/ENSDARG00000015176/ENSDARG00000055305/ENSDARG00000070494/ENSDARG00000011948/ENSDARG00000055124/ENSDARG00000000369	14
H3k4me2	Biological process	GO:0048705	skeletal system morphogenesis	14/550	252/20427	0.00865199	0.116647	0.100127	ENSDARG00000052846/ENSDARG00000002235/ENSDARG00000002952/ENSDARG00000039563/ENSDARG00000070360/ENSDARG00000016526/ENSDARG00000008388/ENSDARG00000012078/ENSDARG00000070494/ENSDARG00000070338/ENSDARG00000092809/ENSDARG00000013335/ENSDARG00000053493/ENSDARG00000077004	14
H3k4me2	Biological process	GO:0039021	pronephric glomerulus development	4/550	31/20427	0.00919076	0.123178	0.105732	ENSDARG00000075209/ENSDARG00000031420/ENSDARG00000042850/ENSDARG00000060758	4
H3k4me2	Biological process	GO:0021536	diencephalon development	8/550	109/20427	0.00929069	0.123785	0.106253	ENSDARG00000019920/ENSDARG00000002952/ENSDARG00000057096/ENSDARG00000021669/ENSDARG00000069843/ENSDARG00000014259/ENSDARG00000038429/ENSDARG00000101244	8
H3k4me2	Biological process	GO:0061061	muscle structure development	22/550	474/20427	0.00980873	0.125165	0.107438	ENSDARG00000011821/ENSDARG00000100694/ENSDARG00000061191/ENSDARG00000031756/ENSDARG00000076554/ENSDARG00000002952/ENSDARG00000104267/ENSDARG00000074894/ENSDARG00000071586/ENSDARG00000011023/ENSDARG00000061328/ENSDARG00000070546/ENSDARG00000007219/ENSDARG00000030110/ENSDARG00000079578/ENSDARG00000074908/ENSDARG00000055305/ENSDARG00000074335/ENSDARG00000060758/ENSDARG00000101244/ENSDARG00000099093/…	22
H3k4me2	Biological process	GO:0006525	arginine metabolic process	3/550	17/20427	0.00996318	0.125165	0.107438	ENSDARG00000068910/ENSDARG00000055226/ENSDARG00000078425	3
H3k4me2	Biological process	GO:0009070	serine family amino acid biosynthetic process	3/550	17/20427	0.00996318	0.125165	0.107438	ENSDARG00000076225/ENSDARG00000001873/ENSDARG00000016733	3
H3k4me2	Biological process	GO:0038084	vascular endothelial growth factor signaling pathway	3/550	17/20427	0.00996318	0.125165	0.107438	ENSDARG00000096546/ENSDARG00000104453/ENSDARG00000086158	3
H3k4me2	Biological process	GO:0045661	regulation of myoblast differentiation	3/550	17/20427	0.00996318	0.125165	0.107438	ENSDARG00000061328/ENSDARG00000030110/ENSDARG00000074335	3
H3k4me2	Biological process	GO:0046653	tetrahydrofolate metabolic process	3/550	17/20427	0.00996318	0.125165	0.107438	ENSDARG00000007421/ENSDARG00000042221/ENSDARG00000054199	3
H3k4me2	Biological process	GO:0062013	positive regulation of small molecule metabolic process	3/550	17/20427	0.00996318	0.125165	0.107438	ENSDARG00000068910/ENSDARG00000026726/ENSDARG00000017542	3
H3k4me2	Biological process	GO:0030318	melanocyte differentiation	5/550	49/20427	0.00999417	0.125165	0.107438	ENSDARG00000042861/ENSDARG00000002593/ENSDARG00000036232/ENSDARG00000070917/ENSDARG00000042518	5
H3k4me2	Biological process	GO:0035850	epithelial cell differentiation involved in kidney development	5/550	49/20427	0.00999417	0.125165	0.107438	ENSDARG00000014018/ENSDARG00000031420/ENSDARG00000018303/ENSDARG00000007990/ENSDARG00000053493	5
H3k4me2	Biological process	GO:0019220	regulation of phosphate metabolic process	22/550	475/20427	0.0100351	0.125165	0.107438	ENSDARG00000001933/ENSDARG00000019920/ENSDARG00000076554/ENSDARG00000078654/ENSDARG00000068910/ENSDARG00000095833/ENSDARG00000104453/ENSDARG00000042861/ENSDARG00000057096/ENSDARG00000058115/ENSDARG00000019995/ENSDARG00000033184/ENSDARG00000090108/ENSDARG00000015176/ENSDARG00000055305/ENSDARG00000070494/ENSDARG00000030161/ENSDARG00000017542/ENSDARG00000011948/ENSDARG00000094132/ENSDARG00000055124/…	22
H3k4me2	Biological process	GO:0051174	regulation of phosphorus metabolic process	22/550	475/20427	0.0100351	0.125165	0.107438	ENSDARG00000001933/ENSDARG00000019920/ENSDARG00000076554/ENSDARG00000078654/ENSDARG00000068910/ENSDARG00000095833/ENSDARG00000104453/ENSDARG00000042861/ENSDARG00000057096/ENSDARG00000058115/ENSDARG00000019995/ENSDARG00000033184/ENSDARG00000090108/ENSDARG00000015176/ENSDARG00000055305/ENSDARG00000070494/ENSDARG00000030161/ENSDARG00000017542/ENSDARG00000011948/ENSDARG00000094132/ENSDARG00000055124/…	22
H3k4me2	Biological process	GO:0051253	negative regulation of RNA metabolic process	21/550	447/20427	0.0100977	0.125165	0.107438	ENSDARG00000044356/ENSDARG00000062268/ENSDARG00000014018/ENSDARG00000105669/ENSDARG00000019579/ENSDARG00000077811/ENSDARG00000063535/ENSDARG00000004060/ENSDARG00000103589/ENSDARG00000095743/ENSDARG00000058094/ENSDARG00000007241/ENSDARG00000019995/ENSDARG00000016526/ENSDARG00000092158/ENSDARG00000031161/ENSDARG00000070721/ENSDARG00000055639/ENSDARG00000037782/ENSDARG00000105301/ENSDARG00000112483	21
H3k4me2	Biological process	GO:0051094	positive regulation of developmental process	15/550	283/20427	0.0101127	0.125165	0.107438	ENSDARG00000014018/ENSDARG00000021948/ENSDARG00000057096/ENSDARG00000061328/ENSDARG00000026726/ENSDARG00000007289/ENSDARG00000030110/ENSDARG00000016526/ENSDARG00000068036/ENSDARG00000012078/ENSDARG00000017542/ENSDARG00000092809/ENSDARG00000032482/ENSDARG00000074335/ENSDARG00000045958	15
H3k4me2	Biological process	GO:0006163	purine nucleotide metabolic process	18/550	364/20427	0.0101905	0.125241	0.107503	ENSDARG00000068910/ENSDARG00000003854/ENSDARG00000033539/ENSDARG00000011683/ENSDARG00000033594/ENSDARG00000030514/ENSDARG00000003750/ENSDARG00000004979/ENSDARG00000099106/ENSDARG00000004402/ENSDARG00000011948/ENSDARG00000029524/ENSDARG00000099546/ENSDARG00000027930/ENSDARG00000013787/ENSDARG00000087941/ENSDARG00000042010/ENSDARG00000104393	18
H3k4me2	Biological process	GO:0001676	long-chain fatty acid metabolic process	4/550	32/20427	0.0102847	0.125241	0.107503	ENSDARG00000003854/ENSDARG00000030514/ENSDARG00000004979/ENSDARG00000004402	4
H3k4me2	Biological process	GO:0035118	embryonic pectoral fin morphogenesis	4/550	32/20427	0.0102847	0.125241	0.107503	ENSDARG00000017882/ENSDARG00000087196/ENSDARG00000070346/ENSDARG00000074319	4
H3k4me2	Biological process	GO:0007498	mesoderm development	9/550	134/20427	0.0104381	0.12623	0.108353	ENSDARG00000019920/ENSDARG00000021948/ENSDARG00000057096/ENSDARG00000058115/ENSDARG00000070546/ENSDARG00000019995/ENSDARG00000053493/ENSDARG00000099761/ENSDARG00000039373	9
H3k4me2	Biological process	GO:1901615	organic hydroxy compound metabolic process	15/550	285/20427	0.0107381	0.12623	0.108353	ENSDARG00000017882/ENSDARG00000030872/ENSDARG00000025679/ENSDARG00000036232/ENSDARG00000023712/ENSDARG00000018600/ENSDARG00000070140/ENSDARG00000030743/ENSDARG00000088959/ENSDARG00000032816/ENSDARG00000017542/ENSDARG00000058730/ENSDARG00000053493/ENSDARG00000079946/ENSDARG00000023820	15
H3k4me2	Biological process	GO:0033339	pectoral fin development	7/550	90/20427	0.0107931	0.12623	0.108353	ENSDARG00000017882/ENSDARG00000087196/ENSDARG00000058115/ENSDARG00000070346/ENSDARG00000074319/ENSDARG00000012405/ENSDARG00000053493	7
H3k4me2	Biological process	GO:0051129	negative regulation of cellular component organization	13/550	233/20427	0.0107977	0.12623	0.108353	ENSDARG00000099672/ENSDARG00000019231/ENSDARG00000021948/ENSDARG00000102415/ENSDARG00000058348/ENSDARG00000034268/ENSDARG00000030490/ENSDARG00000008363/ENSDARG00000092553/ENSDARG00000097683/ENSDARG00000011459/ENSDARG00000101441/ENSDARG00000001909	13
H3k4me2	Biological process	GO:0009063	amino acid catabolic process	8/550	112/20427	0.0108508	0.12623	0.108353	ENSDARG00000007421/ENSDARG00000068910/ENSDARG00000076225/ENSDARG00000033594/ENSDARG00000099106/ENSDARG00000078425/ENSDARG00000099546/ENSDARG00000035120	8
H3k4me2	Biological process	GO:0009156	ribonucleoside monophosphate biosynthetic process	5/550	50/20427	0.010865	0.12623	0.108353	ENSDARG00000003113/ENSDARG00000033539/ENSDARG00000011683/ENSDARG00000003750/ENSDARG00000029524	5
H3k4me2	Biological process	GO:0015807	L-amino acid transport	5/550	50/20427	0.010865	0.12623	0.108353	ENSDARG00000010096/ENSDARG00000036427/ENSDARG00000055791/ENSDARG00000020718/ENSDARG00000099186	5
H3k4me2	Biological process	GO:0042440	pigment metabolic process	5/550	50/20427	0.010865	0.12623	0.108353	ENSDARG00000055991/ENSDARG00000006818/ENSDARG00000059857/ENSDARG00000036232/ENSDARG00000008840	5
H3k4me2	Biological process	GO:0009117	nucleotide metabolic process	20/550	422/20427	0.0108675	0.12623	0.108353	ENSDARG00000003113/ENSDARG00000068910/ENSDARG00000003854/ENSDARG00000058597/ENSDARG00000033539/ENSDARG00000011683/ENSDARG00000033594/ENSDARG00000030514/ENSDARG00000003750/ENSDARG00000004979/ENSDARG00000099106/ENSDARG00000004402/ENSDARG00000011948/ENSDARG00000029524/ENSDARG00000099546/ENSDARG00000027930/ENSDARG00000013787/ENSDARG00000087941/ENSDARG00000042010/ENSDARG00000104393	20
H3k4me2	Biological process	GO:0010453	regulation of cell fate commitment	4/550	33/20427	0.0114595	0.130431	0.111958	ENSDARG00000044356/ENSDARG00000039563/ENSDARG00000019995/ENSDARG00000099761	4
H3k4me2	Biological process	GO:0030199	collagen fibril organization	4/550	33/20427	0.0114595	0.130431	0.111958	ENSDARG00000011821/ENSDARG00000039563/ENSDARG00000054451/ENSDARG00000012405	4
H3k4me2	Biological process	GO:0042398	cellular modified amino acid biosynthetic process	4/550	33/20427	0.0114595	0.130431	0.111958	ENSDARG00000016598/ENSDARG00000036135/ENSDARG00000043257/ENSDARG00000069752	4
H3k4me2	Biological process	GO:1901568	fatty acid derivative metabolic process	4/550	33/20427	0.0114595	0.130431	0.111958	ENSDARG00000003854/ENSDARG00000030514/ENSDARG00000004979/ENSDARG00000004402	4
H3k4me2	Biological process	GO:0043101	purine-containing compound salvage	3/550	18/20427	0.0117203	0.132072	0.113367	ENSDARG00000003113/ENSDARG00000011683/ENSDARG00000027930	3
H3k4me2	Biological process	GO:0089718	amino acid import across plasma membrane	3/550	18/20427	0.0117203	0.132072	0.113367	ENSDARG00000036427/ENSDARG00000055791/ENSDARG00000099186	3
H3k4me2	Biological process	GO:0061005	cell differentiation involved in kidney development	5/550	51/20427	0.0117863	0.132159	0.113441	ENSDARG00000014018/ENSDARG00000031420/ENSDARG00000018303/ENSDARG00000007990/ENSDARG00000053493	5
H3k4me2	Biological process	GO:0001503	ossification	8/550	114/20427	0.0119933	0.133816	0.114864	ENSDARG00000002235/ENSDARG00000036232/ENSDARG00000078468/ENSDARG00000068036/ENSDARG00000008388/ENSDARG00000012405/ENSDARG00000028071/ENSDARG00000021789	8
H3k4me2	Biological process	GO:0032835	glomerulus development	6/550	71/20427	0.012127	0.134645	0.115576	ENSDARG00000075209/ENSDARG00000031420/ENSDARG00000042850/ENSDARG00000007990/ENSDARG00000053493/ENSDARG00000060758	6
H3k4me2	Biological process	GO:0000038	very long-chain fatty acid metabolic process	4/550	34/20427	0.0127172	0.137618	0.118127	ENSDARG00000003854/ENSDARG00000030514/ENSDARG00000004979/ENSDARG00000004402	4
H3k4me2	Biological process	GO:0006730	one-carbon metabolic process	4/550	34/20427	0.0127172	0.137618	0.118127	ENSDARG00000007421/ENSDARG00000042221/ENSDARG00000054199/ENSDARG00000077004	4
H3k4me2	Biological process	GO:0009069	serine family amino acid metabolic process	4/550	34/20427	0.0127172	0.137618	0.118127	ENSDARG00000076225/ENSDARG00000001873/ENSDARG00000035120/ENSDARG00000016733	4
H3k4me2	Biological process	GO:0014003	oligodendrocyte development	4/550	34/20427	0.0127172	0.137618	0.118127	ENSDARG00000002952/ENSDARG00000018423/ENSDARG00000053493/ENSDARG00000001676	4
H3k4me2	Biological process	GO:0009124	nucleoside monophosphate biosynthetic process	5/550	52/20427	0.0127593	0.137618	0.118127	ENSDARG00000003113/ENSDARG00000033539/ENSDARG00000011683/ENSDARG00000003750/ENSDARG00000029524	5
H3k4me2	Biological process	GO:0072524	pyridine-containing compound metabolic process	5/550	52/20427	0.0127593	0.137618	0.118127	ENSDARG00000033594/ENSDARG00000088959/ENSDARG00000099106/ENSDARG00000099546/ENSDARG00000027930	5
H3k4me2	Biological process	GO:0051216	cartilage development	12/550	213/20427	0.0130403	0.139983	0.120157	ENSDARG00000002235/ENSDARG00000002952/ENSDARG00000058115/ENSDARG00000011876/ENSDARG00000070360/ENSDARG00000002601/ENSDARG00000018423/ENSDARG00000008388/ENSDARG00000019353/ENSDARG00000013335/ENSDARG00000077353/ENSDARG00000033840	12
H3k4me2	Biological process	GO:0006188	IMP biosynthetic process	3/550	19/20427	0.013644	0.14441	0.123957	ENSDARG00000033539/ENSDARG00000011683/ENSDARG00000003750	3
H3k4me2	Biological process	GO:0022011	myelination in peripheral nervous system	3/550	19/20427	0.013644	0.14441	0.123957	ENSDARG00000019231/ENSDARG00000053493/ENSDARG00000099093	3
H3k4me2	Biological process	GO:0032355	response to estradiol	3/550	19/20427	0.013644	0.14441	0.123957	ENSDARG00000016454/ENSDARG00000026726/ENSDARG00000030110	3
H3k4me2	Biological process	GO:0061572	actin filament bundle organization	6/550	73/20427	0.0137854	0.145228	0.12466	ENSDARG00000013110/ENSDARG00000003952/ENSDARG00000002587/ENSDARG00000101441/ENSDARG00000023188/ENSDARG00000021789	6
H3k4me2	Biological process	GO:0048010	vascular endothelial growth factor receptor signaling pathway	4/550	35/20427	0.0140597	0.147101	0.126267	ENSDARG00000096546/ENSDARG00000104453/ENSDARG00000002552/ENSDARG00000018530	4
H3k4me2	Biological process	GO:0009152	purine ribonucleotide biosynthetic process	10/550	165/20427	0.0140931	0.147101	0.126267	ENSDARG00000003854/ENSDARG00000033539/ENSDARG00000011683/ENSDARG00000030514/ENSDARG00000003750/ENSDARG00000004979/ENSDARG00000004402/ENSDARG00000029524/ENSDARG00000013787/ENSDARG00000104393	10
H3k4me2	Biological process	GO:0033674	positive regulation of kinase activity	9/550	141/20427	0.0142211	0.147756	0.12683	ENSDARG00000078654/ENSDARG00000095833/ENSDARG00000104453/ENSDARG00000042861/ENSDARG00000058115/ENSDARG00000015176/ENSDARG00000055305/ENSDARG00000070494/ENSDARG00000011948	9
H3k4me2	Biological process	GO:0006720	isoprenoid metabolic process	6/550	74/20427	0.0146713	0.151047	0.129655	ENSDARG00000055722/ENSDARG00000017882/ENSDARG00000018600/ENSDARG00000070140/ENSDARG00000058730/ENSDARG00000053493	6
H3k4me2	Biological process	GO:0072009	nephron epithelium development	6/550	74/20427	0.0146713	0.151047	0.129655	ENSDARG00000014018/ENSDARG00000031420/ENSDARG00000017542/ENSDARG00000018303/ENSDARG00000007990/ENSDARG00000053493	6
H3k4me2	Biological process	GO:0007411	axon guidance	15/550	297/20427	0.0151543	0.154545	0.132657	ENSDARG00000096546/ENSDARG00000002235/ENSDARG00000014018/ENSDARG00000002952/ENSDARG00000104453/ENSDARG00000021948/ENSDARG00000034268/ENSDARG00000037960/ENSDARG00000017676/ENSDARG00000079578/ENSDARG00000021442/ENSDARG00000074335/ENSDARG00000002587/ENSDARG00000039373/ENSDARG00000101244	15
H3k4me2	Biological process	GO:0009611	response to wounding	11/550	192/20427	0.015204	0.154545	0.132657	ENSDARG00000068261/ENSDARG00000021948/ENSDARG00000063634/ENSDARG00000101043/ENSDARG00000026726/ENSDARG00000095743/ENSDARG00000040621/ENSDARG00000090638/ENSDARG00000013335/ENSDARG00000013787/ENSDARG00000002587	11
H3k4me2	Biological process	GO:0048706	embryonic skeletal system development	13/550	244/20427	0.0153566	0.154545	0.132657	ENSDARG00000052846/ENSDARG00000002235/ENSDARG00000002952/ENSDARG00000039563/ENSDARG00000002601/ENSDARG00000016526/ENSDARG00000018423/ENSDARG00000012078/ENSDARG00000070494/ENSDARG00000070338/ENSDARG00000092809/ENSDARG00000053493/ENSDARG00000077004	13
H3k4me2	Biological process	GO:0006641	triglyceride metabolic process	4/550	36/20427	0.0154887	0.154545	0.132657	ENSDARG00000030872/ENSDARG00000061214/ENSDARG00000054914/ENSDARG00000086481	4
H3k4me2	Biological process	GO:0009112	nucleobase metabolic process	4/550	36/20427	0.0154887	0.154545	0.132657	ENSDARG00000003113/ENSDARG00000071579/ENSDARG00000011683/ENSDARG00000002986	4
H3k4me2	Biological process	GO:0035384	thioester biosynthetic process	4/550	36/20427	0.0154887	0.154545	0.132657	ENSDARG00000003854/ENSDARG00000030514/ENSDARG00000004979/ENSDARG00000004402	4
H3k4me2	Biological process	GO:0071616	acyl-CoA biosynthetic process	4/550	36/20427	0.0154887	0.154545	0.132657	ENSDARG00000003854/ENSDARG00000030514/ENSDARG00000004979/ENSDARG00000004402	4
H3k4me2	Biological process	GO:0097485	neuron projection guidance	15/550	298/20427	0.0155776	0.154751	0.132834	ENSDARG00000096546/ENSDARG00000002235/ENSDARG00000014018/ENSDARG00000002952/ENSDARG00000104453/ENSDARG00000021948/ENSDARG00000034268/ENSDARG00000037960/ENSDARG00000017676/ENSDARG00000079578/ENSDARG00000021442/ENSDARG00000074335/ENSDARG00000002587/ENSDARG00000039373/ENSDARG00000101244	15
H3k4me2	Biological process	GO:0035904	aorta development	3/550	20/20427	0.0157365	0.15497	0.133022	ENSDARG00000076554/ENSDARG00000002952/ENSDARG00000012078	3
H3k4me2	Biological process	GO:0045445	myoblast differentiation	3/550	20/20427	0.0157365	0.15497	0.133022	ENSDARG00000061328/ENSDARG00000030110/ENSDARG00000074335	3
H3k4me2	Biological process	GO:0006885	regulation of pH	5/550	55/20427	0.0160001	0.156208	0.134084	ENSDARG00000052330/ENSDARG00000011166/ENSDARG00000058498/ENSDARG00000036722/ENSDARG00000012881	5
H3k4me2	Biological process	GO:0009161	ribonucleoside monophosphate metabolic process	5/550	55/20427	0.0160001	0.156208	0.134084	ENSDARG00000003113/ENSDARG00000033539/ENSDARG00000011683/ENSDARG00000003750/ENSDARG00000029524	5
H3k4me2	Biological process	GO:0006935	chemotaxis	21/550	469/20427	0.0165161	0.159867	0.137226	ENSDARG00000096546/ENSDARG00000002235/ENSDARG00000014018/ENSDARG00000002952/ENSDARG00000104453/ENSDARG00000021948/ENSDARG00000004378/ENSDARG00000020573/ENSDARG00000026726/ENSDARG00000034268/ENSDARG00000037960/ENSDARG00000054610/ENSDARG00000017676/ENSDARG00000079578/ENSDARG00000021442/ENSDARG00000070494/ENSDARG00000074335/ENSDARG00000007990/ENSDARG00000002587/ENSDARG00000039373/ENSDARG00000101244	21
H3k4me2	Biological process	GO:0042330	taxis	21/550	469/20427	0.0165161	0.159867	0.137226	ENSDARG00000096546/ENSDARG00000002235/ENSDARG00000014018/ENSDARG00000002952/ENSDARG00000104453/ENSDARG00000021948/ENSDARG00000004378/ENSDARG00000020573/ENSDARG00000026726/ENSDARG00000034268/ENSDARG00000037960/ENSDARG00000054610/ENSDARG00000017676/ENSDARG00000079578/ENSDARG00000021442/ENSDARG00000070494/ENSDARG00000074335/ENSDARG00000007990/ENSDARG00000002587/ENSDARG00000039373/ENSDARG00000101244	21
H3k4me2	Biological process	GO:1901606	alpha-amino acid catabolic process	7/550	98/20427	0.0166675	0.160241	0.137547	ENSDARG00000068910/ENSDARG00000076225/ENSDARG00000033594/ENSDARG00000099106/ENSDARG00000078425/ENSDARG00000099546/ENSDARG00000035120	7
H3k4me2	Biological process	GO:0035270	endocrine system development	9/550	145/20427	0.0167923	0.160241	0.137547	ENSDARG00000017882/ENSDARG00000002952/ENSDARG00000057096/ENSDARG00000031420/ENSDARG00000026726/ENSDARG00000054438/ENSDARG00000070346/ENSDARG00000014259/ENSDARG00000101244	9
H3k4me2	Biological process	GO:0042168	heme metabolic process	4/550	37/20427	0.0170058	0.160241	0.137547	ENSDARG00000055991/ENSDARG00000006818/ENSDARG00000059857/ENSDARG00000008840	4
H3k4me2	Biological process	GO:0043094	cellular metabolic compound salvage	4/550	37/20427	0.0170058	0.160241	0.137547	ENSDARG00000003113/ENSDARG00000011683/ENSDARG00000088959/ENSDARG00000027930	4
H3k4me2	Biological process	GO:0046883	regulation of hormone secretion	4/550	37/20427	0.0170058	0.160241	0.137547	ENSDARG00000026726/ENSDARG00000012468/ENSDARG00000014357/ENSDARG00000101655	4
H3k4me2	Biological process	GO:0071600	otic vesicle morphogenesis	4/550	37/20427	0.0170058	0.160241	0.137547	ENSDARG00000052846/ENSDARG00000016526/ENSDARG00000019353/ENSDARG00000014259	4
H3k4me2	Biological process	GO:0014065	phosphatidylinositol 3-kinase signaling	5/550	56/20427	0.0171915	0.160241	0.137547	ENSDARG00000015176/ENSDARG00000011948/ENSDARG00000094132/ENSDARG00000045958/ENSDARG00000003250	5
H3k4me2	Biological process	GO:0043648	dicarboxylic acid metabolic process	5/550	56/20427	0.0171915	0.160241	0.137547	ENSDARG00000007421/ENSDARG00000053215/ENSDARG00000078425/ENSDARG00000099546/ENSDARG00000077004	5
H3k4me2	Biological process	GO:0060395	SMAD protein signal transduction	5/550	56/20427	0.0171915	0.160241	0.137547	ENSDARG00000019920/ENSDARG00000057096/ENSDARG00000016858/ENSDARG00000019995/ENSDARG00000063040	5
H3k4me2	Biological process	GO:0007159	leukocyte cell-cell adhesion	6/550	77/20427	0.0175646	0.162422	0.139418	ENSDARG00000079071/ENSDARG00000039563/ENSDARG00000026726/ENSDARG00000045417/ENSDARG00000016526/ENSDARG00000003061	6
H3k4me2	Biological process	GO:0006760	folic acid-containing compound metabolic process	3/550	21/20427	0.0179991	0.162422	0.139418	ENSDARG00000007421/ENSDARG00000042221/ENSDARG00000054199	3
H3k4me2	Biological process	GO:0019755	one-carbon compound transport	3/550	21/20427	0.0179991	0.162422	0.139418	ENSDARG00000052330/ENSDARG00000011166/ENSDARG00000012881	3
H3k4me2	Biological process	GO:0021984	adenohypophysis development	3/550	21/20427	0.0179991	0.162422	0.139418	ENSDARG00000002952/ENSDARG00000014259/ENSDARG00000101244	3
H3k4me2	Biological process	GO:0032292	peripheral nervous system axon ensheathment	3/550	21/20427	0.0179991	0.162422	0.139418	ENSDARG00000019231/ENSDARG00000053493/ENSDARG00000099093	3
H3k4me2	Biological process	GO:0035335	peptidyl-tyrosine dephosphorylation	3/550	21/20427	0.0179991	0.162422	0.139418	ENSDARG00000089043/ENSDARG00000076292/ENSDARG00000014259	3
H3k4me2	Biological process	GO:0060350	endochondral bone morphogenesis	3/550	21/20427	0.0179991	0.162422	0.139418	ENSDARG00000002235/ENSDARG00000008388/ENSDARG00000013335	3
H3k4me2	Biological process	GO:0060841	venous blood vessel development	3/550	21/20427	0.0179991	0.162422	0.139418	ENSDARG00000104453/ENSDARG00000086158/ENSDARG00000012078	3
H3k4me2	Biological process	GO:0031017	exocrine pancreas development	5/550	57/20427	0.0184402	0.165087	0.141706	ENSDARG00000017882/ENSDARG00000002952/ENSDARG00000036232/ENSDARG00000002795/ENSDARG00000070346	5
H3k4me2	Biological process	GO:0035272	exocrine system development	5/550	57/20427	0.0184402	0.165087	0.141706	ENSDARG00000017882/ENSDARG00000002952/ENSDARG00000036232/ENSDARG00000002795/ENSDARG00000070346	5
H3k4me2	Biological process	GO:0051016	barbed-end actin filament capping	4/550	38/20427	0.0186127	0.16593	0.142429	ENSDARG00000099672/ENSDARG00000102415/ENSDARG00000058348/ENSDARG00000011459	4
H3k4me2	Biological process	GO:0031016	pancreas development	11/550	198/20427	0.0186808	0.16593	0.142429	ENSDARG00000017882/ENSDARG00000002952/ENSDARG00000057096/ENSDARG00000058115/ENSDARG00000026726/ENSDARG00000036232/ENSDARG00000054438/ENSDARG00000019995/ENSDARG00000002795/ENSDARG00000070346/ENSDARG00000053493	11
H3k4me2	Biological process	GO:0009123	nucleoside monophosphate metabolic process	5/550	58/20427	0.0197471	0.174716	0.149971	ENSDARG00000003113/ENSDARG00000033539/ENSDARG00000011683/ENSDARG00000003750/ENSDARG00000029524	5
H3k4me2	Biological process	GO:0061448	connective tissue development	12/550	226/20427	0.0198595	0.175027	0.150238	ENSDARG00000002235/ENSDARG00000002952/ENSDARG00000058115/ENSDARG00000011876/ENSDARG00000070360/ENSDARG00000002601/ENSDARG00000018423/ENSDARG00000008388/ENSDARG00000019353/ENSDARG00000013335/ENSDARG00000077353/ENSDARG00000033840	12
H3k4me2	Biological process	GO:0014033	neural crest cell differentiation	11/550	200/20427	0.0199615	0.175243	0.150424	ENSDARG00000096546/ENSDARG00000002952/ENSDARG00000021948/ENSDARG00000040649/ENSDARG00000002795/ENSDARG00000055305/ENSDARG00000070494/ENSDARG00000013335/ENSDARG00000037782/ENSDARG00000077004/ENSDARG00000105301	11
H3k4me2	Biological process	GO:0006778	porphyrin-containing compound metabolic process	4/550	39/20427	0.0203105	0.175304	0.150476	ENSDARG00000055991/ENSDARG00000006818/ENSDARG00000059857/ENSDARG00000008840	4
H3k4me2	Biological process	GO:0019432	triglyceride biosynthetic process	3/550	22/20427	0.0204328	0.175304	0.150476	ENSDARG00000061214/ENSDARG00000054914/ENSDARG00000086481	3
H3k4me2	Biological process	GO:0043535	regulation of blood vessel endothelial cell migration	3/550	22/20427	0.0204328	0.175304	0.150476	ENSDARG00000026726/ENSDARG00000045958/ENSDARG00000091272	3
H3k4me2	Biological process	GO:0046040	IMP metabolic process	3/550	22/20427	0.0204328	0.175304	0.150476	ENSDARG00000033539/ENSDARG00000011683/ENSDARG00000003750	3
H3k4me2	Biological process	GO:0046460	neutral lipid biosynthetic process	3/550	22/20427	0.0204328	0.175304	0.150476	ENSDARG00000061214/ENSDARG00000054914/ENSDARG00000086481	3
H3k4me2	Biological process	GO:0046463	acylglycerol biosynthetic process	3/550	22/20427	0.0204328	0.175304	0.150476	ENSDARG00000061214/ENSDARG00000054914/ENSDARG00000086481	3
H3k4me2	Biological process	GO:0042445	hormone metabolic process	6/550	80/20427	0.0208272	0.178014	0.152802	ENSDARG00000017882/ENSDARG00000018600/ENSDARG00000070140/ENSDARG00000058730/ENSDARG00000053493/ENSDARG00000060518	6
H3k4me2	Biological process	GO:0043542	endothelial cell migration	5/550	59/20427	0.0211134	0.179429	0.154016	ENSDARG00000104453/ENSDARG00000086158/ENSDARG00000026726/ENSDARG00000045958/ENSDARG00000091272	5
H3k4me2	Biological process	GO:0051338	regulation of transferase activity	14/550	282/20427	0.0211512	0.179429	0.154016	ENSDARG00000001933/ENSDARG00000076554/ENSDARG00000078654/ENSDARG00000095833/ENSDARG00000104453/ENSDARG00000042861/ENSDARG00000058115/ENSDARG00000090108/ENSDARG00000015176/ENSDARG00000055305/ENSDARG00000070494/ENSDARG00000011948/ENSDARG00000055124/ENSDARG00000000369	14
H3k4me2	Biological process	GO:0003158	endothelium development	6/550	81/20427	0.0220001	0.18588	0.159554	ENSDARG00000075853/ENSDARG00000002952/ENSDARG00000104453/ENSDARG00000075436/ENSDARG00000058128/ENSDARG00000012078	6
H3k4me2	Biological process	GO:0022603	regulation of anatomical structure morphogenesis	18/550	396/20427	0.0220758	0.18588	0.159554	ENSDARG00000012586/ENSDARG00000014018/ENSDARG00000021948/ENSDARG00000058128/ENSDARG00000015015/ENSDARG00000026726/ENSDARG00000095743/ENSDARG00000006526/ENSDARG00000034268/ENSDARG00000012078/ENSDARG00000017542/ENSDARG00000069843/ENSDARG00000060410/ENSDARG00000092809/ENSDARG00000032482/ENSDARG00000045958/ENSDARG00000099761/ENSDARG00000003250	18
H3k4me2	Biological process	GO:0002285	lymphocyte activation involved in immune response	3/550	23/20427	0.0230382	0.190443	0.163471	ENSDARG00000039563/ENSDARG00000026726/ENSDARG00000112483	3
H3k4me2	Biological process	GO:0038034	signal transduction in absence of ligand	3/550	23/20427	0.0230382	0.190443	0.163471	ENSDARG00000008363/ENSDARG00000012397/ENSDARG00000014259	3
H3k4me2	Biological process	GO:0042430	indole-containing compound metabolic process	3/550	23/20427	0.0230382	0.190443	0.163471	ENSDARG00000033594/ENSDARG00000099106/ENSDARG00000099546	3
H3k4me2	Biological process	GO:0072176	nephric duct development	3/550	23/20427	0.0230382	0.190443	0.163471	ENSDARG00000014018/ENSDARG00000031420/ENSDARG00000053493	3
H3k4me2	Biological process	GO:0097192	extrinsic apoptotic signaling pathway in absence of ligand	3/550	23/20427	0.0230382	0.190443	0.163471	ENSDARG00000008363/ENSDARG00000012397/ENSDARG00000014259	3
H3k4me2	Biological process	GO:0010212	response to ionizing radiation	4/550	41/20427	0.0239839	0.195409	0.167733	ENSDARG00000076554/ENSDARG00000056984/ENSDARG00000026726/ENSDARG00000112483	4
H3k4me2	Biological process	GO:0035138	pectoral fin morphogenesis	4/550	41/20427	0.0239839	0.195409	0.167733	ENSDARG00000017882/ENSDARG00000087196/ENSDARG00000070346/ENSDARG00000074319	4
H3k4me2	Biological process	GO:0048262	determination of dorsal/ventral asymmetry	4/550	41/20427	0.0239839	0.195409	0.167733	ENSDARG00000052846/ENSDARG00000057096/ENSDARG00000019995/ENSDARG00000028071	4
H3k4me2	Biological process	GO:0048484	enteric nervous system development	4/550	41/20427	0.0239839	0.195409	0.167733	ENSDARG00000044781/ENSDARG00000011876/ENSDARG00000002795/ENSDARG00000055305	4
H3k4me2	Biological process	GO:0000122	negative regulation of transcription by RNA polymerase II	14/550	287/20427	0.0241414	0.195987	0.168229	ENSDARG00000105669/ENSDARG00000019579/ENSDARG00000077811/ENSDARG00000063535/ENSDARG00000103589/ENSDARG00000095743/ENSDARG00000007241/ENSDARG00000019995/ENSDARG00000016526/ENSDARG00000092158/ENSDARG00000031161/ENSDARG00000070721/ENSDARG00000037782/ENSDARG00000105301	14
H3k4me2	Biological process	GO:0021983	pituitary gland development	3/550	24/20427	0.0258152	0.208001	0.178542	ENSDARG00000002952/ENSDARG00000014259/ENSDARG00000101244	3
H3k4me2	Biological process	GO:0045619	regulation of lymphocyte differentiation	3/550	24/20427	0.0258152	0.208001	0.178542	ENSDARG00000039563/ENSDARG00000026726/ENSDARG00000016526	3
H3k4me2	Biological process	GO:0016126	sterol biosynthetic process	4/550	42/20427	0.0259616	0.208001	0.178542	ENSDARG00000032816/ENSDARG00000017542/ENSDARG00000079946/ENSDARG00000023820	4
H3k4me2	Biological process	GO:0010562	positive regulation of phosphorus metabolic process	14/550	290/20427	0.0260805	0.208001	0.178542	ENSDARG00000019920/ENSDARG00000078654/ENSDARG00000068910/ENSDARG00000095833/ENSDARG00000104453/ENSDARG00000042861/ENSDARG00000057096/ENSDARG00000058115/ENSDARG00000019995/ENSDARG00000015176/ENSDARG00000055305/ENSDARG00000070494/ENSDARG00000017542/ENSDARG00000011948	14
H3k4me2	Biological process	GO:0045937	positive regulation of phosphate metabolic process	14/550	290/20427	0.0260805	0.208001	0.178542	ENSDARG00000019920/ENSDARG00000078654/ENSDARG00000068910/ENSDARG00000095833/ENSDARG00000104453/ENSDARG00000042861/ENSDARG00000057096/ENSDARG00000058115/ENSDARG00000019995/ENSDARG00000015176/ENSDARG00000055305/ENSDARG00000070494/ENSDARG00000017542/ENSDARG00000011948	14
H3k4me2	Biological process	GO:0035050	embryonic heart tube development	11/550	209/20427	0.0265373	0.209566	0.179885	ENSDARG00000019920/ENSDARG00000017882/ENSDARG00000002952/ENSDARG00000002710/ENSDARG00000040649/ENSDARG00000054438/ENSDARG00000019995/ENSDARG00000012397/ENSDARG00000012078/ENSDARG00000070494/ENSDARG00000070721	11
H3k4me2	Biological process	GO:0098739	import across plasma membrane	8/550	132/20427	0.0265563	0.209566	0.179885	ENSDARG00000059883/ENSDARG00000061941/ENSDARG00000018259/ENSDARG00000036427/ENSDARG00000055791/ENSDARG00000058498/ENSDARG00000036722/ENSDARG00000099186	8
H3k4me2	Biological process	GO:0014032	neural crest cell development	10/550	183/20427	0.0267911	0.209566	0.179885	ENSDARG00000096546/ENSDARG00000021948/ENSDARG00000040649/ENSDARG00000002795/ENSDARG00000055305/ENSDARG00000070494/ENSDARG00000013335/ENSDARG00000037782/ENSDARG00000077004/ENSDARG00000105301	10
H3k4me2	Biological process	GO:0048864	stem cell development	10/550	183/20427	0.0267911	0.209566	0.179885	ENSDARG00000096546/ENSDARG00000021948/ENSDARG00000040649/ENSDARG00000002795/ENSDARG00000055305/ENSDARG00000070494/ENSDARG00000013335/ENSDARG00000037782/ENSDARG00000077004/ENSDARG00000105301	10
H3k4me2	Biological process	GO:0021510	spinal cord development	7/550	108/20427	0.0268031	0.209566	0.179885	ENSDARG00000068910/ENSDARG00000014018/ENSDARG00000002952/ENSDARG00000039563/ENSDARG00000016526/ENSDARG00000018423/ENSDARG00000101244	7
H3k4me2	Biological process	GO:0001755	neural crest cell migration	8/550	133/20427	0.027618	0.209566	0.179885	ENSDARG00000096546/ENSDARG00000021948/ENSDARG00000040649/ENSDARG00000002795/ENSDARG00000055305/ENSDARG00000070494/ENSDARG00000013335/ENSDARG00000077004	8
H3k4me2	Biological process	GO:0002263	cell activation involved in immune response	4/550	43/20427	0.0280343	0.209566	0.179885	ENSDARG00000039563/ENSDARG00000026726/ENSDARG00000079497/ENSDARG00000112483	4
H3k4me2	Biological process	GO:0033013	tetrapyrrole metabolic process	4/550	43/20427	0.0280343	0.209566	0.179885	ENSDARG00000055991/ENSDARG00000006818/ENSDARG00000059857/ENSDARG00000008840	4
H3k4me2	Biological process	GO:0048863	stem cell differentiation	15/550	321/20427	0.0280559	0.209566	0.179885	ENSDARG00000096546/ENSDARG00000062268/ENSDARG00000045695/ENSDARG00000068910/ENSDARG00000002952/ENSDARG00000021948/ENSDARG00000040649/ENSDARG00000058115/ENSDARG00000002795/ENSDARG00000055305/ENSDARG00000070494/ENSDARG00000013335/ENSDARG00000037782/ENSDARG00000077004/ENSDARG00000105301	15
H3k4me2	Biological process	GO:0009952	anterior/posterior pattern specification	14/550	293/20427	0.0281326	0.209566	0.179885	ENSDARG00000031756/ENSDARG00000002235/ENSDARG00000014018/ENSDARG00000002952/ENSDARG00000057096/ENSDARG00000013576/ENSDARG00000004060/ENSDARG00000006526/ENSDARG00000027744/ENSDARG00000008388/ENSDARG00000070338/ENSDARG00000092809/ENSDARG00000053493/ENSDARG00000039373	14
H3k4me2	Biological process	GO:0006177	GMP biosynthetic process	2/550	10/20427	0.0282197	0.209566	0.179885	ENSDARG00000011683/ENSDARG00000029524	2
H3k4me2	Biological process	GO:0006563	L-serine metabolic process	2/550	10/20427	0.0282197	0.209566	0.179885	ENSDARG00000001873/ENSDARG00000016733	2
H3k4me2	Biological process	GO:0009113	purine nucleobase biosynthetic process	2/550	10/20427	0.0282197	0.209566	0.179885	ENSDARG00000003113/ENSDARG00000011683	2
H3k4me2	Biological process	GO:0015810	aspartate transmembrane transport	2/550	10/20427	0.0282197	0.209566	0.179885	ENSDARG00000020718/ENSDARG00000099186	2
H3k4me2	Biological process	GO:0018158	protein oxidation	2/550	10/20427	0.0282197	0.209566	0.179885	ENSDARG00000039563/ENSDARG00000054451	2
H3k4me2	Biological process	GO:0043367	CD4-positive, alpha-beta T cell differentiation	2/550	10/20427	0.0282197	0.209566	0.179885	ENSDARG00000039563/ENSDARG00000026726	2
H3k4me2	Biological process	GO:0045880	positive regulation of smoothened signaling pathway	2/550	10/20427	0.0282197	0.209566	0.179885	ENSDARG00000002952/ENSDARG00000101244	2
H3k4me2	Biological process	GO:0046037	GMP metabolic process	2/550	10/20427	0.0282197	0.209566	0.179885	ENSDARG00000011683/ENSDARG00000029524	2
H3k4me2	Biological process	GO:0048486	parasympathetic nervous system development	2/550	10/20427	0.0282197	0.209566	0.179885	ENSDARG00000101735/ENSDARG00000101244	2
H3k4me2	Biological process	GO:0070831	basement membrane assembly	2/550	10/20427	0.0282197	0.209566	0.179885	ENSDARG00000005762/ENSDARG00000101844	2
H3k4me2	Biological process	GO:1903053	regulation of extracellular matrix organization	2/550	10/20427	0.0282197	0.209566	0.179885	ENSDARG00000002235/ENSDARG00000008388	2
H3k4me2	Biological process	GO:0009260	ribonucleotide biosynthetic process	10/550	185/20427	0.0285862	0.211594	0.181626	ENSDARG00000003854/ENSDARG00000033539/ENSDARG00000011683/ENSDARG00000030514/ENSDARG00000003750/ENSDARG00000004979/ENSDARG00000004402/ENSDARG00000029524/ENSDARG00000013787/ENSDARG00000104393	10
H3k4me2	Biological process	GO:0045010	actin nucleation	5/550	64/20427	0.0288629	0.212946	0.182787	ENSDARG00000102415/ENSDARG00000058348/ENSDARG00000027063/ENSDARG00000011459/ENSDARG00000091138	5
H3k4me2	Biological process	GO:0030099	myeloid cell differentiation	13/550	267/20427	0.0294648	0.216681	0.185993	ENSDARG00000056407/ENSDARG00000073743/ENSDARG00000103589/ENSDARG00000030490/ENSDARG00000017400/ENSDARG00000055226/ENSDARG00000012078/ENSDARG00000079947/ENSDARG00000090638/ENSDARG00000027063/ENSDARG00000019353/ENSDARG00000012881/ENSDARG00000083336	13
H3k4me2	Biological process	GO:0090497	mesenchymal cell migration	8/550	135/20427	0.0298289	0.218649	0.187682	ENSDARG00000096546/ENSDARG00000021948/ENSDARG00000040649/ENSDARG00000002795/ENSDARG00000055305/ENSDARG00000070494/ENSDARG00000013335/ENSDARG00000077004	8
H3k4me2	Biological process	GO:0045934	negative regulation of nucleobase-containing compound metabolic process	21/550	499/20427	0.0299839	0.219076	0.188049	ENSDARG00000044356/ENSDARG00000062268/ENSDARG00000014018/ENSDARG00000105669/ENSDARG00000019579/ENSDARG00000077811/ENSDARG00000063535/ENSDARG00000004060/ENSDARG00000103589/ENSDARG00000095743/ENSDARG00000058094/ENSDARG00000007241/ENSDARG00000019995/ENSDARG00000016526/ENSDARG00000092158/ENSDARG00000031161/ENSDARG00000070721/ENSDARG00000055639/ENSDARG00000037782/ENSDARG00000105301/ENSDARG00000112483	21
H3k4me2	Biological process	GO:0060993	kidney morphogenesis	4/550	44/20427	0.0302028	0.219261	0.188207	ENSDARG00000014018/ENSDARG00000055305/ENSDARG00000017542/ENSDARG00000053493	4
H3k4me2	Biological process	GO:0072523	purine-containing compound catabolic process	4/550	44/20427	0.0302028	0.219261	0.188207	ENSDARG00000003113/ENSDARG00000071579/ENSDARG00000002986/ENSDARG00000087941	4
H3k4me2	Biological process	GO:0035162	embryonic hemopoiesis	7/550	111/20427	0.030517	0.220834	0.189558	ENSDARG00000057096/ENSDARG00000073743/ENSDARG00000030490/ENSDARG00000017400/ENSDARG00000019995/ENSDARG00000012078/ENSDARG00000012881	7
H3k4me2	Biological process	GO:0031018	endocrine pancreas development	6/550	88/20427	0.0314675	0.22555	0.193606	ENSDARG00000017882/ENSDARG00000002952/ENSDARG00000057096/ENSDARG00000026726/ENSDARG00000054438/ENSDARG00000070346	6
H3k4me2	Biological process	GO:0042886	amide transport	6/550	88/20427	0.0314675	0.22555	0.193606	ENSDARG00000010096/ENSDARG00000026726/ENSDARG00000012468/ENSDARG00000101655/ENSDARG00000020718/ENSDARG00000042859	6
H3k4me2	Biological process	GO:0072073	kidney epithelium development	6/550	88/20427	0.0314675	0.22555	0.193606	ENSDARG00000014018/ENSDARG00000031420/ENSDARG00000017542/ENSDARG00000018303/ENSDARG00000007990/ENSDARG00000053493	6
H3k4me2	Biological process	GO:0051347	positive regulation of transferase activity	9/550	162/20427	0.0315807	0.225647	0.193689	ENSDARG00000078654/ENSDARG00000095833/ENSDARG00000104453/ENSDARG00000042861/ENSDARG00000058115/ENSDARG00000015176/ENSDARG00000055305/ENSDARG00000070494/ENSDARG00000011948	9
H3k4me2	Biological process	GO:0010594	regulation of endothelial cell migration	3/550	26/20427	0.0318821	0.227084	0.194923	ENSDARG00000026726/ENSDARG00000045958/ENSDARG00000091272	3
H3k4me2	Biological process	GO:0061053	somite development	10/550	189/20427	0.0324297	0.22981	0.197262	ENSDARG00000031756/ENSDARG00000004173/ENSDARG00000002952/ENSDARG00000039563/ENSDARG00000013576/ENSDARG00000006526/ENSDARG00000027744/ENSDARG00000053493/ENSDARG00000056557/ENSDARG00000039373	10
H3k4me2	Biological process	GO:0009948	anterior/posterior axis specification	4/550	45/20427	0.0324676	0.22981	0.197262	ENSDARG00000002235/ENSDARG00000014018/ENSDARG00000057096/ENSDARG00000008388	4
H3k4me2	Biological process	GO:0046390	ribose phosphate biosynthetic process	10/550	190/20427	0.0334446	0.231174	0.198433	ENSDARG00000003854/ENSDARG00000033539/ENSDARG00000011683/ENSDARG00000030514/ENSDARG00000003750/ENSDARG00000004979/ENSDARG00000004402/ENSDARG00000029524/ENSDARG00000013787/ENSDARG00000104393	10
H3k4me2	Biological process	GO:0002040	sprouting angiogenesis	9/550	164/20427	0.0337746	0.231174	0.198433	ENSDARG00000104453/ENSDARG00000019579/ENSDARG00000086158/ENSDARG00000026726/ENSDARG00000095743/ENSDARG00000019130/ENSDARG00000002731/ENSDARG00000045958/ENSDARG00000091272	9
H3k4me2	Biological process	GO:0002287	alpha-beta T cell activation involved in immune response	2/550	11/20427	0.033885	0.231174	0.198433	ENSDARG00000039563/ENSDARG00000026726	2
H3k4me2	Biological process	GO:0002292	T cell differentiation involved in immune response	2/550	11/20427	0.033885	0.231174	0.198433	ENSDARG00000039563/ENSDARG00000026726	2
H3k4me2	Biological process	GO:0002293	alpha-beta T cell differentiation involved in immune response	2/550	11/20427	0.033885	0.231174	0.198433	ENSDARG00000039563/ENSDARG00000026726	2
H3k4me2	Biological process	GO:0006047	UDP-N-acetylglucosamine metabolic process	2/550	11/20427	0.033885	0.231174	0.198433	ENSDARG00000044094/ENSDARG00000013082	2
H3k4me2	Biological process	GO:0014005	microglia development	2/550	11/20427	0.033885	0.231174	0.198433	ENSDARG00000056407/ENSDARG00000055226	2
H3k4me2	Biological process	GO:0015820	leucine transport	2/550	11/20427	0.033885	0.231174	0.198433	ENSDARG00000036427/ENSDARG00000055791	2
H3k4me2	Biological process	GO:0042574	retinal metabolic process	2/550	11/20427	0.033885	0.231174	0.198433	ENSDARG00000055722/ENSDARG00000017882	2
H3k4me2	Biological process	GO:0052646	alditol phosphate metabolic process	2/550	11/20427	0.033885	0.231174	0.198433	ENSDARG00000043180/ENSDARG00000043701	2
H3k4me2	Biological process	GO:0098719	sodium ion import across plasma membrane	2/550	11/20427	0.033885	0.231174	0.198433	ENSDARG00000058498/ENSDARG00000036722	2
H3k4me2	Biological process	GO:2000515	negative regulation of CD4-positive, alpha-beta T cell activation	2/550	11/20427	0.033885	0.231174	0.198433	ENSDARG00000039563/ENSDARG00000026726	2
H3k4me2	Biological process	GO:0009062	fatty acid catabolic process	5/550	67/20427	0.034273	0.233118	0.200102	ENSDARG00000037943/ENSDARG00000061214/ENSDARG00000060594/ENSDARG00000102055/ENSDARG00000101239	5
H3k4me2	Biological process	GO:0007492	endoderm development	6/550	90/20427	0.0345928	0.233607	0.200522	ENSDARG00000014018/ENSDARG00000042934/ENSDARG00000058128/ENSDARG00000057096/ENSDARG00000019995/ENSDARG00000099761	6
H3k4me2	Biological process	GO:0006635	fatty acid beta-oxidation	4/550	46/20427	0.0348292	0.233607	0.200522	ENSDARG00000037943/ENSDARG00000060594/ENSDARG00000102055/ENSDARG00000101239	4
H3k4me2	Biological process	GO:0019362	pyridine nucleotide metabolic process	4/550	46/20427	0.0348292	0.233607	0.200522	ENSDARG00000033594/ENSDARG00000099106/ENSDARG00000099546/ENSDARG00000027930	4
H3k4me2	Biological process	GO:0046496	nicotinamide nucleotide metabolic process	4/550	46/20427	0.0348292	0.233607	0.200522	ENSDARG00000033594/ENSDARG00000099106/ENSDARG00000099546/ENSDARG00000027930	4
H3k4me2	Biological process	GO:0032984	protein-containing complex disassembly	9/550	165/20427	0.0349101	0.233607	0.200522	ENSDARG00000099672/ENSDARG00000019231/ENSDARG00000102415/ENSDARG00000058348/ENSDARG00000030490/ENSDARG00000097683/ENSDARG00000011459/ENSDARG00000101441/ENSDARG00000001909	9
H3k4me2	Biological process	GO:0021514	ventral spinal cord interneuron differentiation	3/550	27/20427	0.03517	0.233607	0.200522	ENSDARG00000016526/ENSDARG00000018423/ENSDARG00000101244	3
H3k4me2	Biological process	GO:0021986	habenula development	3/550	27/20427	0.03517	0.233607	0.200522	ENSDARG00000002952/ENSDARG00000021669/ENSDARG00000069843	3
H3k4me2	Biological process	GO:0071910	determination of liver left/right asymmetry	3/550	27/20427	0.03517	0.233607	0.200522	ENSDARG00000040649/ENSDARG00000058115/ENSDARG00000019995	3
H3k4me2	Biological process	GO:0048704	embryonic skeletal system morphogenesis	11/550	219/20427	0.0355376	0.234694	0.201454	ENSDARG00000052846/ENSDARG00000002235/ENSDARG00000002952/ENSDARG00000039563/ENSDARG00000016526/ENSDARG00000012078/ENSDARG00000070494/ENSDARG00000070338/ENSDARG00000092809/ENSDARG00000053493/ENSDARG00000077004	11
H3k4me2	Biological process	GO:0043086	negative regulation of catalytic activity	10/550	192/20427	0.0355408	0.234694	0.201454	ENSDARG00000045378/ENSDARG00000055416/ENSDARG00000076554/ENSDARG00000070396/ENSDARG00000026726/ENSDARG00000008363/ENSDARG00000090108/ENSDARG00000104279/ENSDARG00000104782/ENSDARG00000075261	10
H3k4me2	Biological process	GO:0014902	myotube differentiation	7/550	115/20427	0.0359859	0.236942	0.203384	ENSDARG00000011821/ENSDARG00000061191/ENSDARG00000002952/ENSDARG00000074894/ENSDARG00000030110/ENSDARG00000060758/ENSDARG00000099093	7
H3k4me2	Biological process	GO:0071599	otic vesicle development	5/550	68/20427	0.0362065	0.237156	0.203568	ENSDARG00000052846/ENSDARG00000016526/ENSDARG00000070721/ENSDARG00000019353/ENSDARG00000014259	5
H3k4me2	Biological process	GO:0008543	fibroblast growth factor receptor signaling pathway	6/550	91/20427	0.0362278	0.237156	0.203568	ENSDARG00000057096/ENSDARG00000058115/ENSDARG00000016526/ENSDARG00000017542/ENSDARG00000077353/ENSDARG00000074319	6
H3k4me2	Biological process	GO:0007178	transmembrane receptor protein serine/threonine kinase signaling pathway	12/550	248/20427	0.0369757	0.240016	0.206023	ENSDARG00000052846/ENSDARG00000019920/ENSDARG00000019579/ENSDARG00000057096/ENSDARG00000016858/ENSDARG00000019995/ENSDARG00000017676/ENSDARG00000063040/ENSDARG00000039576/ENSDARG00000068892/ENSDARG00000035954/ENSDARG00000079323	12
H3k4me2	Biological process	GO:1903034	regulation of response to wounding	4/550	47/20427	0.0372879	0.240016	0.206023	ENSDARG00000068261/ENSDARG00000021948/ENSDARG00000026726/ENSDARG00000090638	4
H3k4me2	Biological process	GO:0044344	cellular response to fibroblast growth factor stimulus	6/550	92/20427	0.0379116	0.240016	0.206023	ENSDARG00000057096/ENSDARG00000058115/ENSDARG00000016526/ENSDARG00000017542/ENSDARG00000077353/ENSDARG00000074319	6
H3k4me2	Biological process	GO:0071774	response to fibroblast growth factor	6/550	92/20427	0.0379116	0.240016	0.206023	ENSDARG00000057096/ENSDARG00000058115/ENSDARG00000016526/ENSDARG00000017542/ENSDARG00000077353/ENSDARG00000074319	6
H3k4me2	Biological process	GO:0060216	definitive hemopoiesis	5/550	69/20427	0.0382059	0.240016	0.206023	ENSDARG00000042934/ENSDARG00000007241/ENSDARG00000012078/ENSDARG00000079947/ENSDARG00000087697	5
H3k4me2	Biological process	GO:0006783	heme biosynthetic process	3/550	28/20427	0.0386258	0.240016	0.206023	ENSDARG00000055991/ENSDARG00000006818/ENSDARG00000008840	3
H3k4me2	Biological process	GO:0006835	dicarboxylic acid transport	3/550	28/20427	0.0386258	0.240016	0.206023	ENSDARG00000010096/ENSDARG00000020718/ENSDARG00000099186	3
H3k4me2	Biological process	GO:0014037	Schwann cell differentiation	3/550	28/20427	0.0386258	0.240016	0.206023	ENSDARG00000019231/ENSDARG00000053493/ENSDARG00000099093	3
H3k4me2	Biological process	GO:0014044	Schwann cell development	3/550	28/20427	0.0386258	0.240016	0.206023	ENSDARG00000019231/ENSDARG00000053493/ENSDARG00000099093	3
H3k4me2	Biological process	GO:0030225	macrophage differentiation	3/550	28/20427	0.0386258	0.240016	0.206023	ENSDARG00000056407/ENSDARG00000055226/ENSDARG00000012078	3
H3k4me2	Biological process	GO:0042327	positive regulation of phosphorylation	13/550	278/20427	0.0388266	0.240016	0.206023	ENSDARG00000019920/ENSDARG00000078654/ENSDARG00000095833/ENSDARG00000104453/ENSDARG00000042861/ENSDARG00000057096/ENSDARG00000058115/ENSDARG00000019995/ENSDARG00000015176/ENSDARG00000055305/ENSDARG00000070494/ENSDARG00000017542/ENSDARG00000011948	13
H3k4me2	Biological process	GO:0006282	regulation of DNA repair	4/550	48/20427	0.0398439	0.240016	0.206023	ENSDARG00000012397/ENSDARG00000070108/ENSDARG00000014259/ENSDARG00000112483	4
H3k4me2	Biological process	GO:0006418	tRNA aminoacylation for protein translation	4/550	48/20427	0.0398439	0.240016	0.206023	ENSDARG00000035913/ENSDARG00000044575/ENSDARG00000016864/ENSDARG00000070043	4
H3k4me2	Biological process	GO:0048645	animal organ formation	4/550	48/20427	0.0398439	0.240016	0.206023	ENSDARG00000103589/ENSDARG00000006526/ENSDARG00000070494/ENSDARG00000053493	4
H3k4me2	Biological process	GO:1902105	regulation of leukocyte differentiation	4/550	48/20427	0.0398439	0.240016	0.206023	ENSDARG00000039563/ENSDARG00000056407/ENSDARG00000026726/ENSDARG00000016526	4
H3k4me2	Biological process	GO:0002698	negative regulation of immune effector process	2/550	12/20427	0.0399496	0.240016	0.206023	ENSDARG00000039563/ENSDARG00000026726	2
H3k4me2	Biological process	GO:0006620	post-translational protein targeting to endoplasmic reticulum membrane	2/550	12/20427	0.0399496	0.240016	0.206023	ENSDARG00000005675/ENSDARG00000021669	2
H3k4me2	Biological process	GO:0015740	C4-dicarboxylate transport	2/550	12/20427	0.0399496	0.240016	0.206023	ENSDARG00000020718/ENSDARG00000099186	2
H3k4me2	Biological process	GO:0032926	negative regulation of activin receptor signaling pathway	2/550	12/20427	0.0399496	0.240016	0.206023	ENSDARG00000052846/ENSDARG00000019579	2
H3k4me2	Biological process	GO:0042693	muscle cell fate commitment	2/550	12/20427	0.0399496	0.240016	0.206023	ENSDARG00000002952/ENSDARG00000101244	2
H3k4me2	Biological process	GO:0045621	positive regulation of lymphocyte differentiation	2/550	12/20427	0.0399496	0.240016	0.206023	ENSDARG00000026726/ENSDARG00000016526	2
H3k4me2	Biological process	GO:0045743	positive regulation of fibroblast growth factor receptor signaling pathway	2/550	12/20427	0.0399496	0.240016	0.206023	ENSDARG00000057096/ENSDARG00000074319	2
H3k4me2	Biological process	GO:0046546	development of primary male sexual characteristics	2/550	12/20427	0.0399496	0.240016	0.206023	ENSDARG00000014357/ENSDARG00000007349	2
H3k4me2	Biological process	GO:0046548	retinal rod cell development	2/550	12/20427	0.0399496	0.240016	0.206023	ENSDARG00000077811/ENSDARG00000095743	2
H3k4me2	Biological process	GO:0061333	renal tubule morphogenesis	2/550	12/20427	0.0399496	0.240016	0.206023	ENSDARG00000014018/ENSDARG00000017542	2
H3k4me2	Biological process	GO:0072078	nephron tubule morphogenesis	2/550	12/20427	0.0399496	0.240016	0.206023	ENSDARG00000014018/ENSDARG00000017542	2
H3k4me2	Biological process	GO:0072088	nephron epithelium morphogenesis	2/550	12/20427	0.0399496	0.240016	0.206023	ENSDARG00000014018/ENSDARG00000017542	2
H3k4me2	Biological process	GO:0072178	nephric duct morphogenesis	2/550	12/20427	0.0399496	0.240016	0.206023	ENSDARG00000014018/ENSDARG00000053493	2
H3k4me2	Biological process	GO:0090050	positive regulation of cell migration involved in sprouting angiogenesis	2/550	12/20427	0.0399496	0.240016	0.206023	ENSDARG00000026726/ENSDARG00000045958	2
H3k4me2	Biological process	GO:0097324	melanocyte migration	2/550	12/20427	0.0399496	0.240016	0.206023	ENSDARG00000044781/ENSDARG00000042861	2
H3k4me2	Biological process	GO:2000514	regulation of CD4-positive, alpha-beta T cell activation	2/550	12/20427	0.0399496	0.240016	0.206023	ENSDARG00000039563/ENSDARG00000026726	2
H3k4me2	Biological process	GO:0016485	protein processing	7/550	118/20427	0.0404875	0.241964	0.207695	ENSDARG00000002219/ENSDARG00000002235/ENSDARG00000057096/ENSDARG00000055874/ENSDARG00000008388/ENSDARG00000028071/ENSDARG00000060518	7
H3k4me2	Biological process	GO:1901342	regulation of vasculature development	7/550	118/20427	0.0404875	0.241964	0.207695	ENSDARG00000045695/ENSDARG00000015015/ENSDARG00000095743/ENSDARG00000012078/ENSDARG00000017542/ENSDARG00000060410/ENSDARG00000045958	7
H3k4me2	Biological process	GO:0003140	determination of left/right asymmetry in lateral mesoderm	3/550	29/20427	0.0422476	0.249368	0.21405	ENSDARG00000019920/ENSDARG00000057096/ENSDARG00000058115	3
H3k4me2	Biological process	GO:0009074	aromatic amino acid family catabolic process	3/550	29/20427	0.0422476	0.249368	0.21405	ENSDARG00000033594/ENSDARG00000099106/ENSDARG00000099546	3
H3k4me2	Biological process	GO:0030916	otic vesicle formation	3/550	29/20427	0.0422476	0.249368	0.21405	ENSDARG00000052846/ENSDARG00000016526/ENSDARG00000019353	3
H3k4me2	Biological process	GO:0045739	positive regulation of DNA repair	3/550	29/20427	0.0422476	0.249368	0.21405	ENSDARG00000012397/ENSDARG00000014259/ENSDARG00000112483	3
H3k4me2	Biological process	GO:0048015	phosphatidylinositol-mediated signaling	5/550	71/20427	0.0424037	0.249368	0.21405	ENSDARG00000015176/ENSDARG00000011948/ENSDARG00000094132/ENSDARG00000045958/ENSDARG00000003250	5
H3k4me2	Biological process	GO:0006937	regulation of muscle contraction	4/550	49/20427	0.0424972	0.249368	0.21405	ENSDARG00000100694/ENSDARG00000096995/ENSDARG00000059003/ENSDARG00000013335	4
H3k4me2	Biological process	GO:0051453	regulation of intracellular pH	4/550	49/20427	0.0424972	0.249368	0.21405	ENSDARG00000052330/ENSDARG00000058498/ENSDARG00000036722/ENSDARG00000012881	4
H3k4me2	Biological process	GO:0021517	ventral spinal cord development	5/550	72/20427	0.0446027	0.256861	0.220482	ENSDARG00000068910/ENSDARG00000002952/ENSDARG00000016526/ENSDARG00000018423/ENSDARG00000101244	5
H3k4me2	Biological process	GO:0001889	liver development	10/550	200/20427	0.0448378	0.256861	0.220482	ENSDARG00000068910/ENSDARG00000057096/ENSDARG00000040649/ENSDARG00000058115/ENSDARG00000026726/ENSDARG00000103589/ENSDARG00000035622/ENSDARG00000019995/ENSDARG00000053493/ENSDARG00000042010	10
H3k4me2	Biological process	GO:0046879	hormone secretion	4/550	50/20427	0.0452478	0.256861	0.220482	ENSDARG00000026726/ENSDARG00000012468/ENSDARG00000014357/ENSDARG00000101655	4
H3k4me2	Biological process	GO:0042060	wound healing	7/550	121/20427	0.0453409	0.256861	0.220482	ENSDARG00000068261/ENSDARG00000063634/ENSDARG00000101043/ENSDARG00000026726/ENSDARG00000040621/ENSDARG00000090638/ENSDARG00000013335	7
H3k4me2	Biological process	GO:0000768	syncytium formation by plasma membrane fusion	3/550	30/20427	0.0460334	0.256861	0.220482	ENSDARG00000061191/ENSDARG00000036427/ENSDARG00000099093	3
H3k4me2	Biological process	GO:0003171	atrioventricular valve development	3/550	30/20427	0.0460334	0.256861	0.220482	ENSDARG00000018721/ENSDARG00000006526/ENSDARG00000061941	3
H3k4me2	Biological process	GO:0006779	porphyrin-containing compound biosynthetic process	3/550	30/20427	0.0460334	0.256861	0.220482	ENSDARG00000055991/ENSDARG00000006818/ENSDARG00000008840	3
H3k4me2	Biological process	GO:0006949	syncytium formation	3/550	30/20427	0.0460334	0.256861	0.220482	ENSDARG00000061191/ENSDARG00000036427/ENSDARG00000099093	3
H3k4me2	Biological process	GO:0010632	regulation of epithelial cell migration	3/550	30/20427	0.0460334	0.256861	0.220482	ENSDARG00000026726/ENSDARG00000045958/ENSDARG00000091272	3
H3k4me2	Biological process	GO:0033014	tetrapyrrole biosynthetic process	3/550	30/20427	0.0460334	0.256861	0.220482	ENSDARG00000055991/ENSDARG00000006818/ENSDARG00000008840	3
H3k4me2	Biological process	GO:0042659	regulation of cell fate specification	3/550	30/20427	0.0460334	0.256861	0.220482	ENSDARG00000044356/ENSDARG00000019995/ENSDARG00000099761	3
H3k4me2	Biological process	GO:0048702	embryonic neurocranium morphogenesis	3/550	30/20427	0.0460334	0.256861	0.220482	ENSDARG00000002952/ENSDARG00000016526/ENSDARG00000070494	3
H3k4me2	Biological process	GO:0061041	regulation of wound healing	3/550	30/20427	0.0460334	0.256861	0.220482	ENSDARG00000068261/ENSDARG00000026726/ENSDARG00000090638	3
H3k4me2	Biological process	GO:0097581	lamellipodium organization	3/550	30/20427	0.0460334	0.256861	0.220482	ENSDARG00000013110/ENSDARG00000002235/ENSDARG00000008388	3
H3k4me2	Biological process	GO:0140253	cell-cell fusion	3/550	30/20427	0.0460334	0.256861	0.220482	ENSDARG00000061191/ENSDARG00000036427/ENSDARG00000099093	3
H3k4me2	Biological process	GO:0014004	microglia differentiation	2/550	13/20427	0.0463879	0.256861	0.220482	ENSDARG00000056407/ENSDARG00000055226	2
H3k4me2	Biological process	GO:0015803	branched-chain amino acid transport	2/550	13/20427	0.0463879	0.256861	0.220482	ENSDARG00000036427/ENSDARG00000055791	2
H3k4me2	Biological process	GO:0043536	positive regulation of blood vessel endothelial cell migration	2/550	13/20427	0.0463879	0.256861	0.220482	ENSDARG00000026726/ENSDARG00000045958	2
H3k4me2	Biological process	GO:0055117	regulation of cardiac muscle contraction	2/550	13/20427	0.0463879	0.256861	0.220482	ENSDARG00000096995/ENSDARG00000059003	2
H3k4me2	Biological process	GO:0060142	regulation of syncytium formation by plasma membrane fusion	2/550	13/20427	0.0463879	0.256861	0.220482	ENSDARG00000061191/ENSDARG00000036427	2
H3k4me2	Biological process	GO:0071384	cellular response to corticosteroid stimulus	2/550	13/20427	0.0463879	0.256861	0.220482	ENSDARG00000026726/ENSDARG00000101655	2
H3k4me2	Biological process	GO:0071385	cellular response to glucocorticoid stimulus	2/550	13/20427	0.0463879	0.256861	0.220482	ENSDARG00000026726/ENSDARG00000101655	2
H3k4me2	Biological process	GO:0072160	nephron tubule epithelial cell differentiation	2/550	13/20427	0.0463879	0.256861	0.220482	ENSDARG00000014018/ENSDARG00000018303	2
H3k4me2	Biological process	GO:0048762	mesenchymal cell differentiation	11/550	229/20427	0.0464958	0.256861	0.220482	ENSDARG00000096546/ENSDARG00000002952/ENSDARG00000021948/ENSDARG00000040649/ENSDARG00000002795/ENSDARG00000055305/ENSDARG00000070494/ENSDARG00000013335/ENSDARG00000037782/ENSDARG00000077004/ENSDARG00000105301	11
H3k4me2	Biological process	GO:1903037	regulation of leukocyte cell-cell adhesion	5/550	73/20427	0.0468687	0.258291	0.221709	ENSDARG00000039563/ENSDARG00000026726/ENSDARG00000045417/ENSDARG00000016526/ENSDARG00000003061	5
H3k4me2	Biological process	GO:0098657	import into cell	8/550	148/20427	0.047198	0.259474	0.222725	ENSDARG00000059883/ENSDARG00000061941/ENSDARG00000018259/ENSDARG00000036427/ENSDARG00000055791/ENSDARG00000058498/ENSDARG00000036722/ENSDARG00000099186	8
H3k4me2	Biological process	GO:0009914	hormone transport	4/550	51/20427	0.0480956	0.261866	0.224779	ENSDARG00000026726/ENSDARG00000012468/ENSDARG00000014357/ENSDARG00000101655	4
H3k4me2	Biological process	GO:0033866	nucleoside bisphosphate biosynthetic process	4/550	51/20427	0.0480956	0.261866	0.224779	ENSDARG00000003854/ENSDARG00000030514/ENSDARG00000004979/ENSDARG00000004402	4
H3k4me2	Biological process	GO:0034030	ribonucleoside bisphosphate biosynthetic process	4/550	51/20427	0.0480956	0.261866	0.224779	ENSDARG00000003854/ENSDARG00000030514/ENSDARG00000004979/ENSDARG00000004402	4
H3k4me2	Biological process	GO:0034033	purine nucleoside bisphosphate biosynthetic process	4/550	51/20427	0.0480956	0.261866	0.224779	ENSDARG00000003854/ENSDARG00000030514/ENSDARG00000004979/ENSDARG00000004402	4
H3k4me2	Biological process	GO:0008637	apoptotic mitochondrial changes	3/550	31/20427	0.0499809	0.270572	0.232251	ENSDARG00000008363/ENSDARG00000015006/ENSDARG00000092553	3
H3k4me2	Biological process	GO:0021538	epithalamus development	3/550	31/20427	0.0499809	0.270572	0.232251	ENSDARG00000002952/ENSDARG00000021669/ENSDARG00000069843	3
H3k4me2	Cellular component	GO:0030312	external encapsulating structure	31/558	341/20832	3.47586e-09	5.35282e-07	5.35282e-07	ENSDARG00000094408/ENSDARG00000096586/ENSDARG00000002235/ENSDARG00000035809/ENSDARG00000042934/ENSDARG00000088745/ENSDARG00000021948/ENSDARG00000039563/ENSDARG00000104267/ENSDARG00000063634/ENSDARG00000029124/ENSDARG00000092806/ENSDARG00000071586/ENSDARG00000035859/ENSDARG00000020007/ENSDARG00000038683/ENSDARG00000090783/ENSDARG00000055009/ENSDARG00000005762/ENSDARG00000051962/ENSDARG00000068710/…	31
H3k4me2	Cellular component	GO:0031012	extracellular matrix	31/558	341/20832	3.47586e-09	5.35282e-07	5.35282e-07	ENSDARG00000094408/ENSDARG00000096586/ENSDARG00000002235/ENSDARG00000035809/ENSDARG00000042934/ENSDARG00000088745/ENSDARG00000021948/ENSDARG00000039563/ENSDARG00000104267/ENSDARG00000063634/ENSDARG00000029124/ENSDARG00000092806/ENSDARG00000071586/ENSDARG00000035859/ENSDARG00000020007/ENSDARG00000038683/ENSDARG00000090783/ENSDARG00000055009/ENSDARG00000005762/ENSDARG00000051962/ENSDARG00000068710/…	31
H3k4me2	Cellular component	GO:0062023	collagen-containing extracellular matrix	18/558	173/20832	9.88917e-07	0.000101529	0.000101529	ENSDARG00000094408/ENSDARG00000096586/ENSDARG00000088745/ENSDARG00000021948/ENSDARG00000039563/ENSDARG00000029124/ENSDARG00000092806/ENSDARG00000035859/ENSDARG00000020007/ENSDARG00000038683/ENSDARG00000090783/ENSDARG00000055009/ENSDARG00000005762/ENSDARG00000068710/ENSDARG00000003216/ENSDARG00000054451/ENSDARG00000076787/ENSDARG00000038682	18
H3k4me2	Cellular component	GO:0005581	collagen trimer	8/558	63/20832	0.000267196	0.0190034	0.0190034	ENSDARG00000011821/ENSDARG00000035809/ENSDARG00000020007/ENSDARG00000086158/ENSDARG00000055009/ENSDARG00000005762/ENSDARG00000061140/ENSDARG00000012405	8
H3k4me2	Cellular component	GO:0030863	cortical cytoskeleton	7/558	49/20832	0.000308497	0.0190034	0.0190034	ENSDARG00000019231/ENSDARG00000007219/ENSDARG00000030490/ENSDARG00000032482/ENSDARG00000097683/ENSDARG00000012729/ENSDARG00000078902	7
H3k4me2	Cellular component	GO:0030864	cortical actin cytoskeleton	6/558	37/20832	0.000412274	0.0211634	0.0211634	ENSDARG00000019231/ENSDARG00000007219/ENSDARG00000030490/ENSDARG00000032482/ENSDARG00000097683/ENSDARG00000012729	6
H3k4me2	Cellular component	GO:0005903	brush border	4/558	15/20832	0.000549409	0.024174	0.024174	ENSDARG00000028824/ENSDARG00000095577/ENSDARG00000058498/ENSDARG00000036722	4
H3k4me2	Cellular component	GO:0015629	actin cytoskeleton	20/558	350/20832	0.00129696	0.0450315	0.0450315	ENSDARG00000067711/ENSDARG00000100694/ENSDARG00000000474/ENSDARG00000013110/ENSDARG00000099672/ENSDARG00000019231/ENSDARG00000011023/ENSDARG00000102415/ENSDARG00000007219/ENSDARG00000058348/ENSDARG00000030490/ENSDARG00000021193/ENSDARG00000027063/ENSDARG00000032482/ENSDARG00000097683/ENSDARG00000011459/ENSDARG00000012729/ENSDARG00000101441/ENSDARG00000091138/ENSDARG00000023188	20
H3k4me2	Cellular component	GO:0045177	apical part of cell	11/558	139/20832	0.00131585	0.0450315	0.0450315	ENSDARG00000058128/ENSDARG00000052330/ENSDARG00000028824/ENSDARG00000022261/ENSDARG00000036427/ENSDARG00000055791/ENSDARG00000078468/ENSDARG00000025076/ENSDARG00000095577/ENSDARG00000058498/ENSDARG00000036722	11
H3k4me2	Cellular component	GO:0016324	apical plasma membrane	10/558	124/20832	0.00186886	0.057561	0.057561	ENSDARG00000052330/ENSDARG00000028824/ENSDARG00000022261/ENSDARG00000036427/ENSDARG00000055791/ENSDARG00000078468/ENSDARG00000025076/ENSDARG00000095577/ENSDARG00000058498/ENSDARG00000036722	10
H3k4me2	Cellular component	GO:0098862	cluster of actin-based cell projections	4/558	35/20832	0.0138189	0.38693	0.38693	ENSDARG00000028824/ENSDARG00000095577/ENSDARG00000058498/ENSDARG00000036722	4
H3k4me2	Cellular component	GO:0031253	cell projection membrane	7/558	105/20832	0.0228415	0.586265	0.586265	ENSDARG00000061191/ENSDARG00000063144/ENSDARG00000078468/ENSDARG00000095577/ENSDARG00000058498/ENSDARG00000036722/ENSDARG00000023188	7
H3k4me2	Cellular component	GO:0005938	cell cortex	10/558	191/20832	0.0334765	0.771351	0.771351	ENSDARG00000019231/ENSDARG00000079889/ENSDARG00000030656/ENSDARG00000007219/ENSDARG00000030490/ENSDARG00000017542/ENSDARG00000032482/ENSDARG00000097683/ENSDARG00000012729/ENSDARG00000078902	10
H3k4me2	Cellular component	GO:0045178	basal part of cell	6/558	91/20832	0.0354675	0.771351	0.771351	ENSDARG00000052330/ENSDARG00000079889/ENSDARG00000026726/ENSDARG00000036427/ENSDARG00000055791/ENSDARG00000012881	6
H3k4me2	Cellular component	GO:0099569	presynaptic cytoskeleton	2/558	12/20832	0.0395741	0.771351	0.771351	ENSDARG00000030656/ENSDARG00000078902	2
H3k4me2	Molecular function	GO:0046943	carboxylic acid transmembrane transporter activity	16/536	169/20000	1.32166e-05	0.00359448	0.0032174	ENSDARG00000008100/ENSDARG00000089885/ENSDARG00000010096/ENSDARG00000061120/ENSDARG00000075831/ENSDARG00000020984/ENSDARG00000036427/ENSDARG00000055791/ENSDARG00000055226/ENSDARG00000054609/ENSDARG00000020718/ENSDARG00000039647/ENSDARG00000099265/ENSDARG00000060246/ENSDARG00000076381/ENSDARG00000099186	16
H3k4me2	Molecular function	GO:0005342	organic acid transmembrane transporter activity	16/536	172/20000	1.64863e-05	0.00359448	0.0032174	ENSDARG00000008100/ENSDARG00000089885/ENSDARG00000010096/ENSDARG00000061120/ENSDARG00000075831/ENSDARG00000020984/ENSDARG00000036427/ENSDARG00000055791/ENSDARG00000055226/ENSDARG00000054609/ENSDARG00000020718/ENSDARG00000039647/ENSDARG00000099265/ENSDARG00000060246/ENSDARG00000076381/ENSDARG00000099186	16
H3k4me2	Molecular function	GO:0015171	amino acid transmembrane transporter activity	12/536	102/20000	1.83392e-05	0.00359448	0.0032174	ENSDARG00000008100/ENSDARG00000010096/ENSDARG00000061120/ENSDARG00000075831/ENSDARG00000020984/ENSDARG00000036427/ENSDARG00000055791/ENSDARG00000055226/ENSDARG00000020718/ENSDARG00000039647/ENSDARG00000099265/ENSDARG00000099186	12
H3k4me2	Molecular function	GO:0015291	secondary active transmembrane transporter activity	20/536	264/20000	3.19665e-05	0.00452934	0.00405419	ENSDARG00000089885/ENSDARG00000038106/ENSDARG00000100919/ENSDARG00000002593/ENSDARG00000052330/ENSDARG00000028824/ENSDARG00000010096/ENSDARG00000020984/ENSDARG00000068387/ENSDARG00000092553/ENSDARG00000054609/ENSDARG00000039647/ENSDARG00000058498/ENSDARG00000036722/ENSDARG00000012881/ENSDARG00000042859/ENSDARG00000061908/ENSDARG00000046012/ENSDARG00000076381/ENSDARG00000099186	20
H3k4me2	Molecular function	GO:0051015	actin filament binding	19/536	246/20000	3.85148e-05	0.00452934	0.00405419	ENSDARG00000013110/ENSDARG00000012586/ENSDARG00000099672/ENSDARG00000019231/ENSDARG00000102415/ENSDARG00000007219/ENSDARG00000058348/ENSDARG00000030490/ENSDARG00000054610/ENSDARG00000021193/ENSDARG00000027063/ENSDARG00000032482/ENSDARG00000097683/ENSDARG00000011459/ENSDARG00000012729/ENSDARG00000013335/ENSDARG00000101441/ENSDARG00000023188/ENSDARG00000001909	19
H3k4me2	Molecular function	GO:0008514	organic anion transmembrane transporter activity	18/536	231/20000	5.45577e-05	0.00534666	0.00478576	ENSDARG00000008100/ENSDARG00000089885/ENSDARG00000010096/ENSDARG00000061120/ENSDARG00000075831/ENSDARG00000020984/ENSDARG00000036427/ENSDARG00000055791/ENSDARG00000055226/ENSDARG00000092553/ENSDARG00000054609/ENSDARG00000020718/ENSDARG00000039647/ENSDARG00000099265/ENSDARG00000012881/ENSDARG00000060246/ENSDARG00000076381/ENSDARG00000099186	18
H3k4me2	Molecular function	GO:0005539	glycosaminoglycan binding	12/536	118/20000	7.86488e-05	0.00580274	0.005194	ENSDARG00000018542/ENSDARG00000096546/ENSDARG00000042934/ENSDARG00000006526/ENSDARG00000034268/ENSDARG00000037960/ENSDARG00000018423/ENSDARG00000104279/ENSDARG00000017542/ENSDARG00000060410/ENSDARG00000013335/ENSDARG00000087697	12
H3k4me2	Molecular function	GO:0015179	L-amino acid transmembrane transporter activity	10/536	84/20000	8.19803e-05	0.00580274	0.005194	ENSDARG00000008100/ENSDARG00000010096/ENSDARG00000061120/ENSDARG00000075831/ENSDARG00000036427/ENSDARG00000055791/ENSDARG00000055226/ENSDARG00000020718/ENSDARG00000099265/ENSDARG00000099186	10
H3k4me2	Molecular function	GO:0015175	neutral L-amino acid transmembrane transporter activity	8/536	54/20000	8.88174e-05	0.00580274	0.005194	ENSDARG00000008100/ENSDARG00000010096/ENSDARG00000061120/ENSDARG00000075831/ENSDARG00000036427/ENSDARG00000055791/ENSDARG00000099265/ENSDARG00000099186	8
H3k4me2	Molecular function	GO:0004714	transmembrane receptor protein tyrosine kinase activity	10/536	91/20000	0.000161482	0.00949514	0.00849905	ENSDARG00000096546/ENSDARG00000095833/ENSDARG00000104453/ENSDARG00000042861/ENSDARG00000058115/ENSDARG00000055305/ENSDARG00000070494/ENSDARG00000089536/ENSDARG00000011948/ENSDARG00000039373	10
H3k4me2	Molecular function	GO:0008201	heparin binding	9/536	79/20000	0.000259332	0.0138625	0.0124082	ENSDARG00000096546/ENSDARG00000042934/ENSDARG00000006526/ENSDARG00000034268/ENSDARG00000037960/ENSDARG00000104279/ENSDARG00000017542/ENSDARG00000060410/ENSDARG00000087697	9
H3k4me2	Molecular function	GO:0004713	protein tyrosine kinase activity	13/536	160/20000	0.000386529	0.0189399	0.016953	ENSDARG00000096546/ENSDARG00000095833/ENSDARG00000104453/ENSDARG00000042861/ENSDARG00000004378/ENSDARG00000058115/ENSDARG00000055305/ENSDARG00000070494/ENSDARG00000042518/ENSDARG00000089536/ENSDARG00000011948/ENSDARG00000039373/ENSDARG00000059870	13
H3k4me2	Molecular function	GO:0016638	oxidoreductase activity, acting on the CH-NH2 group of donors	5/536	28/20000	0.00080029	0.0334689	0.0299578	ENSDARG00000039563/ENSDARG00000023712/ENSDARG00000054451/ENSDARG00000014646/ENSDARG00000035120	5
H3k4me2	Molecular function	GO:0019199	transmembrane receptor protein kinase activity	10/536	111/20000	0.000804924	0.0334689	0.0299578	ENSDARG00000096546/ENSDARG00000095833/ENSDARG00000104453/ENSDARG00000042861/ENSDARG00000058115/ENSDARG00000055305/ENSDARG00000070494/ENSDARG00000089536/ENSDARG00000011948/ENSDARG00000039373	10
H3k4me2	Molecular function	GO:0042802	identical protein binding	14/536	196/20000	0.000853798	0.0334689	0.0299578	ENSDARG00000096546/ENSDARG00000001634/ENSDARG00000104453/ENSDARG00000043180/ENSDARG00000043701/ENSDARG00000008363/ENSDARG00000079578/ENSDARG00000045306/ENSDARG00000015006/ENSDARG00000055305/ENSDARG00000078425/ENSDARG00000074335/ENSDARG00000095577/ENSDARG00000099761	14
H3k4me2	Molecular function	GO:1901681	sulfur compound binding	11/536	137/20000	0.00117235	0.0430837	0.038564	ENSDARG00000096546/ENSDARG00000042934/ENSDARG00000006526/ENSDARG00000034268/ENSDARG00000037960/ENSDARG00000104279/ENSDARG00000017542/ENSDARG00000060410/ENSDARG00000027070/ENSDARG00000013335/ENSDARG00000087697	11
H3k4me2	Molecular function	GO:0003779	actin binding	24/536	463/20000	0.00170362	0.0589251	0.0527436	ENSDARG00000067711/ENSDARG00000013110/ENSDARG00000012586/ENSDARG00000099672/ENSDARG00000019231/ENSDARG00000058128/ENSDARG00000011023/ENSDARG00000102415/ENSDARG00000003952/ENSDARG00000007219/ENSDARG00000058348/ENSDARG00000030490/ENSDARG00000054610/ENSDARG00000021193/ENSDARG00000027063/ENSDARG00000032482/ENSDARG00000097683/ENSDARG00000011459/ENSDARG00000012729/ENSDARG00000013335/ENSDARG00000101441/…	24
H3k4me2	Molecular function	GO:0004111	creatine kinase activity	3/536	10/20000	0.00199561	0.0589953	0.0528064	ENSDARG00000016598/ENSDARG00000043257/ENSDARG00000069752	3
H3k4me2	Molecular function	GO:0016775	phosphotransferase activity, nitrogenous group as acceptor	3/536	10/20000	0.00199561	0.0589953	0.0528064	ENSDARG00000016598/ENSDARG00000043257/ENSDARG00000069752	3
H3k4me2	Molecular function	GO:0022804	active transmembrane transporter activity	23/536	442/20000	0.00200664	0.0589953	0.0528064	ENSDARG00000089885/ENSDARG00000038106/ENSDARG00000100919/ENSDARG00000002593/ENSDARG00000010936/ENSDARG00000052330/ENSDARG00000028824/ENSDARG00000010096/ENSDARG00000018259/ENSDARG00000020984/ENSDARG00000068387/ENSDARG00000092553/ENSDARG00000054609/ENSDARG00000095577/ENSDARG00000039647/ENSDARG00000058498/ENSDARG00000036722/ENSDARG00000012881/ENSDARG00000042859/ENSDARG00000061908/ENSDARG00000046012/…	23
H3k4me2	Molecular function	GO:0016829	lyase activity	15/536	241/20000	0.00224764	0.062934	0.0563319	ENSDARG00000007421/ENSDARG00000045644/ENSDARG00000002396/ENSDARG00000033539/ENSDARG00000011166/ENSDARG00000071579/ENSDARG00000076225/ENSDARG00000006818/ENSDARG00000078479/ENSDARG00000005652/ENSDARG00000060594/ENSDARG00000013787/ENSDARG00000043589/ENSDARG00000101239/ENSDARG00000104393	15
H3k4me2	Molecular function	GO:0008238	exopeptidase activity	9/536	109/20000	0.00265371	0.0687609	0.0615475	ENSDARG00000055874/ENSDARG00000030915/ENSDARG00000057064/ENSDARG00000078468/ENSDARG00000021339/ENSDARG00000026017/ENSDARG00000069583/ENSDARG00000040072/ENSDARG00000021383	9
H3k4me2	Molecular function	GO:0015173	aromatic amino acid transmembrane transporter activity	3/536	11/20000	0.00268963	0.0687609	0.0615475	ENSDARG00000020984/ENSDARG00000036427/ENSDARG00000055791	3
H3k4me2	Molecular function	GO:0016641	oxidoreductase activity, acting on the CH-NH2 group of donors, oxygen as acceptor	4/536	23/20000	0.0030123	0.0738013	0.0660591	ENSDARG00000039563/ENSDARG00000023712/ENSDARG00000054451/ENSDARG00000014646	4
H3k4me2	Molecular function	GO:0016874	ligase activity	13/536	202/20000	0.00323622	0.0759444	0.0679774	ENSDARG00000003854/ENSDARG00000100003/ENSDARG00000033539/ENSDARG00000016375/ENSDARG00000030514/ENSDARG00000012468/ENSDARG00000035913/ENSDARG00000003750/ENSDARG00000044575/ENSDARG00000042221/ENSDARG00000027930/ENSDARG00000016864/ENSDARG00000070043	13
H3k4me2	Molecular function	GO:0016830	carbon-carbon lyase activity	6/536	55/20000	0.0034336	0.0759444	0.0679774	ENSDARG00000002396/ENSDARG00000033539/ENSDARG00000071579/ENSDARG00000076225/ENSDARG00000006818/ENSDARG00000078479	6
H3k4me2	Molecular function	GO:0016810	hydrolase activity, acting on carbon-nitrogen (but not peptide) bonds	10/536	135/20000	0.00348724	0.0759444	0.0679774	ENSDARG00000002219/ENSDARG00000003113/ENSDARG00000045123/ENSDARG00000002986/ENSDARG00000035882/ENSDARG00000099106/ENSDARG00000042221/ENSDARG00000054199/ENSDARG00000011521/ENSDARG00000002587	10
H3k4me2	Molecular function	GO:0015297	antiporter activity	7/536	79/20000	0.00524651	0.107495	0.0962181	ENSDARG00000038106/ENSDARG00000052330/ENSDARG00000092553/ENSDARG00000058498/ENSDARG00000036722/ENSDARG00000012881/ENSDARG00000046012	7
H3k4me2	Molecular function	GO:0016879	ligase activity, forming carbon-nitrogen bonds	6/536	60/20000	0.00530162	0.107495	0.0962181	ENSDARG00000100003/ENSDARG00000033539/ENSDARG00000016375/ENSDARG00000003750/ENSDARG00000042221/ENSDARG00000027930	6
H3k4me2	Molecular function	GO:0004180	carboxypeptidase activity	5/536	43/20000	0.00564051	0.1105	0.0989082	ENSDARG00000055874/ENSDARG00000030915/ENSDARG00000021339/ENSDARG00000040072/ENSDARG00000021383	5
H3k4me2	Molecular function	GO:0001216	DNA-binding transcription activator activity	7/536	81/20000	0.00601362	0.1105	0.0989082	ENSDARG00000076657/ENSDARG00000077811/ENSDARG00000095743/ENSDARG00000002795/ENSDARG00000012078/ENSDARG00000061391/ENSDARG00000077852	7
H3k4me2	Molecular function	GO:0001228	DNA-binding transcription activator activity, RNA polymerase II-specific	7/536	81/20000	0.00601362	0.1105	0.0989082	ENSDARG00000076657/ENSDARG00000077811/ENSDARG00000095743/ENSDARG00000002795/ENSDARG00000012078/ENSDARG00000061391/ENSDARG00000077852	7
H3k4me2	Molecular function	GO:0019842	vitamin binding	9/536	125/20000	0.00655172	0.11674	0.104493	ENSDARG00000011821/ENSDARG00000007421/ENSDARG00000075209/ENSDARG00000030743/ENSDARG00000078425/ENSDARG00000099546/ENSDARG00000002197/ENSDARG00000101481/ENSDARG00000016733	9
H3k4me2	Molecular function	GO:0042803	protein homodimerization activity	8/536	104/20000	0.00687915	0.118969	0.106488	ENSDARG00000043180/ENSDARG00000043701/ENSDARG00000008363/ENSDARG00000079578/ENSDARG00000045306/ENSDARG00000015006/ENSDARG00000055305/ENSDARG00000099761	8
H3k4me2	Molecular function	GO:0008028	monocarboxylic acid transmembrane transporter activity	5/536	47/20000	0.00823831	0.138404	0.123884	ENSDARG00000089885/ENSDARG00000020984/ENSDARG00000054609/ENSDARG00000039647/ENSDARG00000060246	5
H3k4me2	Molecular function	GO:0008237	metallopeptidase activity	12/536	202/20000	0.00850549	0.138923	0.124349	ENSDARG00000002235/ENSDARG00000029124/ENSDARG00000055874/ENSDARG00000051962/ENSDARG00000030915/ENSDARG00000057064/ENSDARG00000021339/ENSDARG00000017676/ENSDARG00000008388/ENSDARG00000026017/ENSDARG00000103519/ENSDARG00000028071	12
H3k4me2	Molecular function	GO:0008320	protein transmembrane transporter activity	3/536	18/20000	0.0115727	0.183911	0.164618	ENSDARG00000010936/ENSDARG00000005675/ENSDARG00000021669	3
H3k4me2	Molecular function	GO:0004653	polypeptide N-acetylgalactosaminyltransferase activity	3/536	19/20000	0.0134734	0.191435	0.171352	ENSDARG00000053190/ENSDARG00000061335/ENSDARG00000023448	3
H3k4me2	Molecular function	GO:0005452	solute:inorganic anion antiporter activity	3/536	19/20000	0.0134734	0.191435	0.171352	ENSDARG00000038106/ENSDARG00000052330/ENSDARG00000012881	3
H3k4me2	Molecular function	GO:0022884	macromolecule transmembrane transporter activity	3/536	19/20000	0.0134734	0.191435	0.171352	ENSDARG00000010936/ENSDARG00000005675/ENSDARG00000021669	3
H3k4me2	Molecular function	GO:0140318	protein transporter activity	3/536	19/20000	0.0134734	0.191435	0.171352	ENSDARG00000010936/ENSDARG00000005675/ENSDARG00000021669	3
H3k4me2	Molecular function	GO:0015293	symporter activity	10/536	165/20000	0.0136739	0.191435	0.171352	ENSDARG00000089885/ENSDARG00000100919/ENSDARG00000002593/ENSDARG00000028824/ENSDARG00000010096/ENSDARG00000068387/ENSDARG00000039647/ENSDARG00000042859/ENSDARG00000061908/ENSDARG00000099186	10
H3k4me2	Molecular function	GO:0030170	pyridoxal phosphate binding	5/536	55/20000	0.0157079	0.209915	0.187894	ENSDARG00000030743/ENSDARG00000078425/ENSDARG00000099546/ENSDARG00000002197/ENSDARG00000016733	5
H3k4me2	Molecular function	GO:0070279	vitamin B6 binding	5/536	55/20000	0.0157079	0.209915	0.187894	ENSDARG00000030743/ENSDARG00000078425/ENSDARG00000099546/ENSDARG00000002197/ENSDARG00000016733	5
H3k4me2	Molecular function	GO:0016765	transferase activity, transferring alkyl or aryl (other than methyl) groups	6/536	76/20000	0.0162168	0.211899	0.18967	ENSDARG00000022165/ENSDARG00000033285/ENSDARG00000022183/ENSDARG00000055991/ENSDARG00000008840/ENSDARG00000099143	6
H3k4me2	Molecular function	GO:0008195	phosphatidate phosphatase activity	3/536	21/20000	0.0177773	0.227241	0.203402	ENSDARG00000059933/ENSDARG00000061214/ENSDARG00000044600	3
H3k4me2	Molecular function	GO:0017147	Wnt-protein binding	4/536	40/20000	0.021766	0.272306	0.24374	ENSDARG00000054438/ENSDARG00000068710/ENSDARG00000015176/ENSDARG00000070050	4
H3k4me2	Molecular function	GO:0016616	oxidoreductase activity, acting on the CH-OH group of donors, NAD or NADP as acceptor	9/536	153/20000	0.0223223	0.273448	0.244762	ENSDARG00000053215/ENSDARG00000017882/ENSDARG00000043180/ENSDARG00000043701/ENSDARG00000001873/ENSDARG00000060594/ENSDARG00000029524/ENSDARG00000058730/ENSDARG00000101239	9
H3k4me2	Molecular function	GO:0016814	hydrolase activity, acting on carbon-nitrogen (but not peptide) bonds, in cyclic amidines	4/536	41/20000	0.0236232	0.277808	0.248665	ENSDARG00000003113/ENSDARG00000002986/ENSDARG00000042221/ENSDARG00000054199	4
H3k4me2	Molecular function	GO:0072341	modified amino acid binding	4/536	41/20000	0.0236232	0.277808	0.248665	ENSDARG00000007421/ENSDARG00000075436/ENSDARG00000056105/ENSDARG00000013335	4
H3k4me2	Molecular function	GO:0004089	carbonate dehydratase activity	3/536	24/20000	0.0255042	0.288591	0.258317	ENSDARG00000045644/ENSDARG00000011166/ENSDARG00000043589	3
H3k4me2	Molecular function	GO:0016614	oxidoreductase activity, acting on CH-OH group of donors	9/536	158/20000	0.0267815	0.288591	0.258317	ENSDARG00000053215/ENSDARG00000017882/ENSDARG00000043180/ENSDARG00000043701/ENSDARG00000001873/ENSDARG00000060594/ENSDARG00000029524/ENSDARG00000058730/ENSDARG00000101239	9
H3k4me2	Molecular function	GO:0015180	L-alanine transmembrane transporter activity	2/536	10/20000	0.0279757	0.288591	0.258317	ENSDARG00000036427/ENSDARG00000055791	2
H3k4me2	Molecular function	GO:0015183	L-aspartate transmembrane transporter activity	2/536	10/20000	0.0279757	0.288591	0.258317	ENSDARG00000020718/ENSDARG00000099186	2
H3k4me2	Molecular function	GO:0015386	potassium:proton antiporter activity	2/536	10/20000	0.0279757	0.288591	0.258317	ENSDARG00000058498/ENSDARG00000036722	2
H3k4me2	Molecular function	GO:0022858	alanine transmembrane transporter activity	2/536	10/20000	0.0279757	0.288591	0.258317	ENSDARG00000036427/ENSDARG00000055791	2
H3k4me2	Molecular function	GO:0051019	mitogen-activated protein kinase binding	2/536	10/20000	0.0279757	0.288591	0.258317	ENSDARG00000002552/ENSDARG00000018530	2
H3k4me2	Molecular function	GO:0008235	metalloexopeptidase activity	5/536	65/20000	0.0300731	0.3035	0.271661	ENSDARG00000055874/ENSDARG00000030915/ENSDARG00000057064/ENSDARG00000021339/ENSDARG00000026017	5
H3k4me2	Molecular function	GO:0050839	cell adhesion molecule binding	10/536	188/20000	0.0305786	0.3035	0.271661	ENSDARG00000001634/ENSDARG00000042934/ENSDARG00000104267/ENSDARG00000058128/ENSDARG00000071586/ENSDARG00000006526/ENSDARG00000021442/ENSDARG00000017542/ENSDARG00000045958/ENSDARG00000060758	10
H3k4me2	Molecular function	GO:0016836	hydro-lyase activity	5/536	66/20000	0.0318483	0.3035	0.271661	ENSDARG00000045644/ENSDARG00000011166/ENSDARG00000060594/ENSDARG00000043589/ENSDARG00000101239	5
H3k4me2	Molecular function	GO:0004222	metalloendopeptidase activity	7/536	113/20000	0.0324625	0.3035	0.271661	ENSDARG00000002235/ENSDARG00000029124/ENSDARG00000051962/ENSDARG00000017676/ENSDARG00000008388/ENSDARG00000103519/ENSDARG00000028071	7
H3k4me2	Molecular function	GO:0003688	DNA replication origin binding	2/536	11/20000	0.0335948	0.3035	0.271661	ENSDARG00000008805/ENSDARG00000043720	2
H3k4me2	Molecular function	GO:0015385	sodium:proton antiporter activity	2/536	11/20000	0.0335948	0.3035	0.271661	ENSDARG00000058498/ENSDARG00000036722	2
H3k4me2	Molecular function	GO:0019238	cyclohydrolase activity	2/536	11/20000	0.0335948	0.3035	0.271661	ENSDARG00000042221/ENSDARG00000054199	2
H3k4me2	Molecular function	GO:0000287	magnesium ion binding	8/536	139/20000	0.0338009	0.3035	0.271661	ENSDARG00000058597/ENSDARG00000025679/ENSDARG00000011683/ENSDARG00000040712/ENSDARG00000035954/ENSDARG00000016864/ENSDARG00000011404/ENSDARG00000042010	8
H3k4me2	Molecular function	GO:0005546	phosphatidylinositol-4,5-bisphosphate binding	4/536	46/20000	0.0343218	0.3035	0.271661	ENSDARG00000099672/ENSDARG00000102415/ENSDARG00000058348/ENSDARG00000011459	4
H3k4me2	Molecular function	GO:0005518	collagen binding	3/536	27/20000	0.0347559	0.3035	0.271661	ENSDARG00000056913/ENSDARG00000071586/ENSDARG00000019353	3
H3k4me2	Molecular function	GO:0008483	transaminase activity	3/536	28/20000	0.0381745	0.3035	0.271661	ENSDARG00000044094/ENSDARG00000078425/ENSDARG00000016733	3
H3k4me2	Molecular function	GO:0015172	acidic amino acid transmembrane transporter activity	3/536	28/20000	0.0381745	0.3035	0.271661	ENSDARG00000010096/ENSDARG00000020718/ENSDARG00000099186	3
H3k4me2	Molecular function	GO:0004812	aminoacyl-tRNA ligase activity	4/536	48/20000	0.0392709	0.3035	0.271661	ENSDARG00000035913/ENSDARG00000044575/ENSDARG00000016864/ENSDARG00000070043	4
H3k4me2	Molecular function	GO:0016875	ligase activity, forming carbon-oxygen bonds	4/536	48/20000	0.0392709	0.3035	0.271661	ENSDARG00000035913/ENSDARG00000044575/ENSDARG00000016864/ENSDARG00000070043	4
H3k4me2	Molecular function	GO:0005402	carbohydrate:monoatomic cation symporter activity	2/536	12/20000	0.0396107	0.3035	0.271661	ENSDARG00000100919/ENSDARG00000002593	2
H3k4me2	Molecular function	GO:0008131	primary amine oxidase activity	2/536	12/20000	0.0396107	0.3035	0.271661	ENSDARG00000023712/ENSDARG00000014646	2
H3k4me2	Molecular function	GO:0016884	carbon-nitrogen ligase activity, with glutamine as amido-N-donor	2/536	12/20000	0.0396107	0.3035	0.271661	ENSDARG00000016375/ENSDARG00000003750	2
H3k4me2	Molecular function	GO:0033612	receptor serine/threonine kinase binding	2/536	12/20000	0.0396107	0.3035	0.271661	ENSDARG00000057096/ENSDARG00000019995	2
H3k4me2	Molecular function	GO:0070696	transmembrane receptor protein serine/threonine kinase binding	2/536	12/20000	0.0396107	0.3035	0.271661	ENSDARG00000057096/ENSDARG00000019995	2
H3k4me2	Molecular function	GO:0004857	enzyme inhibitor activity	12/536	252/20000	0.039744	0.3035	0.271661	ENSDARG00000045378/ENSDARG00000055416/ENSDARG00000076554/ENSDARG00000070396/ENSDARG00000035859/ENSDARG00000026726/ENSDARG00000104279/ENSDARG00000004932/ENSDARG00000003216/ENSDARG00000030161/ENSDARG00000104782/ENSDARG00000075261	12
H3k4me2	Molecular function	GO:0016769	transferase activity, transferring nitrogenous groups	3/536	29/20000	0.0417578	0.31479	0.281767	ENSDARG00000044094/ENSDARG00000078425/ENSDARG00000016733	3
H3k4me2	Molecular function	GO:0005507	copper ion binding	4/536	50/20000	0.0446056	0.323378	0.289454	ENSDARG00000039563/ENSDARG00000054451/ENSDARG00000014646/ENSDARG00000109715	4
H3k4me2	Molecular function	GO:0016405	CoA-ligase activity	3/536	30/20000	0.0455038	0.323378	0.289454	ENSDARG00000003854/ENSDARG00000030514/ENSDARG00000012468	3
H3k4me2	Molecular function	GO:0004859	phospholipase inhibitor activity	2/536	13/20000	0.0459982	0.323378	0.289454	ENSDARG00000026726/ENSDARG00000003216	2
H3k4me2	Molecular function	GO:0008253	5'-nucleotidase activity	2/536	13/20000	0.0459982	0.323378	0.289454	ENSDARG00000058597/ENSDARG00000034852	2
H3k4me2	Molecular function	GO:0055102	lipase inhibitor activity	2/536	13/20000	0.0459982	0.323378	0.289454	ENSDARG00000026726/ENSDARG00000003216	2
H3k4me2	Molecular function	GO:0016835	carbon-oxygen lyase activity	6/536	97/20000	0.0461969	0.323378	0.289454	ENSDARG00000045644/ENSDARG00000011166/ENSDARG00000005652/ENSDARG00000060594/ENSDARG00000043589/ENSDARG00000101239	6
H3k4me2	Molecular function	GO:0015294	solute:monoatomic cation symporter activity	6/536	98/20000	0.0481478	0.33015	0.295516	ENSDARG00000100919/ENSDARG00000002593/ENSDARG00000028824/ENSDARG00000010096/ENSDARG00000039647/ENSDARG00000042859	6
H3k4me2	Molecular function	GO:0005178	integrin binding	5/536	74/20000	0.0483949	0.33015	0.295516	ENSDARG00000042934/ENSDARG00000071586/ENSDARG00000006526/ENSDARG00000017542/ENSDARG00000045958	5
H3k4me2	Molecular function	GO:0004181	metallocarboxypeptidase activity	3/536	31/20000	0.0494103	0.33015	0.295516	ENSDARG00000055874/ENSDARG00000030915/ENSDARG00000021339	3
H3k4me2	Molecular function	GO:0016878	acid-thiol ligase activity	3/536	31/20000	0.0494103	0.33015	0.295516	ENSDARG00000003854/ENSDARG00000030514/ENSDARG00000012468	3
H3k4me2	KEGG	dre04218	Cellular senescence - Danio rerio (zebrafish)	18/278	201/7371	0.000553536	0.0741739	0.0693377	30686/402991/100151416/393176/327321/497646/557850/280653/393141/406304/100334443/557551/192321/406529/565106/557648/567524/394174	18
H3k4me2	KEGG	dre04350	TGF-beta signaling pathway - Danio rerio (zebrafish)	13/278	153/7371	0.0050188	0.196825	0.183992	100004116/30145/30686/799352/326282/406816/101882992/323883/393141/30612/493624/100148867/414273	13
H3k4me2	KEGG	dre00670	One carbon pool by folate - Danio rerio (zebrafish)	4/278	20/7371	0.00594766	0.196825	0.183992	394052/100034522/327496/100526683	4
H3k4me2	KEGG	dre00910	Nitrogen metabolism - Danio rerio (zebrafish)	4/278	21/7371	0.00713282	0.196825	0.183992	100537787/336473/30331/555196	4
H3k4me2	KEGG	dre00260	Glycine, serine and threonine metabolism - Danio rerio (zebrafish)	6/278	47/7371	0.00797647	0.196825	0.183992	431723/321928/404730/541429/321621/327512	6
H3k4me2	KEGG	dre01212	Fatty acid metabolism - Danio rerio (zebrafish)	8/278	78/7371	0.00881308	0.196825	0.183992	550361/445175/555308/793834/393425/317738/336606/393105	8
H3k4me2	KEGG	dre00380	Tryptophan metabolism - Danio rerio (zebrafish)	6/278	53/7371	0.014141	0.242154	0.226365	30068/571967/404730/793834/550372/100334830	6
H3k4me2	KEGG	dre04340	Hedgehog signaling pathway - Danio rerio (zebrafish)	7/278	69/7371	0.0147439	0.242154	0.226365	30225/280652/406816/323883/777760/334628/352930	7
H3k4me2	KEGG	dre04512	ECM-receptor interaction - Danio rerio (zebrafish)	9/278	105/7371	0.01727	0.242154	0.226365	325675/30037/563273/336471/554269/569755/100322009/100535241/337158	9
H3k4me2	KEGG	dre04115	p53 signaling pathway - Danio rerio (zebrafish)	8/278	90/7371	0.0198221	0.242154	0.226365	402991/100151416/497646/406304/436933/114433/796473/567524	8
H3k4me2	KEGG	dre04068	FoxO signaling pathway - Danio rerio (zebrafish)	13/278	182/7371	0.0198783	0.242154	0.226365	568316/402991/100151416/30068/497646/563708/565576/406304/563180/245699/114433/678619/394174	13
H3k4me2	KEGG	dre00230	Purine metabolism - Danio rerio (zebrafish)	12/278	166/7371	0.0227653	0.254213	0.237638	436919/100005551/321193/557735/553701/447810/570437/445201/338306/550420/791145/100331745	12
H3k4me2	KEGG	dre00750	Vitamin B6 metabolism - Danio rerio (zebrafish)	2/278	8/7371	0.0341444	0.35195	0.329002	791775/327512	2
H3k4me2	KEGG	dre00330	Arginine and proline metabolism - Danio rerio (zebrafish)	6/278	68/7371	0.0423876	0.40571	0.379257	321892/60658/140744/404730/564694/572518	6
H3k4me2	KEGG	dre00630	Glyoxylate and dicarboxylate metabolism - Danio rerio (zebrafish)	4/278	37/7371	0.0492969	0.440385	0.411672	30068/336473/550372/321621	4
H3k4me3	Biological process	GO:0030198	extracellular matrix organization	21/215	192/20427	1.26632e-15	6.4673e-13	5.68624e-13	ENSDARG00000011821/ENSDARG00000094408/ENSDARG00000096586/ENSDARG00000101209/ENSDARG00000002235/ENSDARG00000035809/ENSDARG00000088745/ENSDARG00000104267/ENSDARG00000029124/ENSDARG00000092806/ENSDARG00000071586/ENSDARG00000020007/ENSDARG00000009014/ENSDARG00000076904/ENSDARG00000038683/ENSDARG00000090783/ENSDARG00000051962/ENSDARG00000008388/ENSDARG00000012405/ENSDARG00000038682/ENSDARG00000011407	21
H3k4me3	Biological process	GO:0043062	extracellular structure organization	21/215	192/20427	1.26632e-15	6.4673e-13	5.68624e-13	ENSDARG00000011821/ENSDARG00000094408/ENSDARG00000096586/ENSDARG00000101209/ENSDARG00000002235/ENSDARG00000035809/ENSDARG00000088745/ENSDARG00000104267/ENSDARG00000029124/ENSDARG00000092806/ENSDARG00000071586/ENSDARG00000020007/ENSDARG00000009014/ENSDARG00000076904/ENSDARG00000038683/ENSDARG00000090783/ENSDARG00000051962/ENSDARG00000008388/ENSDARG00000012405/ENSDARG00000038682/ENSDARG00000011407	21
H3k4me3	Biological process	GO:0045229	external encapsulating structure organization	21/215	193/20427	1.40797e-15	6.4673e-13	5.68624e-13	ENSDARG00000011821/ENSDARG00000094408/ENSDARG00000096586/ENSDARG00000101209/ENSDARG00000002235/ENSDARG00000035809/ENSDARG00000088745/ENSDARG00000104267/ENSDARG00000029124/ENSDARG00000092806/ENSDARG00000071586/ENSDARG00000020007/ENSDARG00000009014/ENSDARG00000076904/ENSDARG00000038683/ENSDARG00000090783/ENSDARG00000051962/ENSDARG00000008388/ENSDARG00000012405/ENSDARG00000038682/ENSDARG00000011407	21
H3k4me3	Biological process	GO:0085029	extracellular matrix assembly	10/215	30/20427	3.38203e-13	1.16511e-10	1.0244e-10	ENSDARG00000094408/ENSDARG00000096586/ENSDARG00000101209/ENSDARG00000002235/ENSDARG00000088745/ENSDARG00000092806/ENSDARG00000038683/ENSDARG00000090783/ENSDARG00000008388/ENSDARG00000038682	10
H3k4me3	Biological process	GO:0048251	elastic fiber assembly	7/215	10/20427	1.51617e-12	4.17857e-10	3.67392e-10	ENSDARG00000094408/ENSDARG00000096586/ENSDARG00000088745/ENSDARG00000092806/ENSDARG00000038683/ENSDARG00000090783/ENSDARG00000038682	7
H3k4me3	Biological process	GO:0031290	retinal ganglion cell axon guidance	7/215	55/20427	1.71552e-06	0.000393997	0.000346414	ENSDARG00000101209/ENSDARG00000002235/ENSDARG00000079578/ENSDARG00000021442/ENSDARG00000074335/ENSDARG00000101244/ENSDARG00000101279	7
H3k4me3	Biological process	GO:0030903	notochord development	8/215	86/20427	3.4694e-06	0.000682975	0.000600492	ENSDARG00000011821/ENSDARG00000101209/ENSDARG00000009014/ENSDARG00000076904/ENSDARG00000039576/ENSDARG00000098312/ENSDARG00000101279/ENSDARG00000011407	8
H3k4me3	Biological process	GO:0001501	skeletal system development	15/215	448/20427	8.55166e-05	0.0147302	0.0129513	ENSDARG00000011821/ENSDARG00000078717/ENSDARG00000052846/ENSDARG00000002235/ENSDARG00000086189/ENSDARG00000035809/ENSDARG00000020007/ENSDARG00000011876/ENSDARG00000008388/ENSDARG00000012078/ENSDARG00000012405/ENSDARG00000053493/ENSDARG00000038428/ENSDARG00000033840/ENSDARG00000011407	15
H3k4me3	Biological process	GO:0008589	regulation of smoothened signaling pathway	5/215	45/20427	0.00010694	0.0163737	0.0143962	ENSDARG00000077811/ENSDARG00000061328/ENSDARG00000095743/ENSDARG00000074335/ENSDARG00000101244	5
H3k4me3	Biological process	GO:0046548	retinal rod cell development	3/215	12/20427	0.000235839	0.0318816	0.0280312	ENSDARG00000077811/ENSDARG00000095743/ENSDARG00000017121	3
H3k4me3	Biological process	GO:0016485	protein processing	7/215	118/20427	0.000254821	0.0318816	0.0280312	ENSDARG00000002219/ENSDARG00000002235/ENSDARG00000037062/ENSDARG00000055874/ENSDARG00000021681/ENSDARG00000008388/ENSDARG00000101279	7
H3k4me3	Biological process	GO:0007224	smoothened signaling pathway	6/215	85/20427	0.000277633	0.0318816	0.0280312	ENSDARG00000077811/ENSDARG00000061328/ENSDARG00000095743/ENSDARG00000074335/ENSDARG00000038428/ENSDARG00000101244	6
H3k4me3	Biological process	GO:0016540	protein autoprocessing	3/215	14/20427	0.000384183	0.0353103	0.0310459	ENSDARG00000002219/ENSDARG00000037062/ENSDARG00000021681	3
H3k4me3	Biological process	GO:0030199	collagen fibril organization	4/215	33/20427	0.000384365	0.0353103	0.0310459	ENSDARG00000011821/ENSDARG00000076904/ENSDARG00000012405/ENSDARG00000011407	4
H3k4me3	Biological process	GO:0032963	collagen metabolic process	4/215	33/20427	0.000384365	0.0353103	0.0310459	ENSDARG00000011821/ENSDARG00000002235/ENSDARG00000051962/ENSDARG00000008388	4
H3k4me3	Biological process	GO:0014066	regulation of phosphatidylinositol 3-kinase signaling	4/215	34/20427	0.000432046	0.0372099	0.0327161	ENSDARG00000102349/ENSDARG00000110069/ENSDARG00000015176/ENSDARG00000109371	4
H3k4me3	Biological process	GO:0090596	sensory organ morphogenesis	12/215	372/20427	0.000608447	0.0460101	0.0404535	ENSDARG00000052846/ENSDARG00000101209/ENSDARG00000002235/ENSDARG00000075707/ENSDARG00000077811/ENSDARG00000053744/ENSDARG00000095743/ENSDARG00000040485/ENSDARG00000012078/ENSDARG00000053493/ENSDARG00000017121/ENSDARG00000101279	12
H3k4me3	Biological process	GO:1901607	alpha-amino acid biosynthetic process	5/215	65/20427	0.000609795	0.0460101	0.0404535	ENSDARG00000100003/ENSDARG00000016375/ENSDARG00000001873/ENSDARG00000020448/ENSDARG00000016733	5
H3k4me3	Biological process	GO:0051604	protein maturation	8/215	181/20427	0.000681833	0.0460101	0.0404535	ENSDARG00000002219/ENSDARG00000036893/ENSDARG00000002235/ENSDARG00000037062/ENSDARG00000055874/ENSDARG00000021681/ENSDARG00000008388/ENSDARG00000101279	8
H3k4me3	Biological process	GO:0000727	double-strand break repair via break-induced replication	3/215	17/20427	0.00070117	0.0460101	0.0404535	ENSDARG00000019507/ENSDARG00000040041/ENSDARG00000016044	3
H3k4me3	Biological process	GO:0060221	retinal rod cell differentiation	3/215	17/20427	0.00070117	0.0460101	0.0404535	ENSDARG00000077811/ENSDARG00000095743/ENSDARG00000017121	3
H3k4me3	Biological process	GO:0009064	glutamine family amino acid metabolic process	5/215	69/20427	0.000801994	0.050234	0.0441672	ENSDARG00000044094/ENSDARG00000100003/ENSDARG00000016375/ENSDARG00000021681/ENSDARG00000057429	5
H3k4me3	Biological process	GO:1901605	alpha-amino acid metabolic process	8/215	187/20427	0.000843289	0.050524	0.0444222	ENSDARG00000044094/ENSDARG00000100003/ENSDARG00000016375/ENSDARG00000021681/ENSDARG00000001873/ENSDARG00000020448/ENSDARG00000057429/ENSDARG00000016733	8
H3k4me3	Biological process	GO:0008652	amino acid biosynthetic process	5/215	72/20427	0.000973367	0.0558875	0.049138	ENSDARG00000100003/ENSDARG00000016375/ENSDARG00000001873/ENSDARG00000020448/ENSDARG00000016733	5
H3k4me3	Biological process	GO:0060900	embryonic camera-type eye formation	4/215	43/20427	0.00106782	0.0588584	0.0517501	ENSDARG00000075707/ENSDARG00000077811/ENSDARG00000095743/ENSDARG00000101279	4
H3k4me3	Biological process	GO:0030574	collagen catabolic process	3/215	22/20427	0.00152756	0.0794272	0.0698347	ENSDARG00000002235/ENSDARG00000051962/ENSDARG00000008388	3
H3k4me3	Biological process	GO:0006260	DNA replication	7/215	160/20427	0.00155626	0.0794272	0.0698347	ENSDARG00000019507/ENSDARG00000014017/ENSDARG00000040163/ENSDARG00000008805/ENSDARG00000078069/ENSDARG00000040041/ENSDARG00000016044	7
H3k4me3	Biological process	GO:0048645	animal organ formation	4/215	48/20427	0.00161608	0.0795342	0.0699288	ENSDARG00000006526/ENSDARG00000110069/ENSDARG00000053493/ENSDARG00000109371	4
H3k4me3	Biological process	GO:0048570	notochord morphogenesis	3/215	23/20427	0.00174315	0.0828295	0.0728262	ENSDARG00000101209/ENSDARG00000076904/ENSDARG00000101279	3
H3k4me3	Biological process	GO:0048592	eye morphogenesis	9/215	266/20427	0.00209858	0.0931932	0.0819383	ENSDARG00000101209/ENSDARG00000002235/ENSDARG00000075707/ENSDARG00000077811/ENSDARG00000095743/ENSDARG00000012078/ENSDARG00000053493/ENSDARG00000017121/ENSDARG00000101279	9
H3k4me3	Biological process	GO:0048593	camera-type eye morphogenesis	8/215	217/20427	0.00216904	0.0931932	0.0819383	ENSDARG00000002235/ENSDARG00000075707/ENSDARG00000077811/ENSDARG00000095743/ENSDARG00000012078/ENSDARG00000053493/ENSDARG00000017121/ENSDARG00000101279	8
H3k4me3	Biological process	GO:0045879	negative regulation of smoothened signaling pathway	3/215	25/20427	0.00222907	0.0931932	0.0819383	ENSDARG00000077811/ENSDARG00000061328/ENSDARG00000095743	3
H3k4me3	Biological process	GO:0046942	carboxylic acid transport	8/215	218/20427	0.00223177	0.0931932	0.0819383	ENSDARG00000008100/ENSDARG00000016439/ENSDARG00000073978/ENSDARG00000030630/ENSDARG00000015033/ENSDARG00000099265/ENSDARG00000042859/ENSDARG00000008948	8
H3k4me3	Biological process	GO:0015849	organic acid transport	8/215	220/20427	0.0023615	0.0945206	0.0831054	ENSDARG00000008100/ENSDARG00000016439/ENSDARG00000073978/ENSDARG00000030630/ENSDARG00000015033/ENSDARG00000099265/ENSDARG00000042859/ENSDARG00000008948	8
H3k4me3	Biological process	GO:0006541	glutamine metabolic process	3/215	26/20427	0.00250041	0.0945206	0.0831054	ENSDARG00000044094/ENSDARG00000100003/ENSDARG00000016375	3
H3k4me3	Biological process	GO:0061386	closure of optic fissure	3/215	26/20427	0.00250041	0.0945206	0.0831054	ENSDARG00000075707/ENSDARG00000077811/ENSDARG00000095743	3
H3k4me3	Biological process	GO:0015711	organic anion transport	9/215	274/20427	0.00256087	0.0945206	0.0831054	ENSDARG00000008100/ENSDARG00000016439/ENSDARG00000061233/ENSDARG00000073978/ENSDARG00000030630/ENSDARG00000015033/ENSDARG00000099265/ENSDARG00000042859/ENSDARG00000008948	9
H3k4me3	Biological process	GO:0045216	cell-cell junction organization	6/215	131/20427	0.00266282	0.0945206	0.0831054	ENSDARG00000002909/ENSDARG00000061800/ENSDARG00000021442/ENSDARG00000043716/ENSDARG00000099291/ENSDARG00000112049	6
H3k4me3	Biological process	GO:0048596	embryonic camera-type eye morphogenesis	4/215	55/20427	0.00267511	0.0945206	0.0831054	ENSDARG00000075707/ENSDARG00000077811/ENSDARG00000095743/ENSDARG00000101279	4
H3k4me3	Biological process	GO:0014065	phosphatidylinositol 3-kinase signaling	4/215	56/20427	0.00285747	0.0984399	0.0865513	ENSDARG00000102349/ENSDARG00000110069/ENSDARG00000015176/ENSDARG00000109371	4
H3k4me3	Biological process	GO:0006270	DNA replication initiation	3/215	29/20427	0.00343357	0.113471	0.0997669	ENSDARG00000019507/ENSDARG00000008805/ENSDARG00000040041	3
H3k4me3	Biological process	GO:0009953	dorsal/ventral pattern formation	7/215	186/20427	0.00362216	0.113471	0.0997669	ENSDARG00000052846/ENSDARG00000021805/ENSDARG00000095743/ENSDARG00000039576/ENSDARG00000038428/ENSDARG00000101244/ENSDARG00000101279	7
H3k4me3	Biological process	GO:0003171	atrioventricular valve development	3/215	30/20427	0.00378576	0.113471	0.0997669	ENSDARG00000045131/ENSDARG00000018721/ENSDARG00000006526	3
H3k4me3	Biological process	GO:0005978	glycogen biosynthetic process	3/215	30/20427	0.00378576	0.113471	0.0997669	ENSDARG00000044691/ENSDARG00000071005/ENSDARG00000099524	3
H3k4me3	Biological process	GO:0009250	glucan biosynthetic process	3/215	30/20427	0.00378576	0.113471	0.0997669	ENSDARG00000044691/ENSDARG00000071005/ENSDARG00000099524	3
H3k4me3	Biological process	GO:0120192	tight junction assembly	4/215	61/20427	0.00389779	0.113471	0.0997669	ENSDARG00000061800/ENSDARG00000043716/ENSDARG00000099291/ENSDARG00000112049	4
H3k4me3	Biological process	GO:0120193	tight junction organization	4/215	61/20427	0.00389779	0.113471	0.0997669	ENSDARG00000061800/ENSDARG00000043716/ENSDARG00000099291/ENSDARG00000112049	4
H3k4me3	Biological process	GO:0001885	endothelial cell development	3/215	31/20427	0.00415919	0.113471	0.0997669	ENSDARG00000002909/ENSDARG00000012078/ENSDARG00000043716	3
H3k4me3	Biological process	GO:0060026	convergent extension	7/215	192/20427	0.00430778	0.113471	0.0997669	ENSDARG00000002235/ENSDARG00000040649/ENSDARG00000110069/ENSDARG00000008388/ENSDARG00000055678/ENSDARG00000061923/ENSDARG00000109371	7
H3k4me3	Biological process	GO:1903825	organic acid transmembrane transport	5/215	102/20427	0.00449731	0.113471	0.0997669	ENSDARG00000008100/ENSDARG00000016439/ENSDARG00000015033/ENSDARG00000099265/ENSDARG00000042859	5
H3k4me3	Biological process	GO:1905039	carboxylic acid transmembrane transport	5/215	102/20427	0.00449731	0.113471	0.0997669	ENSDARG00000008100/ENSDARG00000016439/ENSDARG00000015033/ENSDARG00000099265/ENSDARG00000042859	5
H3k4me3	Biological process	GO:0002072	optic cup morphogenesis involved in camera-type eye development	3/215	32/20427	0.00455422	0.113471	0.0997669	ENSDARG00000075707/ENSDARG00000077811/ENSDARG00000095743	3
H3k4me3	Biological process	GO:0061061	muscle structure development	12/215	474/20427	0.00457399	0.113471	0.0997669	ENSDARG00000011821/ENSDARG00000010717/ENSDARG00000101209/ENSDARG00000104267/ENSDARG00000071586/ENSDARG00000061328/ENSDARG00000079578/ENSDARG00000061436/ENSDARG00000074908/ENSDARG00000074335/ENSDARG00000055678/ENSDARG00000101244	12
H3k4me3	Biological process	GO:0006563	L-serine metabolic process	2/215	10/20427	0.00469364	0.113471	0.0997669	ENSDARG00000001873/ENSDARG00000016733	2
H3k4me3	Biological process	GO:0015886	heme transport	2/215	10/20427	0.00469364	0.113471	0.0997669	ENSDARG00000061233/ENSDARG00000026109	2
H3k4me3	Biological process	GO:1901678	iron coordination entity transport	2/215	10/20427	0.00469364	0.113471	0.0997669	ENSDARG00000061233/ENSDARG00000026109	2
H3k4me3	Biological process	GO:1903053	regulation of extracellular matrix organization	2/215	10/20427	0.00469364	0.113471	0.0997669	ENSDARG00000002235/ENSDARG00000008388	2
H3k4me3	Biological process	GO:0048048	embryonic eye morphogenesis	4/215	65/20427	0.00489488	0.114172	0.100383	ENSDARG00000075707/ENSDARG00000077811/ENSDARG00000095743/ENSDARG00000101279	4
H3k4me3	Biological process	GO:0014068	positive regulation of phosphatidylinositol 3-kinase signaling	3/215	33/20427	0.00497121	0.114172	0.100383	ENSDARG00000110069/ENSDARG00000015176/ENSDARG00000109371	3
H3k4me3	Biological process	GO:0048854	brain morphogenesis	3/215	33/20427	0.00497121	0.114172	0.100383	ENSDARG00000101209/ENSDARG00000101244/ENSDARG00000101279	3
H3k4me3	Biological process	GO:0006261	DNA-templated DNA replication	5/215	105/20427	0.00508384	0.114845	0.100975	ENSDARG00000019507/ENSDARG00000040163/ENSDARG00000008805/ENSDARG00000040041/ENSDARG00000016044	5
H3k4me3	Biological process	GO:0030902	hindbrain development	6/215	152/20427	0.00551166	0.122501	0.107707	ENSDARG00000073978/ENSDARG00000102349/ENSDARG00000040649/ENSDARG00000053493/ENSDARG00000101244/ENSDARG00000017121	6
H3k4me3	Biological process	GO:0021513	spinal cord dorsal/ventral patterning	2/215	11/20427	0.00569705	0.123718	0.108777	ENSDARG00000038428/ENSDARG00000101244	2
H3k4me3	Biological process	GO:0030010	establishment of cell polarity	4/215	68/20427	0.00574599	0.123718	0.108777	ENSDARG00000002235/ENSDARG00000040649/ENSDARG00000008388/ENSDARG00000061923	4
H3k4me3	Biological process	GO:0007043	cell-cell junction assembly	5/215	109/20427	0.00594758	0.126089	0.110861	ENSDARG00000061800/ENSDARG00000021442/ENSDARG00000043716/ENSDARG00000099291/ENSDARG00000112049	5
H3k4me3	Biological process	GO:0060216	definitive hemopoiesis	4/215	69/20427	0.00605023	0.126322	0.111066	ENSDARG00000007241/ENSDARG00000012071/ENSDARG00000012078/ENSDARG00000079947	4
H3k4me3	Biological process	GO:0031076	embryonic camera-type eye development	4/215	70/20427	0.00636501	0.13091	0.1151	ENSDARG00000075707/ENSDARG00000077811/ENSDARG00000095743/ENSDARG00000101279	4
H3k4me3	Biological process	GO:0040012	regulation of locomotion	9/215	317/20427	0.00659581	0.133241	0.117149	ENSDARG00000002235/ENSDARG00000110069/ENSDARG00000008388/ENSDARG00000079578/ENSDARG00000004932/ENSDARG00000061923/ENSDARG00000038428/ENSDARG00000002587/ENSDARG00000109371	9
H3k4me3	Biological process	GO:0048015	phosphatidylinositol-mediated signaling	4/215	71/20427	0.00669048	0.133241	0.117149	ENSDARG00000102349/ENSDARG00000110069/ENSDARG00000015176/ENSDARG00000109371	4
H3k4me3	Biological process	GO:0009066	aspartate family amino acid metabolic process	3/215	37/20427	0.00686509	0.133241	0.117149	ENSDARG00000016375/ENSDARG00000021681/ENSDARG00000020448	3
H3k4me3	Biological process	GO:0060914	heart formation	3/215	37/20427	0.00686509	0.133241	0.117149	ENSDARG00000006526/ENSDARG00000110069/ENSDARG00000109371	3
H3k4me3	Biological process	GO:0016055	Wnt signaling pathway	9/215	324/20427	0.00756215	0.144731	0.127252	ENSDARG00000045131/ENSDARG00000040649/ENSDARG00000004745/ENSDARG00000070683/ENSDARG00000068710/ENSDARG00000070681/ENSDARG00000070050/ENSDARG00000061923/ENSDARG00000068892	9
H3k4me3	Biological process	GO:0030325	adrenal gland development	2/215	13/20427	0.0079684	0.148699	0.130741	ENSDARG00000031420/ENSDARG00000054949	2
H3k4me3	Biological process	GO:0198738	cell-cell signaling by wnt	9/215	327/20427	0.00800795	0.148699	0.130741	ENSDARG00000045131/ENSDARG00000040649/ENSDARG00000004745/ENSDARG00000070683/ENSDARG00000068710/ENSDARG00000070681/ENSDARG00000070050/ENSDARG00000061923/ENSDARG00000068892	9
H3k4me3	Biological process	GO:0002064	epithelial cell development	5/215	118/20427	0.00825939	0.148699	0.130741	ENSDARG00000002909/ENSDARG00000031420/ENSDARG00000012078/ENSDARG00000043716/ENSDARG00000053493	5
H3k4me3	Biological process	GO:0060041	retina development in camera-type eye	9/215	329/20427	0.00831611	0.148699	0.130741	ENSDARG00000002235/ENSDARG00000077811/ENSDARG00000012499/ENSDARG00000040649/ENSDARG00000095743/ENSDARG00000021442/ENSDARG00000012078/ENSDARG00000017121/ENSDARG00000101279	9
H3k4me3	Biological process	GO:0006520	amino acid metabolic process	8/215	272/20427	0.00834404	0.148699	0.130741	ENSDARG00000044094/ENSDARG00000100003/ENSDARG00000016375/ENSDARG00000021681/ENSDARG00000001873/ENSDARG00000020448/ENSDARG00000057429/ENSDARG00000016733	8
H3k4me3	Biological process	GO:0048017	inositol lipid-mediated signaling	4/215	76/20427	0.00848326	0.148699	0.130741	ENSDARG00000102349/ENSDARG00000110069/ENSDARG00000015176/ENSDARG00000109371	4
H3k4me3	Biological process	GO:0003170	heart valve development	3/215	40/20427	0.00853058	0.148699	0.130741	ENSDARG00000045131/ENSDARG00000018721/ENSDARG00000006526	3
H3k4me3	Biological process	GO:0060219	camera-type eye photoreceptor cell differentiation	3/215	41/20427	0.00913373	0.148699	0.130741	ENSDARG00000077811/ENSDARG00000095743/ENSDARG00000017121	3
H3k4me3	Biological process	GO:0018149	peptide cross-linking	2/215	14/20427	0.00923244	0.148699	0.130741	ENSDARG00000036893/ENSDARG00000074094	2
H3k4me3	Biological process	GO:0035461	vitamin transmembrane transport	2/215	14/20427	0.00923244	0.148699	0.130741	ENSDARG00000015033/ENSDARG00000042859	2
H3k4me3	Biological process	GO:0045663	positive regulation of myoblast differentiation	2/215	14/20427	0.00923244	0.148699	0.130741	ENSDARG00000061328/ENSDARG00000074335	2
H3k4me3	Biological process	GO:0061028	establishment of endothelial barrier	2/215	14/20427	0.00923244	0.148699	0.130741	ENSDARG00000002909/ENSDARG00000043716	2
H3k4me3	Biological process	GO:0033334	fin morphogenesis	4/215	78/20427	0.00928023	0.148699	0.130741	ENSDARG00000087196/ENSDARG00000012405/ENSDARG00000043443/ENSDARG00000011407	4
H3k4me3	Biological process	GO:0060348	bone development	4/215	78/20427	0.00928023	0.148699	0.130741	ENSDARG00000002235/ENSDARG00000008388/ENSDARG00000012405/ENSDARG00000038428	4
H3k4me3	Biological process	GO:1905114	cell surface receptor signaling pathway involved in cell-cell signaling	9/215	337/20427	0.00963982	0.150424	0.132257	ENSDARG00000045131/ENSDARG00000040649/ENSDARG00000004745/ENSDARG00000070683/ENSDARG00000068710/ENSDARG00000070681/ENSDARG00000070050/ENSDARG00000061923/ENSDARG00000068892	9
H3k4me3	Biological process	GO:0033692	cellular polysaccharide biosynthetic process	3/215	42/20427	0.00976121	0.150424	0.132257	ENSDARG00000044691/ENSDARG00000071005/ENSDARG00000099524	3
H3k4me3	Biological process	GO:0030334	regulation of cell migration	8/215	281/20427	0.0100345	0.150424	0.132257	ENSDARG00000002235/ENSDARG00000110069/ENSDARG00000008388/ENSDARG00000004932/ENSDARG00000061923/ENSDARG00000038428/ENSDARG00000002587/ENSDARG00000109371	8
H3k4me3	Biological process	GO:0000271	polysaccharide biosynthetic process	3/215	43/20427	0.0104132	0.150424	0.132257	ENSDARG00000044691/ENSDARG00000071005/ENSDARG00000099524	3
H3k4me3	Biological process	GO:0032386	regulation of intracellular transport	3/215	43/20427	0.0104132	0.150424	0.132257	ENSDARG00000058128/ENSDARG00000104782/ENSDARG00000052954	3
H3k4me3	Biological process	GO:0003158	endothelium development	4/215	81/20427	0.0105646	0.150424	0.132257	ENSDARG00000002909/ENSDARG00000058128/ENSDARG00000012078/ENSDARG00000043716	4
H3k4me3	Biological process	GO:0010155	regulation of proton transport	2/215	15/20427	0.0105795	0.150424	0.132257	ENSDARG00000028346/ENSDARG00000011876	2
H3k4me3	Biological process	GO:0021508	floor plate formation	2/215	15/20427	0.0105795	0.150424	0.132257	ENSDARG00000101244/ENSDARG00000101279	2
H3k4me3	Biological process	GO:0033505	floor plate morphogenesis	2/215	15/20427	0.0105795	0.150424	0.132257	ENSDARG00000101244/ENSDARG00000101279	2
H3k4me3	Biological process	GO:0048385	regulation of retinoic acid receptor signaling pathway	2/215	15/20427	0.0105795	0.150424	0.132257	ENSDARG00000073978/ENSDARG00000053493	2
H3k4me3	Biological process	GO:0016331	morphogenesis of embryonic epithelium	4/215	83/20427	0.0114816	0.150424	0.132257	ENSDARG00000075707/ENSDARG00000077811/ENSDARG00000036930/ENSDARG00000095743	4
H3k4me3	Biological process	GO:0005977	glycogen metabolic process	3/215	45/20427	0.0117915	0.150424	0.132257	ENSDARG00000044691/ENSDARG00000071005/ENSDARG00000099524	3
H3k4me3	Biological process	GO:0006073	cellular glucan metabolic process	3/215	45/20427	0.0117915	0.150424	0.132257	ENSDARG00000044691/ENSDARG00000071005/ENSDARG00000099524	3
H3k4me3	Biological process	GO:0044042	glucan metabolic process	3/215	45/20427	0.0117915	0.150424	0.132257	ENSDARG00000044691/ENSDARG00000071005/ENSDARG00000099524	3
H3k4me3	Biological process	GO:0003407	neural retina development	5/215	129/20427	0.0118504	0.150424	0.132257	ENSDARG00000002235/ENSDARG00000077811/ENSDARG00000040649/ENSDARG00000095743/ENSDARG00000017121	5
H3k4me3	Biological process	GO:0003260	cardioblast migration	2/215	16/20427	0.0120077	0.150424	0.132257	ENSDARG00000110069/ENSDARG00000109371	2
H3k4me3	Biological process	GO:0005979	regulation of glycogen biosynthetic process	2/215	16/20427	0.0120077	0.150424	0.132257	ENSDARG00000044691/ENSDARG00000071005	2
H3k4me3	Biological process	GO:0009262	deoxyribonucleotide metabolic process	2/215	16/20427	0.0120077	0.150424	0.132257	ENSDARG00000014017/ENSDARG00000078069	2
H3k4me3	Biological process	GO:0010092	specification of animal organ identity	2/215	16/20427	0.0120077	0.150424	0.132257	ENSDARG00000006526/ENSDARG00000053493	2
H3k4me3	Biological process	GO:0010962	regulation of glucan biosynthetic process	2/215	16/20427	0.0120077	0.150424	0.132257	ENSDARG00000044691/ENSDARG00000071005	2
H3k4me3	Biological process	GO:0021511	spinal cord patterning	2/215	16/20427	0.0120077	0.150424	0.132257	ENSDARG00000038428/ENSDARG00000101244	2
H3k4me3	Biological process	GO:0035907	dorsal aorta development	2/215	16/20427	0.0120077	0.150424	0.132257	ENSDARG00000012078/ENSDARG00000061923	2
H3k4me3	Biological process	GO:0048008	platelet-derived growth factor receptor signaling pathway	2/215	16/20427	0.0120077	0.150424	0.132257	ENSDARG00000110069/ENSDARG00000109371	2
H3k4me3	Biological process	GO:0060975	cardioblast migration to the midline involved in heart field formation	2/215	16/20427	0.0120077	0.150424	0.132257	ENSDARG00000110069/ENSDARG00000109371	2
H3k4me3	Biological process	GO:0035107	appendage morphogenesis	4/215	85/20427	0.0124482	0.154016	0.135416	ENSDARG00000087196/ENSDARG00000012405/ENSDARG00000043443/ENSDARG00000011407	4
H3k4me3	Biological process	GO:0048546	digestive tract morphogenesis	3/215	46/20427	0.012518	0.154016	0.135416	ENSDARG00000062756/ENSDARG00000053493/ENSDARG00000112049	3
H3k4me3	Biological process	GO:0009952	anterior/posterior pattern specification	8/215	293/20427	0.012669	0.154495	0.135837	ENSDARG00000002235/ENSDARG00000036930/ENSDARG00000006526/ENSDARG00000008388/ENSDARG00000053493/ENSDARG00000038428/ENSDARG00000017121/ENSDARG00000101279	8
H3k4me3	Biological process	GO:0022604	regulation of cell morphogenesis	4/215	87/20427	0.0134655	0.157638	0.1386	ENSDARG00000058128/ENSDARG00000006526/ENSDARG00000032482/ENSDARG00000061923	4
H3k4me3	Biological process	GO:0009070	serine family amino acid biosynthetic process	2/215	17/20427	0.0135153	0.157638	0.1386	ENSDARG00000001873/ENSDARG00000016733	2
H3k4me3	Biological process	GO:0032885	regulation of polysaccharide biosynthetic process	2/215	17/20427	0.0135153	0.157638	0.1386	ENSDARG00000044691/ENSDARG00000071005	2
H3k4me3	Biological process	GO:0045661	regulation of myoblast differentiation	2/215	17/20427	0.0135153	0.157638	0.1386	ENSDARG00000061328/ENSDARG00000074335	2
H3k4me3	Biological process	GO:0070873	regulation of glycogen metabolic process	2/215	17/20427	0.0135153	0.157638	0.1386	ENSDARG00000044691/ENSDARG00000071005	2
H3k4me3	Biological process	GO:0007411	axon guidance	8/215	297/20427	0.0136508	0.157638	0.1386	ENSDARG00000101209/ENSDARG00000002235/ENSDARG00000079578/ENSDARG00000021442/ENSDARG00000074335/ENSDARG00000002587/ENSDARG00000101244/ENSDARG00000101279	8
H3k4me3	Biological process	GO:0097485	neuron projection guidance	8/215	298/20427	0.0139047	0.157638	0.1386	ENSDARG00000101209/ENSDARG00000002235/ENSDARG00000079578/ENSDARG00000021442/ENSDARG00000074335/ENSDARG00000002587/ENSDARG00000101244/ENSDARG00000101279	8
H3k4me3	Biological process	GO:0001525	angiogenesis	10/215	421/20427	0.0140465	0.157638	0.1386	ENSDARG00000010948/ENSDARG00000035859/ENSDARG00000095743/ENSDARG00000110069/ENSDARG00000012071/ENSDARG00000012078/ENSDARG00000060410/ENSDARG00000061923/ENSDARG00000104138/ENSDARG00000109371	10
H3k4me3	Biological process	GO:0007409	axonogenesis	11/215	486/20427	0.0142442	0.157638	0.1386	ENSDARG00000010717/ENSDARG00000101209/ENSDARG00000002235/ENSDARG00000079578/ENSDARG00000061436/ENSDARG00000021442/ENSDARG00000032482/ENSDARG00000074335/ENSDARG00000002587/ENSDARG00000101244/ENSDARG00000101279	11
H3k4me3	Biological process	GO:2000145	regulation of cell motility	8/215	301/20427	0.0146871	0.157638	0.1386	ENSDARG00000002235/ENSDARG00000110069/ENSDARG00000008388/ENSDARG00000004932/ENSDARG00000061923/ENSDARG00000038428/ENSDARG00000002587/ENSDARG00000109371	8
H3k4me3	Biological process	GO:0006112	energy reserve metabolic process	3/215	49/20427	0.0148488	0.157638	0.1386	ENSDARG00000044691/ENSDARG00000071005/ENSDARG00000099524	3
H3k4me3	Biological process	GO:0033333	fin development	5/215	137/20427	0.0150455	0.157638	0.1386	ENSDARG00000087196/ENSDARG00000012405/ENSDARG00000053493/ENSDARG00000043443/ENSDARG00000011407	5
H3k4me3	Biological process	GO:0007492	endoderm development	4/215	90/20427	0.0150881	0.157638	0.1386	ENSDARG00000058128/ENSDARG00000078322/ENSDARG00000099291/ENSDARG00000101279	4
H3k4me3	Biological process	GO:0003159	morphogenesis of an endothelium	2/215	18/20427	0.0151003	0.157638	0.1386	ENSDARG00000058128/ENSDARG00000012078	2
H3k4me3	Biological process	GO:0007418	ventral midline development	2/215	18/20427	0.0151003	0.157638	0.1386	ENSDARG00000101244/ENSDARG00000101279	2
H3k4me3	Biological process	GO:0032881	regulation of polysaccharide metabolic process	2/215	18/20427	0.0151003	0.157638	0.1386	ENSDARG00000044691/ENSDARG00000071005	2
H3k4me3	Biological process	GO:0061154	endothelial tube morphogenesis	2/215	18/20427	0.0151003	0.157638	0.1386	ENSDARG00000058128/ENSDARG00000012078	2
H3k4me3	Biological process	GO:0072337	modified amino acid transport	2/215	18/20427	0.0151003	0.157638	0.1386	ENSDARG00000016439/ENSDARG00000042859	2
H3k4me3	Biological process	GO:0072554	blood vessel lumenization	2/215	18/20427	0.0151003	0.157638	0.1386	ENSDARG00000058128/ENSDARG00000012078	2
H3k4me3	Biological process	GO:0031589	cell-substrate adhesion	5/215	138/20427	0.0154816	0.160403	0.141031	ENSDARG00000078717/ENSDARG00000101209/ENSDARG00000075707/ENSDARG00000006526/ENSDARG00000068710	5
H3k4me3	Biological process	GO:0009798	axis specification	4/215	91/20427	0.0156551	0.160991	0.141548	ENSDARG00000002235/ENSDARG00000021805/ENSDARG00000008388/ENSDARG00000099161	4
H3k4me3	Biological process	GO:0060627	regulation of vesicle-mediated transport	6/215	192/20427	0.016236	0.163807	0.144024	ENSDARG00000058128/ENSDARG00000056105/ENSDARG00000054645/ENSDARG00000062756/ENSDARG00000078902/ENSDARG00000052954	6
H3k4me3	Biological process	GO:0009067	aspartate family amino acid biosynthetic process	2/215	19/20427	0.0167611	0.163807	0.144024	ENSDARG00000016375/ENSDARG00000020448	2
H3k4me3	Biological process	GO:0031638	zymogen activation	2/215	19/20427	0.0167611	0.163807	0.144024	ENSDARG00000002235/ENSDARG00000008388	2
H3k4me3	Biological process	GO:0032511	late endosome to vacuole transport via multivesicular body sorting pathway	2/215	19/20427	0.0167611	0.163807	0.144024	ENSDARG00000102024/ENSDARG00000097451	2
H3k4me3	Biological process	GO:0043406	positive regulation of MAP kinase activity	2/215	19/20427	0.0167611	0.163807	0.144024	ENSDARG00000110069/ENSDARG00000109371	2
H3k4me3	Biological process	GO:0048791	calcium ion-regulated exocytosis of neurotransmitter	2/215	19/20427	0.0167611	0.163807	0.144024	ENSDARG00000056105/ENSDARG00000078902	2
H3k4me3	Biological process	GO:0048885	neuromast deposition	2/215	19/20427	0.0167611	0.163807	0.144024	ENSDARG00000004932/ENSDARG00000038428	2
H3k4me3	Biological process	GO:0046394	carboxylic acid biosynthetic process	6/215	194/20427	0.0169996	0.164968	0.145045	ENSDARG00000090063/ENSDARG00000100003/ENSDARG00000016375/ENSDARG00000001873/ENSDARG00000020448/ENSDARG00000016733	6
H3k4me3	Biological process	GO:0034329	cell junction assembly	6/215	195/20427	0.0173905	0.16659	0.146471	ENSDARG00000006526/ENSDARG00000061800/ENSDARG00000021442/ENSDARG00000043716/ENSDARG00000099291/ENSDARG00000112049	6
H3k4me3	Biological process	GO:0034637	cellular carbohydrate biosynthetic process	3/215	52/20427	0.0174085	0.16659	0.146471	ENSDARG00000044691/ENSDARG00000071005/ENSDARG00000099524	3
H3k4me3	Biological process	GO:0016053	organic acid biosynthetic process	6/215	196/20427	0.0177876	0.169044	0.148628	ENSDARG00000090063/ENSDARG00000100003/ENSDARG00000016375/ENSDARG00000001873/ENSDARG00000020448/ENSDARG00000016733	6
H3k4me3	Biological process	GO:0006749	glutathione metabolic process	3/215	53/20427	0.0183129	0.169915	0.149394	ENSDARG00000033285/ENSDARG00000017388/ENSDARG00000022183	3
H3k4me3	Biological process	GO:0033504	floor plate development	2/215	20/20427	0.0184958	0.169915	0.149394	ENSDARG00000101244/ENSDARG00000101279	2
H3k4me3	Biological process	GO:0035904	aorta development	2/215	20/20427	0.0184958	0.169915	0.149394	ENSDARG00000012078/ENSDARG00000061923	2
H3k4me3	Biological process	GO:0045445	myoblast differentiation	2/215	20/20427	0.0184958	0.169915	0.149394	ENSDARG00000061328/ENSDARG00000074335	2
H3k4me3	Biological process	GO:0060974	cell migration involved in heart formation	2/215	20/20427	0.0184958	0.169915	0.149394	ENSDARG00000110069/ENSDARG00000109371	2
H3k4me3	Biological process	GO:0060042	retina morphogenesis in camera-type eye	5/215	146/20427	0.0192765	0.17532	0.154146	ENSDARG00000002235/ENSDARG00000077811/ENSDARG00000095743/ENSDARG00000012078/ENSDARG00000017121	5
H3k4me3	Biological process	GO:0007160	cell-matrix adhesion	4/215	97/20427	0.0193386	0.17532	0.154146	ENSDARG00000078717/ENSDARG00000075707/ENSDARG00000006526/ENSDARG00000068710	4
H3k4me3	Biological process	GO:0021548	pons development	2/215	21/20427	0.0203028	0.180498	0.1587	ENSDARG00000101244/ENSDARG00000017121	2
H3k4me3	Biological process	GO:0048844	artery morphogenesis	2/215	21/20427	0.0203028	0.180498	0.1587	ENSDARG00000012078/ENSDARG00000061923	2
H3k4me3	Biological process	GO:0060350	endochondral bone morphogenesis	2/215	21/20427	0.0203028	0.180498	0.1587	ENSDARG00000002235/ENSDARG00000008388	2
H3k4me3	Biological process	GO:0048736	appendage development	5/215	149/20427	0.0208439	0.184121	0.161885	ENSDARG00000087196/ENSDARG00000012405/ENSDARG00000053493/ENSDARG00000043443/ENSDARG00000011407	5
H3k4me3	Biological process	GO:0039022	pronephric duct development	2/215	22/20427	0.0221803	0.189906	0.166971	ENSDARG00000031420/ENSDARG00000053493	2
H3k4me3	Biological process	GO:0042572	retinol metabolic process	2/215	22/20427	0.0221803	0.189906	0.166971	ENSDARG00000053493/ENSDARG00000028048	2
H3k4me3	Biological process	GO:0043297	apical junction assembly	3/215	57/20427	0.0221878	0.189906	0.166971	ENSDARG00000061800/ENSDARG00000043716/ENSDARG00000112049	3
H3k4me3	Biological process	GO:0044264	cellular polysaccharide metabolic process	3/215	57/20427	0.0221878	0.189906	0.166971	ENSDARG00000044691/ENSDARG00000071005/ENSDARG00000099524	3
H3k4me3	Biological process	GO:0070830	bicellular tight junction assembly	3/215	57/20427	0.0221878	0.189906	0.166971	ENSDARG00000061800/ENSDARG00000043716/ENSDARG00000112049	3
H3k4me3	Biological process	GO:0009799	specification of symmetry	9/215	391/20427	0.0231027	0.195113	0.171549	ENSDARG00000052846/ENSDARG00000101209/ENSDARG00000052535/ENSDARG00000040649/ENSDARG00000012078/ENSDARG00000043716/ENSDARG00000053493/ENSDARG00000101279/ENSDARG00000099161	9
H3k4me3	Biological process	GO:0009855	determination of bilateral symmetry	9/215	391/20427	0.0231027	0.195113	0.171549	ENSDARG00000052846/ENSDARG00000101209/ENSDARG00000052535/ENSDARG00000040649/ENSDARG00000012078/ENSDARG00000043716/ENSDARG00000053493/ENSDARG00000101279/ENSDARG00000099161	9
H3k4me3	Biological process	GO:0005976	polysaccharide metabolic process	3/215	58/20427	0.023221	0.195113	0.171549	ENSDARG00000044691/ENSDARG00000071005/ENSDARG00000099524	3
H3k4me3	Biological process	GO:0031101	fin regeneration	4/215	103/20427	0.0235163	0.195913	0.172253	ENSDARG00000101209/ENSDARG00000075707/ENSDARG00000012405/ENSDARG00000053493	4
H3k4me3	Biological process	GO:0034330	cell junction organization	8/215	329/20427	0.0236006	0.195913	0.172253	ENSDARG00000002909/ENSDARG00000006526/ENSDARG00000061800/ENSDARG00000021442/ENSDARG00000043716/ENSDARG00000099291/ENSDARG00000032482/ENSDARG00000112049	8
H3k4me3	Biological process	GO:0032388	positive regulation of intracellular transport	2/215	23/20427	0.0241267	0.197825	0.173934	ENSDARG00000058128/ENSDARG00000104782	2
H3k4me3	Biological process	GO:0072176	nephric duct development	2/215	23/20427	0.0241267	0.197825	0.173934	ENSDARG00000031420/ENSDARG00000053493	2
H3k4me3	Biological process	GO:0015718	monocarboxylic acid transport	4/215	104/20427	0.0242616	0.197825	0.173934	ENSDARG00000073978/ENSDARG00000030630/ENSDARG00000042859/ENSDARG00000008948	4
H3k4me3	Biological process	GO:0051216	cartilage development	6/215	213/20427	0.0255167	0.206836	0.181856	ENSDARG00000002235/ENSDARG00000086189/ENSDARG00000011876/ENSDARG00000008388/ENSDARG00000038428/ENSDARG00000033840	6
H3k4me3	Biological process	GO:0030510	regulation of BMP signaling pathway	4/215	106/20427	0.0257949	0.207867	0.182763	ENSDARG00000052846/ENSDARG00000039576/ENSDARG00000068892/ENSDARG00000101279	4
H3k4me3	Biological process	GO:0060029	convergent extension involved in organogenesis	2/215	24/20427	0.0261403	0.209427	0.184134	ENSDARG00000110069/ENSDARG00000109371	2
H3k4me3	Biological process	GO:0045732	positive regulation of protein catabolic process	3/215	61/20427	0.0264748	0.21088	0.185412	ENSDARG00000021555/ENSDARG00000104782/ENSDARG00000097938	3
H3k4me3	Biological process	GO:0008643	carbohydrate transport	3/215	62/20427	0.0276108	0.218665	0.192257	ENSDARG00000030630/ENSDARG00000015033/ENSDARG00000070681	3
H3k4me3	Biological process	GO:0003318	cell migration to the midline involved in heart development	2/215	25/20427	0.0282196	0.222209	0.195373	ENSDARG00000110069/ENSDARG00000109371	2
H3k4me3	Biological process	GO:0045446	endothelial cell differentiation	3/215	63/20427	0.0287725	0.225276	0.198069	ENSDARG00000002909/ENSDARG00000012078/ENSDARG00000043716	3
H3k4me3	Biological process	GO:0009065	glutamine family amino acid catabolic process	2/215	26/20427	0.0303629	0.235312	0.206893	ENSDARG00000021681/ENSDARG00000057429	2
H3k4me3	Biological process	GO:0048839	inner ear development	6/215	222/20427	0.0303958	0.235312	0.206893	ENSDARG00000052846/ENSDARG00000053744/ENSDARG00000042707/ENSDARG00000021442/ENSDARG00000040485/ENSDARG00000101279	6
H3k4me3	Biological process	GO:0008284	positive regulation of cell population proliferation	5/215	165/20427	0.0306032	0.235593	0.207141	ENSDARG00000045695/ENSDARG00000007241/ENSDARG00000110069/ENSDARG00000012078/ENSDARG00000109371	5
H3k4me3	Biological process	GO:0015908	fatty acid transport	3/215	65/20427	0.0311726	0.238644	0.209823	ENSDARG00000073978/ENSDARG00000030630/ENSDARG00000008948	3
H3k4me3	Biological process	GO:0003007	heart morphogenesis	7/215	286/20427	0.0321686	0.244908	0.21533	ENSDARG00000018721/ENSDARG00000040649/ENSDARG00000006526/ENSDARG00000110069/ENSDARG00000012078/ENSDARG00000101279/ENSDARG00000109371	7
H3k4me3	Biological process	GO:0001503	ossification	4/215	114/20427	0.0325018	0.245243	0.215625	ENSDARG00000002235/ENSDARG00000086189/ENSDARG00000008388/ENSDARG00000012405	4
H3k4me3	Biological process	GO:0072348	sulfur compound transport	2/215	27/20427	0.0325686	0.245243	0.215625	ENSDARG00000042859/ENSDARG00000045638	2
H3k4me3	Biological process	GO:0061448	connective tissue development	6/215	226/20427	0.0327477	0.245252	0.215633	ENSDARG00000002235/ENSDARG00000086189/ENSDARG00000011876/ENSDARG00000008388/ENSDARG00000038428/ENSDARG00000033840	6
H3k4me3	Biological process	GO:0043583	ear development	6/215	227/20427	0.0333537	0.24844	0.218436	ENSDARG00000052846/ENSDARG00000053744/ENSDARG00000042707/ENSDARG00000021442/ENSDARG00000040485/ENSDARG00000101279	6
H3k4me3	Biological process	GO:0022037	metencephalon development	3/215	67/20427	0.0336746	0.249482	0.219352	ENSDARG00000102349/ENSDARG00000101244/ENSDARG00000017121	3
H3k4me3	Biological process	GO:0015749	monosaccharide transmembrane transport	2/215	28/20427	0.0348352	0.25492	0.224133	ENSDARG00000015033/ENSDARG00000070681	2
H3k4me3	Biological process	GO:0071902	positive regulation of protein serine/threonine kinase activity	2/215	28/20427	0.0348352	0.25492	0.224133	ENSDARG00000110069/ENSDARG00000109371	2
H3k4me3	Biological process	GO:0042462	eye photoreceptor cell development	3/215	68/20427	0.0349636	0.25492	0.224133	ENSDARG00000077811/ENSDARG00000095743/ENSDARG00000017121	3
H3k4me3	Biological process	GO:1901342	regulation of vasculature development	4/215	118/20427	0.0362032	0.261266	0.229713	ENSDARG00000045695/ENSDARG00000095743/ENSDARG00000012078/ENSDARG00000060410	4
H3k4me3	Biological process	GO:0042246	tissue regeneration	5/215	173/20427	0.0364023	0.261266	0.229713	ENSDARG00000101209/ENSDARG00000075707/ENSDARG00000007241/ENSDARG00000012405/ENSDARG00000053493	5
H3k4me3	Biological process	GO:0048871	multicellular organismal-level homeostasis	7/215	294/20427	0.0365023	0.261266	0.229713	ENSDARG00000061233/ENSDARG00000002909/ENSDARG00000030630/ENSDARG00000012078/ENSDARG00000079947/ENSDARG00000026109/ENSDARG00000038428	7
H3k4me3	Biological process	GO:0030866	cortical actin cytoskeleton organization	2/215	29/20427	0.0371613	0.261266	0.229713	ENSDARG00000061923/ENSDARG00000052954	2
H3k4me3	Biological process	GO:0032392	DNA geometric change	2/215	29/20427	0.0371613	0.261266	0.229713	ENSDARG00000019507/ENSDARG00000040041	2
H3k4me3	Biological process	GO:0032508	DNA duplex unwinding	2/215	29/20427	0.0371613	0.261266	0.229713	ENSDARG00000019507/ENSDARG00000040041	2
H3k4me3	Biological process	GO:0043255	regulation of carbohydrate biosynthetic process	2/215	29/20427	0.0371613	0.261266	0.229713	ENSDARG00000044691/ENSDARG00000071005	2
H3k4me3	Biological process	GO:0007368	determination of left/right symmetry	8/215	361/20427	0.0378047	0.264441	0.232504	ENSDARG00000101209/ENSDARG00000052535/ENSDARG00000040649/ENSDARG00000012078/ENSDARG00000043716/ENSDARG00000053493/ENSDARG00000101279/ENSDARG00000099161	8
H3k4me3	Biological process	GO:0000041	transition metal ion transport	3/215	71/20427	0.0389817	0.267124	0.234864	ENSDARG00000061233/ENSDARG00000026109/ENSDARG00000076092	3
H3k4me3	Biological process	GO:0008360	regulation of cell shape	3/215	71/20427	0.0389817	0.267124	0.234864	ENSDARG00000058128/ENSDARG00000006526/ENSDARG00000061923	3
H3k4me3	Biological process	GO:0032835	glomerulus development	3/215	71/20427	0.0389817	0.267124	0.234864	ENSDARG00000031420/ENSDARG00000053493/ENSDARG00000017121	3
H3k4me3	Biological process	GO:0045324	late endosome to vacuole transport	2/215	30/20427	0.0395452	0.267124	0.234864	ENSDARG00000102024/ENSDARG00000097451	2
H3k4me3	Biological process	GO:0061311	cell surface receptor signaling pathway involved in heart development	2/215	30/20427	0.0395452	0.267124	0.234864	ENSDARG00000045131/ENSDARG00000101279	2
H3k4me3	Biological process	GO:0097581	lamellipodium organization	2/215	30/20427	0.0395452	0.267124	0.234864	ENSDARG00000002235/ENSDARG00000008388	2
H3k4me3	Biological process	GO:0098754	detoxification	2/215	30/20427	0.0395452	0.267124	0.234864	ENSDARG00000005335/ENSDARG00000035257	2
H3k4me3	Biological process	GO:0045664	regulation of neuron differentiation	3/215	72/20427	0.040371	0.271372	0.238598	ENSDARG00000012261/ENSDARG00000012499/ENSDARG00000061328	3
H3k4me3	Biological process	GO:0003333	amino acid transmembrane transport	3/215	73/20427	0.0417852	0.276824	0.243392	ENSDARG00000008100/ENSDARG00000016439/ENSDARG00000099265	3
H3k4me3	Biological process	GO:0001667	ameboidal-type cell migration	7/215	303/20427	0.0418201	0.276824	0.243392	ENSDARG00000002235/ENSDARG00000040649/ENSDARG00000110069/ENSDARG00000008388/ENSDARG00000061923/ENSDARG00000043443/ENSDARG00000109371	7
H3k4me3	Biological process	GO:0039021	pronephric glomerulus development	2/215	31/20427	0.0419857	0.276824	0.243392	ENSDARG00000031420/ENSDARG00000017121	2
H3k4me3	Biological process	GO:0051180	vitamin transport	2/215	31/20427	0.0419857	0.276824	0.243392	ENSDARG00000015033/ENSDARG00000042859	2
H3k4me3	Biological process	GO:0060972	left/right pattern formation	8/215	370/20427	0.0426542	0.279893	0.24609	ENSDARG00000101209/ENSDARG00000052535/ENSDARG00000040649/ENSDARG00000012078/ENSDARG00000043716/ENSDARG00000053493/ENSDARG00000101279/ENSDARG00000099161	8
H3k4me3	Biological process	GO:0045597	positive regulation of cell differentiation	5/215	182/20427	0.0436848	0.281169	0.247213	ENSDARG00000028346/ENSDARG00000012499/ENSDARG00000061328/ENSDARG00000032482/ENSDARG00000074335	5
H3k4me3	Biological process	GO:0060562	epithelial tube morphogenesis	7/215	306/20427	0.0436989	0.281169	0.247213	ENSDARG00000052846/ENSDARG00000058128/ENSDARG00000040649/ENSDARG00000012078/ENSDARG00000053493/ENSDARG00000104138/ENSDARG00000101279	7
H3k4me3	Biological process	GO:0048565	digestive tract development	4/215	126/20427	0.0443078	0.281169	0.247213	ENSDARG00000040649/ENSDARG00000062756/ENSDARG00000053493/ENSDARG00000112049	4
H3k4me3	Biological process	GO:0032509	endosome transport via multivesicular body sorting pathway	2/215	32/20427	0.0444811	0.281169	0.247213	ENSDARG00000102024/ENSDARG00000097451	2
H3k4me3	Biological process	GO:0043405	regulation of MAP kinase activity	2/215	32/20427	0.0444811	0.281169	0.247213	ENSDARG00000110069/ENSDARG00000109371	2
H3k4me3	Biological process	GO:0043467	regulation of generation of precursor metabolites and energy	2/215	32/20427	0.0444811	0.281169	0.247213	ENSDARG00000044691/ENSDARG00000071005	2
H3k4me3	Biological process	GO:0048857	neural nucleus development	2/215	32/20427	0.0444811	0.281169	0.247213	ENSDARG00000101244/ENSDARG00000017121	2
H3k4me3	Biological process	GO:0071985	multivesicular body sorting pathway	2/215	32/20427	0.0444811	0.281169	0.247213	ENSDARG00000102024/ENSDARG00000097451	2
H3k4me3	Biological process	GO:0048706	embryonic skeletal system development	6/215	244/20427	0.0447801	0.281767	0.247738	ENSDARG00000078717/ENSDARG00000052846/ENSDARG00000002235/ENSDARG00000012078/ENSDARG00000053493/ENSDARG00000038428	6
H3k4me3	Biological process	GO:0009880	embryonic pattern specification	3/215	76/20427	0.0461753	0.289225	0.254295	ENSDARG00000012078/ENSDARG00000061923/ENSDARG00000017121	3
H3k4me3	Biological process	GO:0060788	ectodermal placode formation	2/215	33/20427	0.0470301	0.293247	0.257831	ENSDARG00000052846/ENSDARG00000101279	2
H3k4me3	Biological process	GO:0031099	regeneration	6/215	250/20427	0.0493312	0.302992	0.2664	ENSDARG00000101209/ENSDARG00000075707/ENSDARG00000078322/ENSDARG00000007241/ENSDARG00000012405/ENSDARG00000053493	6
H3k4me3	Biological process	GO:0009069	serine family amino acid metabolic process	2/215	34/20427	0.0496313	0.302992	0.2664	ENSDARG00000001873/ENSDARG00000016733	2
H3k4me3	Biological process	GO:0010976	positive regulation of neuron projection development	2/215	34/20427	0.0496313	0.302992	0.2664	ENSDARG00000015176/ENSDARG00000032482	2
H3k4me3	Biological process	GO:0060973	cell migration involved in heart development	2/215	34/20427	0.0496313	0.302992	0.2664	ENSDARG00000110069/ENSDARG00000109371	2
H3k4me3	Biological process	GO:0001756	somitogenesis	4/215	131/20427	0.0498486	0.302992	0.2664	ENSDARG00000036930/ENSDARG00000006526/ENSDARG00000053493/ENSDARG00000038428	4
H3k4me3	Biological process	GO:0061053	somite development	5/215	189/20427	0.0499124	0.302992	0.2664	ENSDARG00000101209/ENSDARG00000036930/ENSDARG00000006526/ENSDARG00000053493/ENSDARG00000038428	5
H3k4me3	Cellular component	GO:0030312	external encapsulating structure	26/223	341/20832	4.77481e-15	4.20183e-13	4.07115e-13	ENSDARG00000094408/ENSDARG00000096586/ENSDARG00000101209/ENSDARG00000002235/ENSDARG00000086189/ENSDARG00000035809/ENSDARG00000088745/ENSDARG00000104267/ENSDARG00000029124/ENSDARG00000092806/ENSDARG00000075707/ENSDARG00000071586/ENSDARG00000035859/ENSDARG00000020007/ENSDARG00000009014/ENSDARG00000076904/ENSDARG00000038683/ENSDARG00000090783/ENSDARG00000051962/ENSDARG00000068710/ENSDARG00000012071/…	26
H3k4me3	Cellular component	GO:0031012	extracellular matrix	26/223	341/20832	4.77481e-15	4.20183e-13	4.07115e-13	ENSDARG00000094408/ENSDARG00000096586/ENSDARG00000101209/ENSDARG00000002235/ENSDARG00000086189/ENSDARG00000035809/ENSDARG00000088745/ENSDARG00000104267/ENSDARG00000029124/ENSDARG00000092806/ENSDARG00000075707/ENSDARG00000071586/ENSDARG00000035859/ENSDARG00000020007/ENSDARG00000009014/ENSDARG00000076904/ENSDARG00000038683/ENSDARG00000090783/ENSDARG00000051962/ENSDARG00000068710/ENSDARG00000012071/…	26
H3k4me3	Cellular component	GO:0062023	collagen-containing extracellular matrix	18/223	173/20832	4.76706e-13	2.79668e-11	2.7097e-11	ENSDARG00000094408/ENSDARG00000096586/ENSDARG00000101209/ENSDARG00000086189/ENSDARG00000088745/ENSDARG00000029124/ENSDARG00000092806/ENSDARG00000075707/ENSDARG00000035859/ENSDARG00000020007/ENSDARG00000009014/ENSDARG00000076904/ENSDARG00000038683/ENSDARG00000090783/ENSDARG00000068710/ENSDARG00000012071/ENSDARG00000104138/ENSDARG00000038682	18
H3k4me3	Cellular component	GO:0005581	collagen trimer	7/223	63/20832	4.8755e-06	0.000214522	0.00020785	ENSDARG00000011821/ENSDARG00000035809/ENSDARG00000020007/ENSDARG00000009014/ENSDARG00000078322/ENSDARG00000012405/ENSDARG00000011407	7
H3k4me3	Cellular component	GO:0070160	tight junction	6/223	104/20832	0.000892279	0.0314082	0.0304314	ENSDARG00000002909/ENSDARG00000061800/ENSDARG00000043716/ENSDARG00000099291/ENSDARG00000061923/ENSDARG00000112049	6
H3k4me3	Cellular component	GO:0005923	bicellular tight junction	5/223	102/20832	0.00483098	0.141709	0.137302	ENSDARG00000002909/ENSDARG00000061800/ENSDARG00000043716/ENSDARG00000061923/ENSDARG00000112049	5
H3k4me3	Cellular component	GO:0043296	apical junction complex	5/223	110/20832	0.00662937	0.155326	0.150495	ENSDARG00000002909/ENSDARG00000061800/ENSDARG00000043716/ENSDARG00000061923/ENSDARG00000112049	5
H3k4me3	Cellular component	GO:0005911	cell-cell junction	9/223	315/20832	0.00706026	0.155326	0.150495	ENSDARG00000002909/ENSDARG00000058128/ENSDARG00000042707/ENSDARG00000061800/ENSDARG00000021442/ENSDARG00000043716/ENSDARG00000099291/ENSDARG00000061923/ENSDARG00000112049	9
H3k4me3	Cellular component	GO:0042555	MCM complex	2/223	13/20832	0.0082328	0.160997	0.15599	ENSDARG00000019507/ENSDARG00000040041	2
H3k4me3	Cellular component	GO:0000815	ESCRT III complex	2/223	16/20832	0.0124017	0.21827	0.211482	ENSDARG00000102024/ENSDARG00000097451	2
H3k4me3	Cellular component	GO:0005604	basement membrane	3/223	52/20832	0.0182031	0.28372	0.274896	ENSDARG00000101209/ENSDARG00000075707/ENSDARG00000068710	3
H3k4me3	Cellular component	GO:0070161	anchoring junction	9/223	376/20832	0.0203943	0.28372	0.274896	ENSDARG00000002909/ENSDARG00000058128/ENSDARG00000042707/ENSDARG00000061800/ENSDARG00000021442/ENSDARG00000043716/ENSDARG00000099291/ENSDARG00000061923/ENSDARG00000112049	9
H3k4me3	Cellular component	GO:0000164	protein phosphatase type 1 complex	2/223	21/20832	0.0209566	0.28372	0.274896	ENSDARG00000044691/ENSDARG00000071005	2
H3k4me3	Cellular component	GO:0005771	multivesicular body	2/223	30/20832	0.0407758	0.51261	0.496668	ENSDARG00000102024/ENSDARG00000097451	2
H3k4me3	Molecular function	GO:0016810	hydrolase activity, acting on carbon-nitrogen (but not peptide) bonds	8/205	135/20000	7.73956e-05	0.0234509	0.0213449	ENSDARG00000002219/ENSDARG00000042562/ENSDARG00000021681/ENSDARG00000016706/ENSDARG00000057429/ENSDARG00000042221/ENSDARG00000002587/ENSDARG00000099596	8
H3k4me3	Molecular function	GO:0050839	cell adhesion molecule binding	8/205	188/20000	0.000733745	0.111162	0.10118	ENSDARG00000078717/ENSDARG00000101209/ENSDARG00000002909/ENSDARG00000104267/ENSDARG00000058128/ENSDARG00000071586/ENSDARG00000006526/ENSDARG00000021442	8
H3k4me3	Molecular function	GO:0005201	extracellular matrix structural constituent	5/205	87/20000	0.00201635	0.144388	0.131421	ENSDARG00000035809/ENSDARG00000020007/ENSDARG00000009014/ENSDARG00000012405/ENSDARG00000011407	5
H3k4me3	Molecular function	GO:0016638	oxidoreductase activity, acting on the CH-NH2 group of donors	3/205	28/20000	0.00287808	0.144388	0.131421	ENSDARG00000076904/ENSDARG00000038297/ENSDARG00000023712	3
H3k4me3	Molecular function	GO:0016755	aminoacyltransferase activity	3/205	28/20000	0.00287808	0.144388	0.131421	ENSDARG00000036893/ENSDARG00000021555/ENSDARG00000074094	3
H3k4me3	Molecular function	GO:0004364	glutathione transferase activity	3/205	33/20000	0.00461673	0.144388	0.131421	ENSDARG00000033285/ENSDARG00000017388/ENSDARG00000022183	3
H3k4me3	Molecular function	GO:0016667	oxidoreductase activity, acting on a sulfur group of donors	4/205	67/20000	0.00496547	0.144388	0.131421	ENSDARG00000033285/ENSDARG00000079122/ENSDARG00000022183/ENSDARG00000091574	4
H3k4me3	Molecular function	GO:0016616	oxidoreductase activity, acting on the CH-OH group of donors, NAD or NADP as acceptor	6/205	153/20000	0.00500553	0.144388	0.131421	ENSDARG00000071377/ENSDARG00000001873/ENSDARG00000029259/ENSDARG00000035257/ENSDARG00000053518/ENSDARG00000028048	6
H3k4me3	Molecular function	GO:0003688	DNA replication origin binding	2/205	11/20000	0.00541071	0.144388	0.131421	ENSDARG00000019507/ENSDARG00000008805	2
H3k4me3	Molecular function	GO:0005161	platelet-derived growth factor receptor binding	2/205	11/20000	0.00541071	0.144388	0.131421	ENSDARG00000110069/ENSDARG00000109371	2
H3k4me3	Molecular function	GO:0019238	cyclohydrolase activity	2/205	11/20000	0.00541071	0.144388	0.131421	ENSDARG00000016706/ENSDARG00000042221	2
H3k4me3	Molecular function	GO:0016614	oxidoreductase activity, acting on CH-OH group of donors	6/205	158/20000	0.00584076	0.144388	0.131421	ENSDARG00000071377/ENSDARG00000001873/ENSDARG00000029259/ENSDARG00000035257/ENSDARG00000053518/ENSDARG00000028048	6
H3k4me3	Molecular function	GO:0003810	protein-glutamine gamma-glutamyltransferase activity	2/205	12/20000	0.00644924	0.144388	0.131421	ENSDARG00000036893/ENSDARG00000074094	2
H3k4me3	Molecular function	GO:0005178	integrin binding	4/205	74/20000	0.00705285	0.144388	0.131421	ENSDARG00000078717/ENSDARG00000101209/ENSDARG00000071586/ENSDARG00000006526	4
H3k4me3	Molecular function	GO:2001069	glycogen binding	2/205	13/20000	0.00757067	0.144388	0.131421	ENSDARG00000044691/ENSDARG00000071005	2
H3k4me3	Molecular function	GO:0017147	Wnt-protein binding	3/205	40/20000	0.00793357	0.144388	0.131421	ENSDARG00000068710/ENSDARG00000015176/ENSDARG00000070050	3
H3k4me3	Molecular function	GO:0015370	solute:sodium symporter activity	4/205	77/20000	0.00810097	0.144388	0.131421	ENSDARG00000030630/ENSDARG00000039647/ENSDARG00000042859/ENSDARG00000045638	4
H3k4me3	Molecular function	GO:0008106	alcohol dehydrogenase (NADP+) activity	2/205	16/20000	0.0114146	0.192146	0.174891	ENSDARG00000035257/ENSDARG00000028048	2
H3k4me3	Molecular function	GO:0005501	retinoid binding	2/205	18/20000	0.0143597	0.210783	0.191854	ENSDARG00000073978/ENSDARG00000092660	2
H3k4me3	Molecular function	GO:0019840	isoprenoid binding	2/205	18/20000	0.0143597	0.210783	0.191854	ENSDARG00000073978/ENSDARG00000092660	2
H3k4me3	Molecular function	GO:0015036	disulfide oxidoreductase activity	3/205	50/20000	0.0146087	0.210783	0.191854	ENSDARG00000033285/ENSDARG00000079122/ENSDARG00000022183	3
H3k4me3	Molecular function	GO:0017116	single-stranded DNA helicase activity	2/205	20/20000	0.017595	0.241545	0.219853	ENSDARG00000019507/ENSDARG00000040041	2
H3k4me3	Molecular function	GO:0015294	solute:monoatomic cation symporter activity	4/205	98/20000	0.0183351	0.241545	0.219853	ENSDARG00000030630/ENSDARG00000039647/ENSDARG00000042859/ENSDARG00000045638	4
H3k4me3	Molecular function	GO:0015171	amino acid transmembrane transporter activity	4/205	102/20000	0.0209056	0.245985	0.223895	ENSDARG00000008100/ENSDARG00000016439/ENSDARG00000039647/ENSDARG00000099265	4
H3k4me3	Molecular function	GO:0004033	aldo-keto reductase (NADP) activity	2/205	22/20000	0.0211076	0.245985	0.223895	ENSDARG00000035257/ENSDARG00000028048	2
H3k4me3	Molecular function	GO:0030247	polysaccharide binding	2/205	22/20000	0.0211076	0.245985	0.223895	ENSDARG00000044691/ENSDARG00000071005	2
H3k4me3	Molecular function	GO:0016641	oxidoreductase activity, acting on the CH-NH2 group of donors, oxygen as acceptor	2/205	23/20000	0.022964	0.256292	0.233276	ENSDARG00000076904/ENSDARG00000023712	2
H3k4me3	Molecular function	GO:0016879	ligase activity, forming carbon-nitrogen bonds	3/205	60/20000	0.0236838	0.256292	0.233276	ENSDARG00000100003/ENSDARG00000016375/ENSDARG00000042221	3
H3k4me3	Molecular function	GO:0008157	protein phosphatase 1 binding	2/205	24/20000	0.0248851	0.260006	0.236657	ENSDARG00000044691/ENSDARG00000071005	2
H3k4me3	Molecular function	GO:0004222	metalloendopeptidase activity	4/205	113/20000	0.0290714	0.288517	0.262607	ENSDARG00000002235/ENSDARG00000029124/ENSDARG00000051962/ENSDARG00000008388	4
H3k4me3	Molecular function	GO:0005518	collagen binding	2/205	27/20000	0.0310212	0.288517	0.262607	ENSDARG00000056913/ENSDARG00000071586	2
H3k4me3	Molecular function	GO:0016811	hydrolase activity, acting on carbon-nitrogen (but not peptide) bonds, in linear amides	3/205	67/20000	0.0314865	0.288517	0.262607	ENSDARG00000002219/ENSDARG00000021681/ENSDARG00000099596	3
H3k4me3	Molecular function	GO:0008514	organic anion transmembrane transporter activity	6/205	231/20000	0.0321043	0.288517	0.262607	ENSDARG00000008100/ENSDARG00000016439/ENSDARG00000061233/ENSDARG00000055523/ENSDARG00000039647/ENSDARG00000099265	6
H3k4me3	Molecular function	GO:0008483	transaminase activity	2/205	28/20000	0.0331861	0.288517	0.262607	ENSDARG00000044094/ENSDARG00000016733	2
H3k4me3	Molecular function	GO:0005539	glycosaminoglycan binding	4/205	118/20000	0.033327	0.288517	0.262607	ENSDARG00000006526/ENSDARG00000060410/ENSDARG00000056835/ENSDARG00000038428	4
H3k4me3	Molecular function	GO:0016769	transferase activity, transferring nitrogenous groups	2/205	29/20000	0.0354083	0.29802	0.271257	ENSDARG00000044094/ENSDARG00000016733	2
H3k4me3	Molecular function	GO:0051213	dioxygenase activity	4/205	124/20000	0.0388894	0.318473	0.289873	ENSDARG00000011821/ENSDARG00000029905/ENSDARG00000020448/ENSDARG00000101789	4
H3k4me3	Molecular function	GO:0020037	heme binding	5/205	184/20000	0.0413091	0.329386	0.299806	ENSDARG00000090063/ENSDARG00000104702/ENSDARG00000091574/ENSDARG00000026109/ENSDARG00000101789	5
H3k4me3	Molecular function	GO:0016765	transferase activity, transferring alkyl or aryl (other than methyl) groups	3/205	76/20000	0.0432505	0.336023	0.305847	ENSDARG00000033285/ENSDARG00000017388/ENSDARG00000022183	3
H3k4me3	Molecular function	GO:0046906	tetrapyrrole binding	5/205	192/20000	0.0480477	0.356594	0.32457	ENSDARG00000090063/ENSDARG00000104702/ENSDARG00000091574/ENSDARG00000026109/ENSDARG00000101789	5
H3k4me3	Molecular function	GO:0016229	steroid dehydrogenase activity	2/205	35/20000	0.0498699	0.356594	0.32457	ENSDARG00000071377/ENSDARG00000028048	2
H3k4me3	KEGG	dre04512	ECM-receptor interaction - Danio rerio (zebrafish)	10/101	105/7371	1.45892e-06	0.000134221	0.000113642	100141346/286830/325675/563273/336471/567771/569755/100535241/337158/503730	10
H3k4me3	KEGG	dre00480	Glutathione metabolism - Danio rerio (zebrafish)	6/101	69/7371	0.000340178	0.0143923	0.0121857	492500/393556/436894/30740/100330864/30733	6
H3k4me3	KEGG	dre00250	Alanine, aspartate and glutamate metabolism - Danio rerio (zebrafish)	5/101	48/7371	0.000469316	0.0143923	0.0121857	570552/569945/336473/394138/541402	5
H3k4me3	KEGG	dre04340	Hedgehog signaling pathway - Danio rerio (zebrafish)	5/101	69/7371	0.00245568	0.0564807	0.0478212	558147/280652/777760/334628/352930	5
H3k4me3	KEGG	dre00983	Drug metabolism - other enzymes - Danio rerio (zebrafish)	6/101	105/7371	0.00307448	0.0565704	0.0478972	492500/393556/436894/30740/100330864/30733	6
H3k4me3	KEGG	dre00980	Metabolism of xenobiotics by cytochrome P450 - Danio rerio (zebrafish)	5/101	76/7371	0.00374416	0.0574105	0.0486084	393293/100006793/492500/393556/436894	5
H3k4me3	KEGG	dre04510	Focal adhesion - Danio rerio (zebrafish)	10/101	278/7371	0.00460324	0.0604997	0.051224	100141346/286830/325675/336471/378480/567771/569755/100535241/337158/503730	10
H3k4me3	KEGG	dre00230	Purine metabolism - Danio rerio (zebrafish)	7/101	166/7371	0.00756366	0.0858215	0.0726635	436989/140622/30740/100330864/30733/474325/553671	7
H3k4me3	KEGG	dre01230	Biosynthesis of amino acids - Danio rerio (zebrafish)	5/101	92/7371	0.00839558	0.0858215	0.0726635	336473/394138/321928/570368/327512	5
H3k4me3	KEGG	dre00240	Pyrimidine metabolism - Danio rerio (zebrafish)	4/101	69/7371	0.0145448	0.122038	0.103327	30740/100330864/30733/474325	4
H3k4me3	KEGG	dre03030	DNA replication - Danio rerio (zebrafish)	3/101	38/7371	0.0148874	0.122038	0.103327	286747/30440/337598	3
H3k4me3	KEGG	dre00982	Drug metabolism - cytochrome P450 - Danio rerio (zebrafish)	4/101	72/7371	0.0167808	0.122038	0.103327	492500/393556/436894/404730	4
H3k4me3	KEGG	dre01232	Nucleotide metabolism - Danio rerio (zebrafish)	5/101	110/7371	0.0172444	0.122038	0.103327	30740/100330864/30733/474325/553671	5
H3k4me3	KEGG	dre00730	Thiamine metabolism - Danio rerio (zebrafish)	2/101	16/7371	0.0196869	0.129371	0.109536	574009/553671	2
H3k4me3	KEGG	dre00260	Glycine, serine and threonine metabolism - Danio rerio (zebrafish)	3/101	47/7371	0.0262018	0.160704	0.136065	321928/404730/327512	3
H3k4me3	KEGG	dre00670	One carbon pool by folate - Danio rerio (zebrafish)	2/101	20/7371	0.0300868	0.172999	0.146475	140622/100034522	2
H3k4me3	KEGG	dre00780	Biotin metabolism - Danio rerio (zebrafish)	1/101	3/7371	0.0405518	0.219457	0.18581	555376	1
H3k4me3	KEGG	dre00270	Cysteine and methionine metabolism - Danio rerio (zebrafish)	3/101	59/7371	0.0467467	0.238928	0.202296	321928/324079/327512	3
H3k9me2	Biological process	GO:0051253	negative regulation of RNA metabolic process	8/59	447/20427	4.11946e-05	0.0186165	0.0164429	ENSDARG00000045131/ENSDARG00000062268/ENSDARG00000036791/ENSDARG00000021163/ENSDARG00000024276/ENSDARG00000100607/ENSDARG00000069074/ENSDARG00000013477	8
H3k9me2	Biological process	GO:0045934	negative regulation of nucleobase-containing compound metabolic process	8/59	499/20427	8.90333e-05	0.0186165	0.0164429	ENSDARG00000045131/ENSDARG00000062268/ENSDARG00000036791/ENSDARG00000021163/ENSDARG00000024276/ENSDARG00000100607/ENSDARG00000069074/ENSDARG00000013477	8
H3k9me2	Biological process	GO:0045892	negative regulation of DNA-templated transcription	7/59	411/20427	0.000175681	0.0186165	0.0164429	ENSDARG00000045131/ENSDARG00000062268/ENSDARG00000036791/ENSDARG00000021163/ENSDARG00000100607/ENSDARG00000069074/ENSDARG00000013477	7
H3k9me2	Biological process	GO:1902679	negative regulation of RNA biosynthetic process	7/59	412/20427	0.000178319	0.0186165	0.0164429	ENSDARG00000045131/ENSDARG00000062268/ENSDARG00000036791/ENSDARG00000021163/ENSDARG00000100607/ENSDARG00000069074/ENSDARG00000013477	7
H3k9me2	Biological process	GO:1903507	negative regulation of nucleic acid-templated transcription	7/59	412/20427	0.000178319	0.0186165	0.0164429	ENSDARG00000045131/ENSDARG00000062268/ENSDARG00000036791/ENSDARG00000021163/ENSDARG00000100607/ENSDARG00000069074/ENSDARG00000013477	7
H3k9me2	Biological process	GO:0051601	exocyst localization	2/59	13/20427	0.000626757	0.0545279	0.0481613	ENSDARG00000061714/ENSDARG00000058180	2
H3k9me2	Biological process	GO:0035725	sodium ion transmembrane transport	4/59	143/20427	0.000777466	0.0579768	0.0512076	ENSDARG00000040982/ENSDARG00000018259/ENSDARG00000014488/ENSDARG00000098438	4
H3k9me2	Biological process	GO:0000122	negative regulation of transcription by RNA polymerase II	5/59	287/20427	0.0014246	0.0929551	0.0821019	ENSDARG00000045131/ENSDARG00000036791/ENSDARG00000021163/ENSDARG00000100607/ENSDARG00000013477	5
H3k9me2	Biological process	GO:0072348	sulfur compound transport	2/59	27/20427	0.00274807	0.128835	0.113793	ENSDARG00000097890/ENSDARG00000098438	2
H3k9me2	Biological process	GO:0006814	sodium ion transport	4/59	202/20427	0.002763	0.128835	0.113793	ENSDARG00000040982/ENSDARG00000018259/ENSDARG00000014488/ENSDARG00000098438	4
H3k9me2	Biological process	GO:0060319	primitive erythrocyte differentiation	2/59	28/20427	0.00295399	0.128835	0.113793	ENSDARG00000017400/ENSDARG00000013477	2
H3k9me2	Biological process	GO:1903825	organic acid transmembrane transport	3/59	102/20427	0.00320854	0.128835	0.113793	ENSDARG00000091061/ENSDARG00000015033/ENSDARG00000097890	3
H3k9me2	Biological process	GO:1905039	carboxylic acid transmembrane transport	3/59	102/20427	0.00320854	0.128835	0.113793	ENSDARG00000091061/ENSDARG00000015033/ENSDARG00000097890	3
H3k9me2	Biological process	GO:0015849	organic acid transport	4/59	220/20427	0.0037503	0.139832	0.123506	ENSDARG00000091061/ENSDARG00000015033/ENSDARG00000097890/ENSDARG00000098438	4
H3k9me2	Biological process	GO:0050772	positive regulation of axonogenesis	2/59	40/20427	0.00596166	0.207466	0.183243	ENSDARG00000034528/ENSDARG00000078707	2
H3k9me2	Biological process	GO:0015711	organic anion transport	4/59	274/20427	0.00808809	0.263874	0.233065	ENSDARG00000091061/ENSDARG00000015033/ENSDARG00000097890/ENSDARG00000098438	4
H3k9me2	Biological process	GO:0031110	regulation of microtubule polymerization or depolymerization	2/59	50/20427	0.00919157	0.282235	0.249282	ENSDARG00000004169/ENSDARG00000114038	2
H3k9me2	Biological process	GO:0032922	circadian regulation of gene expression	2/59	52/20427	0.00991277	0.284987	0.251712	ENSDARG00000045131/ENSDARG00000069074	2
H3k9me2	Biological process	GO:0031399	regulation of protein modification process	5/59	462/20427	0.0106514	0.284987	0.251712	ENSDARG00000062268/ENSDARG00000071437/ENSDARG00000033928/ENSDARG00000000369/ENSDARG00000011094	5
H3k9me2	Biological process	GO:0045859	regulation of protein kinase activity	3/59	164/20427	0.0118919	0.284987	0.251712	ENSDARG00000071437/ENSDARG00000000369/ENSDARG00000011094	3
H3k9me2	Biological process	GO:0048872	homeostasis of number of cells	3/59	177/20427	0.0145818	0.284987	0.251712	ENSDARG00000036791/ENSDARG00000017400/ENSDARG00000013477	3
H3k9me2	Biological process	GO:0060041	retina development in camera-type eye	4/59	329/20427	0.0150177	0.284987	0.251712	ENSDARG00000057698/ENSDARG00000061101/ENSDARG00000021163/ENSDARG00000011094	4
H3k9me2	Biological process	GO:0045597	positive regulation of cell differentiation	3/59	182/20427	0.0157009	0.284987	0.251712	ENSDARG00000034528/ENSDARG00000078707/ENSDARG00000014302	3
H3k9me2	Biological process	GO:0050769	positive regulation of neurogenesis	2/59	68/20427	0.0165354	0.284987	0.251712	ENSDARG00000034528/ENSDARG00000078707	2
H3k9me2	Biological process	GO:0060215	primitive hemopoiesis	2/59	72/20427	0.0184175	0.284987	0.251712	ENSDARG00000017400/ENSDARG00000013477	2
H3k9me2	Biological process	GO:0031109	microtubule polymerization or depolymerization	2/59	78/20427	0.0214014	0.284987	0.251712	ENSDARG00000004169/ENSDARG00000114038	2
H3k9me2	Biological process	GO:0006637	acyl-CoA metabolic process	2/59	81/20427	0.0229638	0.284987	0.251712	ENSDARG00000044914/ENSDARG00000051816	2
H3k9me2	Biological process	GO:0035383	thioester metabolic process	2/59	81/20427	0.0229638	0.284987	0.251712	ENSDARG00000044914/ENSDARG00000051816	2
H3k9me2	Biological process	GO:0051962	positive regulation of nervous system development	2/59	84/20427	0.0245719	0.284987	0.251712	ENSDARG00000034528/ENSDARG00000078707	2
H3k9me2	Biological process	GO:0046942	carboxylic acid transport	3/59	218/20427	0.0251631	0.284987	0.251712	ENSDARG00000091061/ENSDARG00000015033/ENSDARG00000097890	3
H3k9me2	Biological process	GO:0070507	regulation of microtubule cytoskeleton organization	2/59	88/20427	0.0267857	0.284987	0.251712	ENSDARG00000004169/ENSDARG00000114038	2
H3k9me2	Biological process	GO:0071900	regulation of protein serine/threonine kinase activity	2/59	89/20427	0.0273514	0.284987	0.251712	ENSDARG00000000369/ENSDARG00000011094	2
H3k9me2	Biological process	GO:0051570	regulation of histone H3-K9 methylation	1/59	10/20427	0.028517	0.284987	0.251712	ENSDARG00000062268	1
H3k9me2	Biological process	GO:1905150	regulation of voltage-gated sodium channel activity	1/59	10/20427	0.028517	0.284987	0.251712	ENSDARG00000040982	1
H3k9me2	Biological process	GO:0001709	cell fate determination	1/59	11/20427	0.0313243	0.284987	0.251712	ENSDARG00000021163	1
H3k9me2	Biological process	GO:0002718	regulation of cytokine production involved in immune response	1/59	11/20427	0.0313243	0.284987	0.251712	ENSDARG00000078707	1
H3k9me2	Biological process	GO:0003306	Wnt signaling pathway involved in heart development	1/59	11/20427	0.0313243	0.284987	0.251712	ENSDARG00000045131	1
H3k9me2	Biological process	GO:0045646	regulation of erythrocyte differentiation	1/59	11/20427	0.0313243	0.284987	0.251712	ENSDARG00000013477	1
H3k9me2	Biological process	GO:0098719	sodium ion import across plasma membrane	1/59	11/20427	0.0313243	0.284987	0.251712	ENSDARG00000014488	1
H3k9me2	Biological process	GO:0001817	regulation of cytokine production	2/59	97/20427	0.0320478	0.284987	0.251712	ENSDARG00000078707/ENSDARG00000100607	2
H3k9me2	Biological process	GO:0010720	positive regulation of cell development	2/59	97/20427	0.0320478	0.284987	0.251712	ENSDARG00000034528/ENSDARG00000078707	2
H3k9me2	Biological process	GO:0006790	sulfur compound metabolic process	3/59	240/20427	0.0321656	0.284987	0.251712	ENSDARG00000044914/ENSDARG00000009885/ENSDARG00000051816	3
H3k9me2	Biological process	GO:0031346	positive regulation of cell projection organization	2/59	100/20427	0.0338853	0.284987	0.251712	ENSDARG00000034528/ENSDARG00000078707	2
H3k9me2	Biological process	GO:0033865	nucleoside bisphosphate metabolic process	2/59	100/20427	0.0338853	0.284987	0.251712	ENSDARG00000044914/ENSDARG00000051816	2
H3k9me2	Biological process	GO:0033875	ribonucleoside bisphosphate metabolic process	2/59	100/20427	0.0338853	0.284987	0.251712	ENSDARG00000044914/ENSDARG00000051816	2
H3k9me2	Biological process	GO:0034032	purine nucleoside bisphosphate metabolic process	2/59	100/20427	0.0338853	0.284987	0.251712	ENSDARG00000044914/ENSDARG00000051816	2
H3k9me2	Biological process	GO:0015740	C4-dicarboxylate transport	1/59	12/20427	0.0341237	0.284987	0.251712	ENSDARG00000097890	1
H3k9me2	Biological process	GO:0032776	DNA methylation on cytosine	1/59	12/20427	0.0341237	0.284987	0.251712	ENSDARG00000036791	1
H3k9me2	Biological process	GO:0043248	proteasome assembly	1/59	12/20427	0.0341237	0.284987	0.251712	ENSDARG00000059046	1
H3k9me2	Biological process	GO:0043549	regulation of kinase activity	3/59	251/20427	0.0360117	0.284987	0.251712	ENSDARG00000071437/ENSDARG00000000369/ENSDARG00000011094	3
H3k9me2	Biological process	GO:0031057	negative regulation of histone modification	1/59	13/20427	0.0369151	0.284987	0.251712	ENSDARG00000062268	1
H3k9me2	Biological process	GO:0031400	negative regulation of protein modification process	2/59	105/20427	0.0370371	0.284987	0.251712	ENSDARG00000062268/ENSDARG00000071437	2
H3k9me2	Biological process	GO:0006954	inflammatory response	3/59	254/20427	0.0371002	0.284987	0.251712	ENSDARG00000010785/ENSDARG00000078707/ENSDARG00000098486	3
H3k9me2	Biological process	GO:0001816	cytokine production	2/59	109/20427	0.0396367	0.284987	0.251712	ENSDARG00000078707/ENSDARG00000100607	2
H3k9me2	Biological process	GO:0002138	retinoic acid biosynthetic process	1/59	14/20427	0.0396986	0.284987	0.251712	ENSDARG00000058730	1
H3k9me2	Biological process	GO:0002367	cytokine production involved in immune response	1/59	14/20427	0.0396986	0.284987	0.251712	ENSDARG00000078707	1
H3k9me2	Biological process	GO:0002702	positive regulation of production of molecular mediator of immune response	1/59	14/20427	0.0396986	0.284987	0.251712	ENSDARG00000078707	1
H3k9me2	Biological process	GO:0009651	response to salt stress	1/59	14/20427	0.0396986	0.284987	0.251712	ENSDARG00000014488	1
H3k9me2	Biological process	GO:0035461	vitamin transmembrane transport	1/59	14/20427	0.0396986	0.284987	0.251712	ENSDARG00000015033	1
H3k9me2	Biological process	GO:0061484	hematopoietic stem cell homeostasis	1/59	14/20427	0.0396986	0.284987	0.251712	ENSDARG00000036791	1
H3k9me2	Biological process	GO:0098659	inorganic cation import across plasma membrane	2/59	110/20427	0.0402973	0.284987	0.251712	ENSDARG00000018259/ENSDARG00000014488	2
H3k9me2	Biological process	GO:0099587	inorganic ion import across plasma membrane	2/59	110/20427	0.0402973	0.284987	0.251712	ENSDARG00000018259/ENSDARG00000014488	2
H3k9me2	Biological process	GO:0007623	circadian rhythm	2/59	111/20427	0.040962	0.284987	0.251712	ENSDARG00000045131/ENSDARG00000069074	2
H3k9me2	Biological process	GO:0035162	embryonic hemopoiesis	2/59	111/20427	0.040962	0.284987	0.251712	ENSDARG00000017400/ENSDARG00000013477	2
H3k9me2	Biological process	GO:0050770	regulation of axonogenesis	2/59	111/20427	0.040962	0.284987	0.251712	ENSDARG00000034528/ENSDARG00000078707	2
H3k9me2	Biological process	GO:0009063	amino acid catabolic process	2/59	112/20427	0.0416309	0.284987	0.251712	ENSDARG00000014676/ENSDARG00000051816	2
H3k9me2	Biological process	GO:0031401	positive regulation of protein modification process	3/59	268/20427	0.0424021	0.284987	0.251712	ENSDARG00000062268/ENSDARG00000071437/ENSDARG00000033928	3
H3k9me2	Biological process	GO:0009068	aspartate family amino acid catabolic process	1/59	15/20427	0.0424742	0.284987	0.251712	ENSDARG00000051816	1
H3k9me2	Biological process	GO:0016102	diterpenoid biosynthetic process	1/59	15/20427	0.0424742	0.284987	0.251712	ENSDARG00000058730	1
H3k9me2	Biological process	GO:0035435	phosphate ion transmembrane transport	1/59	15/20427	0.0424742	0.284987	0.251712	ENSDARG00000097890	1
H3k9me2	Biological process	GO:0043153	entrainment of circadian clock by photoperiod	1/59	15/20427	0.0424742	0.284987	0.251712	ENSDARG00000069074	1
H3k9me2	Biological process	GO:0002700	regulation of production of molecular mediator of immune response	1/59	16/20427	0.0452419	0.284987	0.251712	ENSDARG00000078707	1
H3k9me2	Biological process	GO:0008272	sulfate transport	1/59	16/20427	0.0452419	0.284987	0.251712	ENSDARG00000097890	1
H3k9me2	Biological process	GO:0009083	branched-chain amino acid catabolic process	1/59	16/20427	0.0452419	0.284987	0.251712	ENSDARG00000014676	1
H3k9me2	Biological process	GO:0009649	entrainment of circadian clock	1/59	16/20427	0.0452419	0.284987	0.251712	ENSDARG00000069074	1
H3k9me2	Biological process	GO:0042542	response to hydrogen peroxide	1/59	16/20427	0.0452419	0.284987	0.251712	ENSDARG00000104702	1
H3k9me2	Biological process	GO:0061300	cerebellum vasculature development	1/59	16/20427	0.0452419	0.284987	0.251712	ENSDARG00000098226	1
H3k9me2	Biological process	GO:0031503	protein-containing complex localization	2/59	119/20427	0.0464272	0.284987	0.251712	ENSDARG00000061714/ENSDARG00000058180	2
H3k9me2	Biological process	GO:0015695	organic cation transport	1/59	17/20427	0.0480017	0.284987	0.251712	ENSDARG00000030530	1
H3k9me2	Biological process	GO:0046688	response to copper ion	1/59	17/20427	0.0480017	0.284987	0.251712	ENSDARG00000104702	1
H3k9me2	Biological process	GO:0051567	histone H3-K9 methylation	1/59	17/20427	0.0480017	0.284987	0.251712	ENSDARG00000062268	1
H3k9me2	Biological process	GO:0061647	histone H3-K9 modification	1/59	17/20427	0.0480017	0.284987	0.251712	ENSDARG00000062268	1
H3k9me2	Biological process	GO:0051338	regulation of transferase activity	3/59	282/20427	0.0480653	0.284987	0.251712	ENSDARG00000071437/ENSDARG00000000369/ENSDARG00000011094	3
H3k9me2	Biological process	GO:0051094	positive regulation of developmental process	3/59	283/20427	0.0484835	0.284987	0.251712	ENSDARG00000034528/ENSDARG00000078707/ENSDARG00000014302	3
H3k9me2	Cellular component	GO:0045239	tricarboxylic acid cycle enzyme complex	2/59	16/20832	0.000922427	0.0701045	0.0650554	ENSDARG00000044914/ENSDARG00000014676	2
H3k9me2	Cellular component	GO:0000145	exocyst	2/59	26/20832	0.0024532	0.0932215	0.0865075	ENSDARG00000061714/ENSDARG00000058180	2
H3k9me2	Cellular component	GO:0099023	vesicle tethering complex	2/59	64/20832	0.0142055	0.282639	0.262283	ENSDARG00000061714/ENSDARG00000058180	2
H3k9me2	Cellular component	GO:0000940	outer kinetochore	1/59	10/20832	0.0279695	0.282639	0.262283	ENSDARG00000114038	1
H3k9me2	Cellular component	GO:0045240	dihydrolipoyl dehydrogenase complex	1/59	10/20832	0.0279695	0.282639	0.262283	ENSDARG00000014676	1
H3k9me2	Cellular component	GO:0043230	extracellular organelle	1/59	11/20832	0.0307238	0.282639	0.262283	ENSDARG00000039966	1
H3k9me2	Cellular component	GO:0065010	extracellular membrane-bounded organelle	1/59	11/20832	0.0307238	0.282639	0.262283	ENSDARG00000039966	1
H3k9me2	Cellular component	GO:1903561	extracellular vesicle	1/59	11/20832	0.0307238	0.282639	0.262283	ENSDARG00000039966	1
H3k9me2	Cellular component	GO:0061617	MICOS complex	1/59	12/20832	0.0334704	0.282639	0.262283	ENSDARG00000045978	1
H3k9me2	Molecular function	GO:1901682	sulfur compound transmembrane transporter activity	2/63	32/20000	0.00455762	0.265339	0.240104	ENSDARG00000097890/ENSDARG00000098438	2
H3k9me2	Molecular function	GO:0016860	intramolecular oxidoreductase activity	2/63	50/20000	0.0108546	0.265339	0.240104	ENSDARG00000033599/ENSDARG00000002249	2
H3k9me2	Molecular function	GO:0005342	organic acid transmembrane transporter activity	3/63	172/20000	0.0170264	0.265339	0.240104	ENSDARG00000091061/ENSDARG00000097890/ENSDARG00000098438	3
H3k9me2	Molecular function	GO:0003886	DNA (cytosine-5-)-methyltransferase activity	1/63	10/20000	0.0310641	0.265339	0.240104	ENSDARG00000036791	1
H3k9me2	Molecular function	GO:0009008	DNA-methyltransferase activity	1/63	10/20000	0.0310641	0.265339	0.240104	ENSDARG00000036791	1
H3k9me2	Molecular function	GO:0004017	adenylate kinase activity	1/63	11/20000	0.0341178	0.265339	0.240104	ENSDARG00000030961	1
H3k9me2	Molecular function	GO:0004571	mannosyl-oligosaccharide 1,2-alpha-mannosidase activity	1/63	11/20000	0.0341178	0.265339	0.240104	ENSDARG00000005652	1
H3k9me2	Molecular function	GO:0015173	aromatic amino acid transmembrane transporter activity	1/63	11/20000	0.0341178	0.265339	0.240104	ENSDARG00000091061	1
H3k9me2	Molecular function	GO:0008514	organic anion transmembrane transporter activity	3/63	231/20000	0.0363898	0.265339	0.240104	ENSDARG00000091061/ENSDARG00000097890/ENSDARG00000098438	3
H3k9me2	Molecular function	GO:0005391	P-type sodium:potassium-exchanging transporter activity	1/63	12/20000	0.037162	0.265339	0.240104	ENSDARG00000018259	1
H3k9me2	Molecular function	GO:0008554	P-type sodium transporter activity	1/63	12/20000	0.037162	0.265339	0.240104	ENSDARG00000018259	1
H3k9me2	Molecular function	GO:0008556	P-type potassium transmembrane transporter activity	1/63	12/20000	0.037162	0.265339	0.240104	ENSDARG00000018259	1
H3k9me2	Molecular function	GO:0016835	carbon-oxygen lyase activity	2/63	97/20000	0.037549	0.265339	0.240104	ENSDARG00000005652/ENSDARG00000014488	2
H3k9me2	Molecular function	GO:0042910	xenobiotic transmembrane transporter activity	1/63	14/20000	0.0432221	0.265339	0.240104	ENSDARG00000098438	1
H3k9me2	Molecular function	GO:0004767	sphingomyelin phosphodiesterase activity	1/63	15/20000	0.0462381	0.265339	0.240104	ENSDARG00000098226	1
H3k9me2	Molecular function	GO:0008081	phosphoric diester hydrolase activity	2/63	109/20000	0.0463486	0.265339	0.240104	ENSDARG00000098226/ENSDARG00000079572	2
H3k9me2	Molecular function	GO:0004620	phospholipase activity	2/63	111/20000	0.0478824	0.265339	0.240104	ENSDARG00000098226/ENSDARG00000079572	2
H3k9me2	Molecular function	GO:0003756	protein disulfide isomerase activity	1/63	16/20000	0.0492447	0.265339	0.240104	ENSDARG00000033599	1
H3k9me2	Molecular function	GO:0004190	aspartic-type endopeptidase activity	1/63	16/20000	0.0492447	0.265339	0.240104	ENSDARG00000057698	1
H3k9me2	Molecular function	GO:0008106	alcohol dehydrogenase (NADP+) activity	1/63	16/20000	0.0492447	0.265339	0.240104	ENSDARG00000058730	1
H3k9me2	Molecular function	GO:0015116	sulfate transmembrane transporter activity	1/63	16/20000	0.0492447	0.265339	0.240104	ENSDARG00000097890	1
H3k9me2	Molecular function	GO:0015174	basic amino acid transmembrane transporter activity	1/63	16/20000	0.0492447	0.265339	0.240104	ENSDARG00000091061	1
H3k9me2	Molecular function	GO:0015556	C4-dicarboxylate transmembrane transporter activity	1/63	16/20000	0.0492447	0.265339	0.240104	ENSDARG00000097890	1
H3k9me2	Molecular function	GO:0016864	intramolecular oxidoreductase activity, transposing S-S bonds	1/63	16/20000	0.0492447	0.265339	0.240104	ENSDARG00000033599	1
H3k9me2	KEGG	dre00640	Propanoate metabolism - Danio rerio (zebrafish)	2/31	32/7371	0.00784978	0.245749	0.245749	317746/569980	2
H3k9me2	KEGG	dre04512	ECM-receptor interaction - Danio rerio (zebrafish)	45016	105/7371	0.00945188	0.245749	0.245749	561901/100535278/564005	3
H3k9me3	Biological process	GO:0000422	autophagy of mitochondrion	3/92	37/20427	0.000614823	0.136632	0.130247	ENSDARG00000041421/ENSDARG00000075014/ENSDARG00000001929	3
H3k9me3	Biological process	GO:0061726	mitochondrion disassembly	3/92	37/20427	0.000614823	0.136632	0.130247	ENSDARG00000041421/ENSDARG00000075014/ENSDARG00000001929	3
H3k9me3	Biological process	GO:0006782	protoporphyrinogen IX biosynthetic process	2/92	10/20427	0.000881951	0.136632	0.130247	ENSDARG00000062025/ENSDARG00000102167	2
H3k9me3	Biological process	GO:0046501	protoporphyrinogen IX metabolic process	2/92	10/20427	0.000881951	0.136632	0.130247	ENSDARG00000062025/ENSDARG00000102167	2
H3k9me3	Biological process	GO:0006979	response to oxidative stress	4/92	98/20427	0.00100761	0.136632	0.130247	ENSDARG00000104702/ENSDARG00000102765/ENSDARG00000074634/ENSDARG00000069013	4
H3k9me3	Biological process	GO:0042440	pigment metabolic process	3/92	50/20427	0.00148675	0.168003	0.160152	ENSDARG00000036232/ENSDARG00000062025/ENSDARG00000102167	3
H3k9me3	Biological process	GO:1903008	organelle disassembly	3/92	62/20427	0.00275937	0.179361	0.170979	ENSDARG00000041421/ENSDARG00000075014/ENSDARG00000001929	3
H3k9me3	Biological process	GO:0007179	transforming growth factor beta receptor signaling pathway	3/92	66/20427	0.00329573	0.179361	0.170979	ENSDARG00000034541/ENSDARG00000079306/ENSDARG00000099545	3
H3k9me3	Biological process	GO:0071559	response to transforming growth factor beta	3/92	66/20427	0.00329573	0.179361	0.170979	ENSDARG00000034541/ENSDARG00000079306/ENSDARG00000099545	3
H3k9me3	Biological process	GO:0071560	cellular response to transforming growth factor beta stimulus	3/92	66/20427	0.00329573	0.179361	0.170979	ENSDARG00000034541/ENSDARG00000079306/ENSDARG00000099545	3
H3k9me3	Biological process	GO:0006914	autophagy	5/92	222/20427	0.00331342	0.179361	0.170979	ENSDARG00000041421/ENSDARG00000074634/ENSDARG00000034883/ENSDARG00000075014/ENSDARG00000001929	5
H3k9me3	Biological process	GO:0061919	process utilizing autophagic mechanism	5/92	222/20427	0.00331342	0.179361	0.170979	ENSDARG00000041421/ENSDARG00000074634/ENSDARG00000034883/ENSDARG00000075014/ENSDARG00000001929	5
H3k9me3	Biological process	GO:0072593	reactive oxygen species metabolic process	3/92	67/20427	0.00343907	0.179361	0.170979	ENSDARG00000104702/ENSDARG00000069013/ENSDARG00000001929	3
H3k9me3	Biological process	GO:0061912	selective autophagy	2/92	21/20427	0.00398527	0.193001	0.183982	ENSDARG00000041421/ENSDARG00000075014	2
H3k9me3	Biological process	GO:0042541	hemoglobin biosynthetic process	2/92	22/20427	0.004371	0.195508	0.186371	ENSDARG00000016771/ENSDARG00000062025	2
H3k9me3	Biological process	GO:0020027	hemoglobin metabolic process	2/92	23/20427	0.00477332	0.195508	0.186371	ENSDARG00000016771/ENSDARG00000062025	2
H3k9me3	Biological process	GO:0034504	protein localization to nucleus	3/92	76/20427	0.00490211	0.195508	0.186371	ENSDARG00000056531/ENSDARG00000104071/ENSDARG00000017562	3
H3k9me3	Biological process	GO:0042744	hydrogen peroxide catabolic process	2/92	27/20427	0.00654539	0.227162	0.216547	ENSDARG00000104702/ENSDARG00000069013	2
H3k9me3	Biological process	GO:0006783	heme biosynthetic process	2/92	28/20427	0.00702834	0.227162	0.216547	ENSDARG00000062025/ENSDARG00000102167	2
H3k9me3	Biological process	GO:0017015	regulation of transforming growth factor beta receptor signaling pathway	2/92	29/20427	0.00752698	0.227162	0.216547	ENSDARG00000079306/ENSDARG00000099545	2
H3k9me3	Biological process	GO:1903844	regulation of cellular response to transforming growth factor beta stimulus	2/92	29/20427	0.00752698	0.227162	0.216547	ENSDARG00000079306/ENSDARG00000099545	2
H3k9me3	Biological process	GO:0006779	porphyrin-containing compound biosynthetic process	2/92	30/20427	0.00804114	0.227162	0.216547	ENSDARG00000062025/ENSDARG00000102167	2
H3k9me3	Biological process	GO:0033014	tetrapyrrole biosynthetic process	2/92	30/20427	0.00804114	0.227162	0.216547	ENSDARG00000062025/ENSDARG00000102167	2
H3k9me3	Biological process	GO:0042743	hydrogen peroxide metabolic process	2/92	30/20427	0.00804114	0.227162	0.216547	ENSDARG00000104702/ENSDARG00000069013	2
H3k9me3	Biological process	GO:0042073	intraciliary transport	2/92	36/20427	0.0114441	0.291837	0.278199	ENSDARG00000067777/ENSDARG00000039521	2
H3k9me3	Biological process	GO:0090287	regulation of cellular response to growth factor stimulus	4/92	195/20427	0.0117186	0.291837	0.278199	ENSDARG00000031915/ENSDARG00000079306/ENSDARG00000099545/ENSDARG00000001929	4
H3k9me3	Biological process	GO:0042168	heme metabolic process	2/92	37/20427	0.0120629	0.291837	0.278199	ENSDARG00000062025/ENSDARG00000102167	2
H3k9me3	Biological process	GO:0043123	positive regulation of I-kappaB kinase/NF-kappaB signaling	2/92	38/20427	0.0126961	0.291837	0.278199	ENSDARG00000014159/ENSDARG00000070448	2
H3k9me3	Biological process	GO:0006778	porphyrin-containing compound metabolic process	2/92	39/20427	0.0133436	0.291837	0.278199	ENSDARG00000062025/ENSDARG00000102167	2
H3k9me3	Biological process	GO:0046148	pigment biosynthetic process	2/92	39/20427	0.0133436	0.291837	0.278199	ENSDARG00000062025/ENSDARG00000102167	2
H3k9me3	Biological process	GO:1901343	negative regulation of vasculature development	2/92	39/20427	0.0133436	0.291837	0.278199	ENSDARG00000031915/ENSDARG00000074740	2
H3k9me3	Biological process	GO:0033013	tetrapyrrole metabolic process	2/92	43/20427	0.016073	0.33409	0.318477	ENSDARG00000062025/ENSDARG00000102167	2
H3k9me3	Biological process	GO:1901342	regulation of vasculature development	3/92	118/20427	0.016261	0.33409	0.318477	ENSDARG00000031915/ENSDARG00000014159/ENSDARG00000074740	3
H3k9me3	Biological process	GO:0003014	renal system process	2/92	46/20427	0.018263	0.364185	0.347166	ENSDARG00000036232/ENSDARG00000023713	2
H3k9me3	Biological process	GO:0030318	melanocyte differentiation	2/92	49/20427	0.0205714	0.395976	0.377471	ENSDARG00000036232/ENSDARG00000042518	2
H3k9me3	Biological process	GO:0071363	cellular response to growth factor stimulus	5/92	356/20427	0.0224178	0.395976	0.377471	ENSDARG00000034541/ENSDARG00000031915/ENSDARG00000079306/ENSDARG00000099545/ENSDARG00000001929	5
H3k9me3	Biological process	GO:0070848	response to growth factor	5/92	357/20427	0.0226577	0.395976	0.377471	ENSDARG00000034541/ENSDARG00000031915/ENSDARG00000079306/ENSDARG00000099545/ENSDARG00000001929	5
H3k9me3	Biological process	GO:0034599	cellular response to oxidative stress	2/92	52/20427	0.0229948	0.395976	0.377471	ENSDARG00000102765/ENSDARG00000074634	2
H3k9me3	Biological process	GO:0051241	negative regulation of multicellular organismal process	4/92	250/20427	0.0264927	0.395976	0.377471	ENSDARG00000033604/ENSDARG00000035350/ENSDARG00000031915/ENSDARG00000074740	4
H3k9me3	Biological process	GO:0062197	cellular response to chemical stress	2/92	57/20427	0.0272799	0.395976	0.377471	ENSDARG00000102765/ENSDARG00000074634	2
H3k9me3	Biological process	GO:0043122	regulation of I-kappaB kinase/NF-kappaB signaling	2/92	58/20427	0.0281727	0.395976	0.377471	ENSDARG00000014159/ENSDARG00000070448	2
H3k9me3	Biological process	GO:0006325	chromatin organization	5/92	381/20427	0.028924	0.395976	0.377471	ENSDARG00000060847/ENSDARG00000060868/ENSDARG00000099675/ENSDARG00000017562/ENSDARG00000009273	5
H3k9me3	Biological process	GO:0006606	protein import into nucleus	2/92	61/20427	0.0309206	0.395976	0.377471	ENSDARG00000056531/ENSDARG00000104071	2
H3k9me3	Biological process	GO:0051170	import into nucleus	2/92	62/20427	0.0318593	0.395976	0.377471	ENSDARG00000056531/ENSDARG00000104071	2
H3k9me3	Biological process	GO:0098542	defense response to other organism	5/92	395/20427	0.0330414	0.395976	0.377471	ENSDARG00000017741/ENSDARG00000075014/ENSDARG00000032010/ENSDARG00000016771/ENSDARG00000074572	5
H3k9me3	Biological process	GO:0007005	mitochondrion organization	4/92	292/20427	0.0430011	0.395976	0.377471	ENSDARG00000041421/ENSDARG00000102765/ENSDARG00000075014/ENSDARG00000001929	4
H3k9me3	Biological process	GO:0007028	cytoplasm organization	1/92	10/20427	0.044146	0.395976	0.377471	ENSDARG00000007465	1
H3k9me3	Biological process	GO:0007308	oocyte construction	1/92	10/20427	0.044146	0.395976	0.377471	ENSDARG00000007465	1
H3k9me3	Biological process	GO:0007309	oocyte axis specification	1/92	10/20427	0.044146	0.395976	0.377471	ENSDARG00000007465	1
H3k9me3	Biological process	GO:0030194	positive regulation of blood coagulation	1/92	10/20427	0.044146	0.395976	0.377471	ENSDARG00000036041	1
H3k9me3	Biological process	GO:0048823	nucleate erythrocyte development	1/92	10/20427	0.044146	0.395976	0.377471	ENSDARG00000001929	1
H3k9me3	Biological process	GO:0050820	positive regulation of coagulation	1/92	10/20427	0.044146	0.395976	0.377471	ENSDARG00000036041	1
H3k9me3	Biological process	GO:0071379	cellular response to prostaglandin stimulus	1/92	10/20427	0.044146	0.395976	0.377471	ENSDARG00000074634	1
H3k9me3	Biological process	GO:0072488	ammonium transmembrane transport	1/92	10/20427	0.044146	0.395976	0.377471	ENSDARG00000023713	1
H3k9me3	Biological process	GO:1900048	positive regulation of hemostasis	1/92	10/20427	0.044146	0.395976	0.377471	ENSDARG00000036041	1
H3k9me3	Biological process	GO:1903053	regulation of extracellular matrix organization	1/92	10/20427	0.044146	0.395976	0.377471	ENSDARG00000058270	1
H3k9me3	Biological process	GO:0050931	pigment cell differentiation	2/92	75/20427	0.0450373	0.395976	0.377471	ENSDARG00000036232/ENSDARG00000042518	2
H3k9me3	Biological process	GO:0003315	heart rudiment formation	1/92	11/20427	0.0484532	0.395976	0.377471	ENSDARG00000062262	1
H3k9me3	Biological process	GO:0010822	positive regulation of mitochondrion organization	1/92	11/20427	0.0484532	0.395976	0.377471	ENSDARG00000001929	1
H3k9me3	Biological process	GO:0015820	leucine transport	1/92	11/20427	0.0484532	0.395976	0.377471	ENSDARG00000037012	1
H3k9me3	Biological process	GO:0048026	positive regulation of mRNA splicing, via spliceosome	1/92	11/20427	0.0484532	0.395976	0.377471	ENSDARG00000002168	1
H3k9me3	Biological process	GO:0140962	multicellular organismal-level chemical homeostasis	1/92	11/20427	0.0484532	0.395976	0.377471	ENSDARG00000023713	1
H3k9me3	Biological process	GO:0007249	I-kappaB kinase/NF-kappaB signaling	2/92	79/20427	0.0494335	0.395976	0.377471	ENSDARG00000014159/ENSDARG00000070448	2
H3k9me3	Biological process	GO:0051051	negative regulation of transport	2/92	79/20427	0.0494335	0.395976	0.377471	ENSDARG00000033604/ENSDARG00000060006	2
H3k9me3	Cellular component	GO:0005777	peroxisome	4/95	103/20832	0.001271	0.0756244	0.0695704	ENSDARG00000104702/ENSDARG00000021220/ENSDARG00000034883/ENSDARG00000098782	4
H3k9me3	Cellular component	GO:0042579	microbody	4/95	103/20832	0.001271	0.0756244	0.0695704	ENSDARG00000104702/ENSDARG00000021220/ENSDARG00000034883/ENSDARG00000098782	4
H3k9me3	Cellular component	GO:0010494	cytoplasmic stress granule	2/95	34/20832	0.0104994	0.330313	0.30387	ENSDARG00000017741/ENSDARG00000074572	2
H3k9me3	Cellular component	GO:0031463	Cul3-RING ubiquitin ligase complex	2/95	35/20832	0.011103	0.330313	0.30387	ENSDARG00000074634/ENSDARG00000003974	2
H3k9me3	Cellular component	GO:0005813	centrosome	4/95	217/20832	0.0174572	0.358275	0.329594	ENSDARG00000067777/ENSDARG00000058346/ENSDARG00000098529/ENSDARG00000039521	4
H3k9me3	Cellular component	GO:0036464	cytoplasmic ribonucleoprotein granule	3/95	129/20832	0.0212452	0.358275	0.329594	ENSDARG00000007465/ENSDARG00000017741/ENSDARG00000074572	3
H3k9me3	Cellular component	GO:0035770	ribonucleoprotein granule	3/95	136/20832	0.024367	0.358275	0.329594	ENSDARG00000007465/ENSDARG00000017741/ENSDARG00000074572	3
H3k9me3	Cellular component	GO:0005793	endoplasmic reticulum-Golgi intermediate compartment	2/95	53/20832	0.0243894	0.358275	0.329594	ENSDARG00000033604/ENSDARG00000019636	2
H3k9me3	Cellular component	GO:0005764	lysosome	4/95	256/20832	0.0297392	0.358275	0.329594	ENSDARG00000057698/ENSDARG00000102171/ENSDARG00000013968/ENSDARG00000075014	4
H3k9me3	Cellular component	GO:0000323	lytic vacuole	4/95	257/20832	0.0301071	0.358275	0.329594	ENSDARG00000057698/ENSDARG00000102171/ENSDARG00000013968/ENSDARG00000075014	4
H3k9me3	Cellular component	GO:0005788	endoplasmic reticulum lumen	2/95	66/20832	0.0365494	0.373697	0.343782	ENSDARG00000033604/ENSDARG00000058270	2
H3k9me3	Cellular component	GO:0008541	proteasome regulatory particle, lid subcomplex	1/95	10/20832	0.0446878	0.373697	0.343782	ENSDARG00000020454	1
H3k9me3	Cellular component	GO:0031082	BLOC complex	1/95	10/20832	0.0446878	0.373697	0.343782	ENSDARG00000042933	1
H3k9me3	Cellular component	GO:0031461	cullin-RING ubiquitin ligase complex	3/95	174/20832	0.0453774	0.373697	0.343782	ENSDARG00000055900/ENSDARG00000074634/ENSDARG00000003974	3
H3k9me3	Cellular component	GO:0035805	egg coat	1/95	11/20832	0.0490464	0.373697	0.343782	ENSDARG00000071868	1
H3k9me3	Molecular function	GO:0003724	RNA helicase activity	3/94	71/20000	0.0045616	0.295424	0.270102	ENSDARG00000021945/ENSDARG00000016477/ENSDARG00000010873	3
H3k9me3	Molecular function	GO:0008186	ATP-dependent activity, acting on RNA	3/94	71/20000	0.0045616	0.295424	0.270102	ENSDARG00000021945/ENSDARG00000016477/ENSDARG00000010873	3
H3k9me3	Molecular function	GO:0003730	mRNA 3'-UTR binding	3/94	87/20000	0.00801575	0.295424	0.270102	ENSDARG00000017741/ENSDARG00000053810/ENSDARG00000010873	3
H3k9me3	Molecular function	GO:0003729	mRNA binding	5/94	282/20000	0.0106611	0.295424	0.270102	ENSDARG00000059398/ENSDARG00000017741/ENSDARG00000053810/ENSDARG00000010873/ENSDARG00000074572	5
H3k9me3	Molecular function	GO:0046332	SMAD binding	2/94	45/20000	0.0189788	0.295424	0.270102	ENSDARG00000034541/ENSDARG00000042518	2
H3k9me3	Molecular function	GO:0003755	peptidyl-prolyl cis-trans isomerase activity	2/94	52/20000	0.0248881	0.295424	0.270102	ENSDARG00000001734/ENSDARG00000008447	2
H3k9me3	Molecular function	GO:0008374	O-acyltransferase activity	2/94	52/20000	0.0248881	0.295424	0.270102	ENSDARG00000041421/ENSDARG00000098782	2
H3k9me3	Molecular function	GO:0004601	peroxidase activity	2/94	54/20000	0.0266973	0.295424	0.270102	ENSDARG00000104702/ENSDARG00000069013	2
H3k9me3	Molecular function	GO:0016859	cis-trans isomerase activity	2/94	58/20000	0.0304695	0.295424	0.270102	ENSDARG00000001734/ENSDARG00000008447	2
H3k9me3	Molecular function	GO:0016684	oxidoreductase activity, acting on peroxide as acceptor	2/94	59/20000	0.0314438	0.295424	0.270102	ENSDARG00000104702/ENSDARG00000069013	2
H3k9me3	Molecular function	GO:0004386	helicase activity	3/94	164/20000	0.0422229	0.295424	0.270102	ENSDARG00000021945/ENSDARG00000016477/ENSDARG00000010873	3
H3k9me3	Molecular function	GO:0016627	oxidoreductase activity, acting on the CH-CH group of donors	2/94	70/20000	0.0429391	0.295424	0.270102	ENSDARG00000062025/ENSDARG00000102167	2
H3k9me3	Molecular function	GO:0004176	ATP-dependent peptidase activity	1/94	10/20000	0.0460284	0.295424	0.270102	ENSDARG00000102765	1
H3k9me3	Molecular function	GO:0005080	protein kinase C binding	1/94	10/20000	0.0460284	0.295424	0.270102	ENSDARG00000075014	1
H3k9me3	Molecular function	GO:0005160	transforming growth factor beta receptor binding	1/94	10/20000	0.0460284	0.295424	0.270102	ENSDARG00000034541	1
H3k9me3	Molecular function	GO:0015166	polyol transmembrane transporter activity	1/94	10/20000	0.0460284	0.295424	0.270102	ENSDARG00000023713	1
H3k9me3	Molecular function	GO:0015180	L-alanine transmembrane transporter activity	1/94	10/20000	0.0460284	0.295424	0.270102	ENSDARG00000037012	1
H3k9me3	Molecular function	GO:0022858	alanine transmembrane transporter activity	1/94	10/20000	0.0460284	0.295424	0.270102	ENSDARG00000037012	1
H3k9me3	Molecular function	GO:0051019	mitogen-activated protein kinase binding	1/94	10/20000	0.0460284	0.295424	0.270102	ENSDARG00000009273	1
H3k9me3	Molecular function	GO:0051920	peroxiredoxin activity	1/94	10/20000	0.0460284	0.295424	0.270102	ENSDARG00000069013	1
H3k9me3	Molecular function	GO:0003697	single-stranded DNA binding	2/94	73/20000	0.0463082	0.295424	0.270102	ENSDARG00000059398/ENSDARG00000102765	2
H3k9me3	Molecular function	GO:0004879	nuclear receptor activity	2/94	76/20000	0.0497712	0.295424	0.270102	ENSDARG00000003820/ENSDARG00000070721	2
H3k9me3	Molecular function	GO:0098531	ligand-activated transcription factor activity	2/94	76/20000	0.0497712	0.295424	0.270102	ENSDARG00000003820/ENSDARG00000070721	2
H3k9me3	KEGG	dre04218	Cellular senescence - Danio rerio (zebrafish)	7/50	201/7371	0.000372922	0.0279691	0.0255157	30739/280653/415165/557551/406452/571753/445289	7
H3k9me3	KEGG	dre00310	Lysine degradation - Danio rerio (zebrafish)	4/50	84/7371	0.00242623	0.0672841	0.061382	567859/567970/100003615/556229	4
H3k9me3	KEGG	dre03040	Spliceosome - Danio rerio (zebrafish)	5/50	143/7371	0.00269137	0.0672841	0.061382	751729/334283/394172/406352/393968	5
H3k9me3	KEGG	dre00860	Porphyrin metabolism - Danio rerio (zebrafish)	3/50	67/7371	0.0103759	0.194548	0.177483	100415794/321294/664750	3
H3k9me3	KEGG	dre04137	Mitophagy - animal - Danio rerio (zebrafish)	3/50	94/7371	0.025566	0.35284	0.321889	406452/494085/445289	3
H3k9me3	KEGG	dre04146	Peroxisome - Danio rerio (zebrafish)	3/50	102/7371	0.0315425	0.35284	0.321889	30068/394190/447855	3
H3k9me3	KEGG	dre04068	FoxO signaling pathway - Danio rerio (zebrafish)	4/50	182/7371	0.034299	0.35284	0.321889	30068/30262/30739/445289	4
H3k9me3	KEGG	dre00564	Glycerophospholipid metabolism - Danio rerio (zebrafish)	3/50	112/7371	0.0399571	0.35284	0.321889	321965/450016/641423	3
H3k9me3	KEGG	dre04140	Autophagy - animal - Danio rerio (zebrafish)	4/50	200/7371	0.0459423	0.35284	0.321889	65225/30262/406452/445289	4
H3k9me3	KEGG	dre01240	Biosynthesis of cofactors - Danio rerio (zebrafish)	4/50	202/7371	0.0473577	0.35284	0.321889	100415794/445071/321294/664750	4
H3k27me2	Biological process	GO:0010951	negative regulation of endopeptidase activity	2/33	61/20427	0.00436371	0.187307	0.145581	ENSDARG00000008363/ENSDARG00000029353	2
H3k27me2	Biological process	GO:0035082	axoneme assembly	2/33	67/20427	0.00524047	0.187307	0.145581	ENSDARG00000041734/ENSDARG00000099161	2
H3k27me2	Biological process	GO:0006090	pyruvate metabolic process	2/33	71/20427	0.00586624	0.187307	0.145581	ENSDARG00000070598/ENSDARG00000051939	2
H3k27me2	Biological process	GO:0001578	microtubule bundle formation	2/33	79/20427	0.00721492	0.187307	0.145581	ENSDARG00000041734/ENSDARG00000099161	2
H3k27me2	Biological process	GO:0044092	negative regulation of molecular function	3/33	249/20427	0.00745491	0.187307	0.145581	ENSDARG00000036784/ENSDARG00000008363/ENSDARG00000029353	3
H3k27me2	Biological process	GO:0010466	negative regulation of peptidase activity	2/33	103/20427	0.0120083	0.187307	0.145581	ENSDARG00000008363/ENSDARG00000029353	2
H3k27me2	Biological process	GO:0045861	negative regulation of proteolysis	2/33	111/20427	0.0138445	0.187307	0.145581	ENSDARG00000008363/ENSDARG00000029353	2
H3k27me2	Biological process	GO:0052548	regulation of endopeptidase activity	2/33	111/20427	0.0138445	0.187307	0.145581	ENSDARG00000008363/ENSDARG00000029353	2
H3k27me2	Biological process	GO:0001836	release of cytochrome c from mitochondria	1/33	10/20427	0.0160417	0.187307	0.145581	ENSDARG00000008363	1
H3k27me2	Biological process	GO:0006782	protoporphyrinogen IX biosynthetic process	1/33	10/20427	0.0160417	0.187307	0.145581	ENSDARG00000021059	1
H3k27me2	Biological process	GO:0043154	negative regulation of cysteine-type endopeptidase activity involved in apoptotic process	1/33	10/20427	0.0160417	0.187307	0.145581	ENSDARG00000008363	1
H3k27me2	Biological process	GO:0046501	protoporphyrinogen IX metabolic process	1/33	10/20427	0.0160417	0.187307	0.145581	ENSDARG00000021059	1
H3k27me2	Biological process	GO:1903053	regulation of extracellular matrix organization	1/33	10/20427	0.0160417	0.187307	0.145581	ENSDARG00000058270	1
H3k27me2	Biological process	GO:0000478	endonucleolytic cleavage involved in rRNA processing	1/33	11/20427	0.017632	0.187307	0.145581	ENSDARG00000025850	1
H3k27me2	Biological process	GO:0000479	endonucleolytic cleavage of tricistronic rRNA transcript (SSU-rRNA, 5.8S rRNA, LSU-rRNA)	1/33	11/20427	0.017632	0.187307	0.145581	ENSDARG00000025850	1
H3k27me2	Biological process	GO:0015820	leucine transport	1/33	11/20427	0.017632	0.187307	0.145581	ENSDARG00000037012	1
H3k27me2	Biological process	GO:1900027	regulation of ruffle assembly	1/33	11/20427	0.017632	0.187307	0.145581	ENSDARG00000003313	1
H3k27me2	Biological process	GO:1903317	regulation of protein maturation	1/33	11/20427	0.017632	0.187307	0.145581	ENSDARG00000029353	1
H3k27me2	Biological process	GO:0051346	negative regulation of hydrolase activity	2/33	129/20427	0.0183879	0.187307	0.145581	ENSDARG00000008363/ENSDARG00000029353	2
H3k27me2	Biological process	GO:0099111	microtubule-based transport	2/33	129/20427	0.0183879	0.187307	0.145581	ENSDARG00000067777/ENSDARG00000099161	2
H3k27me2	Biological process	GO:0018215	protein phosphopantetheinylation	1/33	12/20427	0.0192199	0.187307	0.145581	ENSDARG00000058270	1
H3k27me2	Biological process	GO:0032328	alanine transport	1/33	12/20427	0.0192199	0.187307	0.145581	ENSDARG00000037012	1
H3k27me2	Biological process	GO:0032787	monocarboxylic acid metabolic process	3/33	355/20427	0.0193174	0.187307	0.145581	ENSDARG00000070598/ENSDARG00000051939/ENSDARG00000014727	3
H3k27me2	Biological process	GO:0015803	branched-chain amino acid transport	1/33	13/20427	0.0208053	0.187307	0.145581	ENSDARG00000037012	1
H3k27me2	Biological process	GO:0031125	rRNA 3'-end processing	1/33	13/20427	0.0208053	0.187307	0.145581	ENSDARG00000025850	1
H3k27me2	Biological process	GO:0060142	regulation of syncytium formation by plasma membrane fusion	1/33	13/20427	0.0208053	0.187307	0.145581	ENSDARG00000037012	1
H3k27me2	Biological process	GO:0071786	endoplasmic reticulum tubular network organization	1/33	14/20427	0.0223882	0.187307	0.145581	ENSDARG00000031382	1
H3k27me2	Biological process	GO:0044283	small molecule biosynthetic process	3/33	378/20427	0.0227568	0.187307	0.145581	ENSDARG00000033566/ENSDARG00000051939/ENSDARG00000099101	3
H3k27me2	Biological process	GO:0043153	entrainment of circadian clock by photoperiod	1/33	15/20427	0.0239686	0.187307	0.145581	ENSDARG00000069074	1
H3k27me2	Biological process	GO:0007530	sex determination	1/33	16/20427	0.0255466	0.187307	0.145581	ENSDARG00000033566	1
H3k27me2	Biological process	GO:0008053	mitochondrial fusion	1/33	16/20427	0.0255466	0.187307	0.145581	ENSDARG00000008363	1
H3k27me2	Biological process	GO:0009649	entrainment of circadian clock	1/33	16/20427	0.0255466	0.187307	0.145581	ENSDARG00000069074	1
H3k27me2	Biological process	GO:0033209	tumor necrosis factor-mediated signaling pathway	1/33	16/20427	0.0255466	0.187307	0.145581	ENSDARG00000036784	1
H3k27me2	Biological process	GO:0036158	outer dynein arm assembly	1/33	16/20427	0.0255466	0.187307	0.145581	ENSDARG00000099161	1
H3k27me2	Biological process	GO:0097178	ruffle assembly	1/33	16/20427	0.0255466	0.187307	0.145581	ENSDARG00000003313	1
H3k27me2	Biological process	GO:2000117	negative regulation of cysteine-type endopeptidase activity	1/33	16/20427	0.0255466	0.187307	0.145581	ENSDARG00000008363	1
H3k27me2	Biological process	GO:0006729	tetrahydrobiopterin biosynthetic process	1/33	17/20427	0.027122	0.187307	0.145581	ENSDARG00000099101	1
H3k27me2	Biological process	GO:0031529	ruffle organization	1/33	17/20427	0.027122	0.187307	0.145581	ENSDARG00000003313	1
H3k27me2	Biological process	GO:0032088	negative regulation of NF-kappaB transcription factor activity	1/33	17/20427	0.027122	0.187307	0.145581	ENSDARG00000036784	1
H3k27me2	Biological process	GO:0046146	tetrahydrobiopterin metabolic process	1/33	17/20427	0.027122	0.187307	0.145581	ENSDARG00000099101	1
H3k27me2	Biological process	GO:0046653	tetrahydrofolate metabolic process	1/33	17/20427	0.027122	0.187307	0.145581	ENSDARG00000099101	1
H3k27me2	Biological process	GO:0140014	mitotic nuclear division	2/33	162/20427	0.0281034	0.187307	0.145581	ENSDARG00000008363/ENSDARG00000014817	2
H3k27me2	Biological process	GO:0044782	cilium organization	3/33	412/20427	0.0284181	0.187307	0.145581	ENSDARG00000067777/ENSDARG00000041734/ENSDARG00000099161	3
H3k27me2	Biological process	GO:0046686	response to cadmium ion	1/33	18/20427	0.028695	0.187307	0.145581	ENSDARG00000051939	1
H3k27me2	Biological process	GO:0089718	amino acid import across plasma membrane	1/33	18/20427	0.028695	0.187307	0.145581	ENSDARG00000037012	1
H3k27me2	Biological process	GO:0090502	RNA phosphodiester bond hydrolysis, endonucleolytic	1/33	18/20427	0.028695	0.187307	0.145581	ENSDARG00000025850	1
H3k27me2	Biological process	GO:0031638	zymogen activation	1/33	19/20427	0.0302656	0.187307	0.145581	ENSDARG00000029353	1
H3k27me2	Biological process	GO:0052547	regulation of peptidase activity	2/33	172/20427	0.0313771	0.187307	0.145581	ENSDARG00000008363/ENSDARG00000029353	2
H3k27me2	Biological process	GO:0060287	epithelial cilium movement involved in determination of left/right asymmetry	1/33	20/20427	0.0318337	0.187307	0.145581	ENSDARG00000099161	1
H3k27me2	Biological process	GO:0005975	carbohydrate metabolic process	3/33	436/20427	0.0328281	0.187307	0.145581	ENSDARG00000070598/ENSDARG00000051939/ENSDARG00000037012	3
H3k27me2	Biological process	GO:0000226	microtubule cytoskeleton organization	3/33	438/20427	0.0332109	0.187307	0.145581	ENSDARG00000014817/ENSDARG00000041734/ENSDARG00000099161	3
H3k27me2	Biological process	GO:0006760	folic acid-containing compound metabolic process	1/33	21/20427	0.0333993	0.187307	0.145581	ENSDARG00000099101	1
H3k27me2	Biological process	GO:0043628	regulatory ncRNA 3'-end processing	1/33	21/20427	0.0333993	0.187307	0.145581	ENSDARG00000025850	1
H3k27me2	Biological process	GO:0042541	hemoglobin biosynthetic process	1/33	22/20427	0.0349624	0.187307	0.145581	ENSDARG00000021059	1
H3k27me2	Biological process	GO:0042559	pteridine-containing compound biosynthetic process	1/33	22/20427	0.0349624	0.187307	0.145581	ENSDARG00000099101	1
H3k27me2	Biological process	GO:0019221	cytokine-mediated signaling pathway	2/33	184/20427	0.0354951	0.187307	0.145581	ENSDARG00000101849/ENSDARG00000036784	2
H3k27me2	Biological process	GO:0020027	hemoglobin metabolic process	1/33	23/20427	0.0365231	0.187307	0.145581	ENSDARG00000021059	1
H3k27me2	Biological process	GO:0038034	signal transduction in absence of ligand	1/33	23/20427	0.0365231	0.187307	0.145581	ENSDARG00000008363	1
H3k27me2	Biological process	GO:0097192	extrinsic apoptotic signaling pathway in absence of ligand	1/33	23/20427	0.0365231	0.187307	0.145581	ENSDARG00000008363	1
H3k27me2	Biological process	GO:0120031	plasma membrane bounded cell projection assembly	3/33	462/20427	0.0379894	0.187307	0.145581	ENSDARG00000003313/ENSDARG00000041734/ENSDARG00000099161	3
H3k27me2	Biological process	GO:0000466	maturation of 5.8S rRNA from tricistronic rRNA transcript (SSU-rRNA, 5.8S rRNA, LSU-rRNA)	1/33	24/20427	0.0380814	0.187307	0.145581	ENSDARG00000025850	1
H3k27me2	Biological process	GO:0014029	neural crest formation	1/33	24/20427	0.0380814	0.187307	0.145581	ENSDARG00000020708	1
H3k27me2	Biological process	GO:0043433	negative regulation of DNA-binding transcription factor activity	1/33	24/20427	0.0380814	0.187307	0.145581	ENSDARG00000036784	1
H3k27me2	Biological process	GO:0045666	positive regulation of neuron differentiation	1/33	24/20427	0.0380814	0.187307	0.145581	ENSDARG00000020708	1
H3k27me2	Biological process	GO:0043086	negative regulation of catalytic activity	2/33	192/20427	0.0383512	0.187307	0.145581	ENSDARG00000008363/ENSDARG00000029353	2
H3k27me2	Biological process	GO:0071345	cellular response to cytokine stimulus	2/33	193/20427	0.0387142	0.187307	0.145581	ENSDARG00000101849/ENSDARG00000036784	2
H3k27me2	Biological process	GO:0006144	purine nucleobase metabolic process	1/33	25/20427	0.0396372	0.187307	0.145581	ENSDARG00000016160	1
H3k27me2	Biological process	GO:0034312	diol biosynthetic process	1/33	25/20427	0.0396372	0.187307	0.145581	ENSDARG00000099101	1
H3k27me2	Biological process	GO:1905515	non-motile cilium assembly	1/33	25/20427	0.0396372	0.187307	0.145581	ENSDARG00000041734	1
H3k27me2	Biological process	GO:0045839	negative regulation of mitotic nuclear division	1/33	26/20427	0.0411906	0.187307	0.145581	ENSDARG00000008363	1
H3k27me2	Biological process	GO:0030031	cell projection assembly	3/33	484/20427	0.0426653	0.187307	0.145581	ENSDARG00000003313/ENSDARG00000041734/ENSDARG00000099161	3
H3k27me2	Biological process	GO:0000469	cleavage involved in rRNA processing	1/33	27/20427	0.0427415	0.187307	0.145581	ENSDARG00000025850	1
H3k27me2	Biological process	GO:0042446	hormone biosynthetic process	1/33	27/20427	0.0427415	0.187307	0.145581	ENSDARG00000033566	1
H3k27me2	Biological process	GO:0051336	regulation of hydrolase activity	3/33	486/20427	0.0431043	0.187307	0.145581	ENSDARG00000044251/ENSDARG00000008363/ENSDARG00000029353	3
H3k27me2	Biological process	GO:0006783	heme biosynthetic process	1/33	28/20427	0.04429	0.187307	0.145581	ENSDARG00000021059	1
H3k27me2	Biological process	GO:0009648	photoperiodism	1/33	28/20427	0.04429	0.187307	0.145581	ENSDARG00000069074	1
H3k27me2	Biological process	GO:0034311	diol metabolic process	1/33	28/20427	0.04429	0.187307	0.145581	ENSDARG00000099101	1
H3k27me2	Biological process	GO:0051784	negative regulation of nuclear division	1/33	29/20427	0.0458361	0.187307	0.145581	ENSDARG00000008363	1
H3k27me2	Biological process	GO:0034097	response to cytokine	2/33	214/20427	0.0466389	0.187307	0.145581	ENSDARG00000101849/ENSDARG00000036784	2
H3k27me2	Biological process	GO:0000768	syncytium formation by plasma membrane fusion	1/33	30/20427	0.0473798	0.187307	0.145581	ENSDARG00000037012	1
H3k27me2	Biological process	GO:0006779	porphyrin-containing compound biosynthetic process	1/33	30/20427	0.0473798	0.187307	0.145581	ENSDARG00000021059	1
H3k27me2	Biological process	GO:0006949	syncytium formation	1/33	30/20427	0.0473798	0.187307	0.145581	ENSDARG00000037012	1
H3k27me2	Biological process	GO:0033014	tetrapyrrole biosynthetic process	1/33	30/20427	0.0473798	0.187307	0.145581	ENSDARG00000021059	1
H3k27me2	Biological process	GO:0120034	positive regulation of plasma membrane bounded cell projection assembly	1/33	30/20427	0.0473798	0.187307	0.145581	ENSDARG00000003313	1
H3k27me2	Biological process	GO:0140253	cell-cell fusion	1/33	30/20427	0.0473798	0.187307	0.145581	ENSDARG00000037012	1
H3k27me2	Biological process	GO:0046942	carboxylic acid transport	2/33	218/20427	0.0482112	0.187307	0.145581	ENSDARG00000070078/ENSDARG00000037012	2
H3k27me2	Biological process	GO:0000462	maturation of SSU-rRNA from tricistronic rRNA transcript (SSU-rRNA, 5.8S rRNA, LSU-rRNA)	1/33	31/20427	0.048921	0.187307	0.145581	ENSDARG00000025850	1
H3k27me2	Biological process	GO:0008637	apoptotic mitochondrial changes	1/33	31/20427	0.048921	0.187307	0.145581	ENSDARG00000008363	1
H3k27me2	Biological process	GO:0051781	positive regulation of cell division	1/33	31/20427	0.048921	0.187307	0.145581	ENSDARG00000020708	1
H3k27me2	Biological process	GO:0015849	organic acid transport	2/33	220/20427	0.0490046	0.187307	0.145581	ENSDARG00000070078/ENSDARG00000037012	2
H3k27me2	Cellular component	GO:0030992	intraciliary transport particle B	1/34	15/20832	0.0242119	0.313613	0.30166	ENSDARG00000067777	1
H3k27me2	Cellular component	GO:0071782	endoplasmic reticulum tubular network	1/34	16/20832	0.0258056	0.313613	0.30166	ENSDARG00000031382	1
H3k27me2	Cellular component	GO:0030990	intraciliary transport particle	1/34	22/20832	0.0353151	0.313613	0.30166	ENSDARG00000067777	1
H3k27me2	Cellular component	GO:0005844	polysome	1/34	26/20832	0.0416047	0.313613	0.30166	ENSDARG00000025850	1
H3k27me2	Cellular component	GO:0005813	centrosome	2/34	217/20832	0.048723	0.313613	0.30166	ENSDARG00000067777/ENSDARG00000014817	2
H3k27me2	Molecular function	GO:0071949	FAD binding	2/35	42/20000	0.00245148	0.105624	0.0741223	ENSDARG00000069074/ENSDARG00000014727	2
H3k27me2	Molecular function	GO:0061629	RNA polymerase II-specific DNA-binding transcription factor binding	2/35	44/20000	0.0026876	0.105624	0.0741223	ENSDARG00000036784/ENSDARG00000099161	2
H3k27me2	Molecular function	GO:0033293	monocarboxylic acid binding	2/35	46/20000	0.00293401	0.105624	0.0741223	ENSDARG00000051939/ENSDARG00000014727	2
H3k27me2	Molecular function	GO:0140297	DNA-binding transcription factor binding	2/35	63/20000	0.00543425	0.129734	0.0910414	ENSDARG00000036784/ENSDARG00000099161	2
H3k27me2	Molecular function	GO:0008514	organic anion transmembrane transporter activity	3/35	231/20000	0.00758097	0.129734	0.0910414	ENSDARG00000055523/ENSDARG00000070078/ENSDARG00000037012	3
H3k27me2	Molecular function	GO:0016829	lyase activity	3/35	241/20000	0.00851165	0.129734	0.0910414	ENSDARG00000099358/ENSDARG00000033566/ENSDARG00000070598	3
H3k27me2	Molecular function	GO:0050660	flavin adenine dinucleotide binding	2/35	94/20000	0.0117575	0.129734	0.0910414	ENSDARG00000069074/ENSDARG00000014727	2
H3k27me2	Molecular function	GO:0004867	serine-type endopeptidase inhibitor activity	2/35	95/20000	0.0119972	0.129734	0.0910414	ENSDARG00000004296/ENSDARG00000029353	2
H3k27me2	Molecular function	GO:0031406	carboxylic acid binding	2/35	112/20000	0.0163956	0.129734	0.0910414	ENSDARG00000051939/ENSDARG00000014727	2
H3k27me2	Molecular function	GO:0015180	L-alanine transmembrane transporter activity	1/35	10/20000	0.0173667	0.129734	0.0910414	ENSDARG00000037012	1
H3k27me2	Molecular function	GO:0022858	alanine transmembrane transporter activity	1/35	10/20000	0.0173667	0.129734	0.0910414	ENSDARG00000037012	1
H3k27me2	Molecular function	GO:0015173	aromatic amino acid transmembrane transporter activity	1/35	11/20000	0.0190872	0.129734	0.0910414	ENSDARG00000037012	1
H3k27me2	Molecular function	GO:0019238	cyclohydrolase activity	1/35	11/20000	0.0190872	0.129734	0.0910414	ENSDARG00000099101	1
H3k27me2	Molecular function	GO:0019842	vitamin binding	2/35	125/20000	0.0201548	0.129734	0.0910414	ENSDARG00000021059/ENSDARG00000051939	2
H3k27me2	Molecular function	GO:0043177	organic acid binding	2/35	129/20000	0.0213776	0.129734	0.0910414	ENSDARG00000051939/ENSDARG00000014727	2
H3k27me2	Molecular function	GO:0016832	aldehyde-lyase activity	1/35	13/20000	0.0225193	0.129734	0.0910414	ENSDARG00000033566	1
H3k27me2	Molecular function	GO:0016885	ligase activity, forming carbon-carbon bonds	1/35	13/20000	0.0225193	0.129734	0.0910414	ENSDARG00000051939	1
H3k27me2	Molecular function	GO:1901681	sulfur compound binding	2/35	137/20000	0.0239137	0.129734	0.0910414	ENSDARG00000020708/ENSDARG00000051939	2
H3k27me2	Molecular function	GO:0015373	monoatomic anion:sodium symporter activity	1/35	14/20000	0.024231	0.129734	0.0910414	ENSDARG00000005392	1
H3k27me2	Molecular function	GO:0140359	ABC-type transporter activity	1/35	14/20000	0.024231	0.129734	0.0910414	ENSDARG00000070078	1
H3k27me2	Molecular function	GO:0008134	transcription factor binding	2/35	141/20000	0.0252261	0.129734	0.0910414	ENSDARG00000036784/ENSDARG00000099161	2
H3k27me2	Molecular function	GO:0004866	endopeptidase inhibitor activity	2/35	150/20000	0.028284	0.134444	0.0943465	ENSDARG00000004296/ENSDARG00000029353	2
H3k27me2	Molecular function	GO:0016846	carbon-sulfur lyase activity	1/35	17/20000	0.0293487	0.134444	0.0943465	ENSDARG00000099358	1
H3k27me2	Molecular function	GO:0016661	oxidoreductase activity, acting on other nitrogenous compounds as donors	1/35	18/20000	0.0310488	0.134444	0.0943465	ENSDARG00000016160	1
H3k27me2	Molecular function	GO:0061135	endopeptidase regulator activity	2/35	158/20000	0.0311212	0.134444	0.0943465	ENSDARG00000004296/ENSDARG00000029353	2
H3k27me2	Molecular function	GO:0030414	peptidase inhibitor activity	2/35	163/20000	0.0329497	0.135354	0.0949853	ENSDARG00000004296/ENSDARG00000029353	2
H3k27me2	Molecular function	GO:0046943	carboxylic acid transmembrane transporter activity	2/35	169/20000	0.0351986	0.135354	0.0949853	ENSDARG00000070078/ENSDARG00000037012	2
H3k27me2	Molecular function	GO:0035250	UDP-galactosyltransferase activity	1/35	21/20000	0.0361317	0.135354	0.0949853	ENSDARG00000058270	1
H3k27me2	Molecular function	GO:0005342	organic acid transmembrane transporter activity	2/35	172/20000	0.0363451	0.135354	0.0949853	ENSDARG00000070078/ENSDARG00000037012	2
H3k27me2	Molecular function	GO:0016922	nuclear receptor binding	1/35	22/20000	0.0378202	0.136153	0.0955459	ENSDARG00000099161	1
H3k27me2	Molecular function	GO:0020037	heme binding	2/35	184/20000	0.0410733	0.143094	0.100417	ENSDARG00000091574/ENSDARG00000033566	2
H3k27me2	Molecular function	GO:0015296	monoatomic anion:monoatomic cation symporter activity	1/35	25/20000	0.0428686	0.143674	0.100824	ENSDARG00000005392	1
H3k27me2	Molecular function	GO:0046906	tetrapyrrole binding	2/35	192/20000	0.0443481	0.143674	0.100824	ENSDARG00000091574/ENSDARG00000033566	2
H3k27me2	Molecular function	GO:0008378	galactosyltransferase activity	1/35	27/20000	0.0462199	0.143674	0.100824	ENSDARG00000058270	1
H3k27me2	Molecular function	GO:0061134	peptidase regulator activity	2/35	198/20000	0.0468664	0.143674	0.100824	ENSDARG00000004296/ENSDARG00000029353	2
H3k27me2	Molecular function	GO:0033764	steroid dehydrogenase activity, acting on the CH-OH group of donors, NAD or NADP as acceptor	1/35	28/20000	0.0478913	0.143674	0.100824	ENSDARG00000033566	1
H3k27me2	KEGG	dre01200	Carbon metabolism - Danio rerio (zebrafish)	45002	134/7371	0.00331471	0.119329	0.108164	558487/58068/449662	3
H3k27me2	KEGG	dre00860	Porphyrin metabolism - Danio rerio (zebrafish)	44974	67/7371	0.0101372	0.182469	0.165396	64608/58016	2
H3k27me2	KEGG	dre01230	Biosynthesis of amino acids - Danio rerio (zebrafish)	44974	92/7371	0.0185552	0.205553	0.18632	558487/58068	2
H3k27me2	KEGG	dre00920	Sulfur metabolism - Danio rerio (zebrafish)	44943	10/7371	0.0228393	0.205553	0.18632	566675	1
H3k27me2	KEGG	dre00592	alpha-Linolenic acid metabolism - Danio rerio (zebrafish)	44943	22/7371	0.0495983	0.261639	0.237158	449662	1
H3k27me3	Biological process	GO:0048251	elastic fiber assembly	7/121	10/20427	2.54e-14	2.56e-11	2.29e-11	ENSDARG00000094408/ENSDARG00000096586/ENSDARG00000088745/ENSDARG00000092806/ENSDARG00000038683/ENSDARG00000090783/ENSDARG00000038682	7
H3k27me3	Biological process	GO:0085029	extracellular matrix assembly	7/121	30/20427	3.9e-10	1.97e-07	1.76e-07	ENSDARG00000094408/ENSDARG00000096586/ENSDARG00000088745/ENSDARG00000092806/ENSDARG00000038683/ENSDARG00000090783/ENSDARG00000038682	7
H3k27me3	Biological process	GO:0018126	protein hydroxylation	4/121	26/20427	1.58e-05	0.00333552	0.00298807	ENSDARG00000038996/ENSDARG00000004632/ENSDARG00000031915/ENSDARG00000102896	4
H3k27me3	Biological process	GO:0030198	extracellular matrix organization	8/121	192/20427	1.91e-05	0.00333552	0.00298807	ENSDARG00000094408/ENSDARG00000096586/ENSDARG00000088745/ENSDARG00000092806/ENSDARG00000058270/ENSDARG00000038683/ENSDARG00000090783/ENSDARG00000038682	8
H3k27me3	Biological process	GO:0043062	extracellular structure organization	8/121	192/20427	1.91e-05	0.00333552	0.00298807	ENSDARG00000094408/ENSDARG00000096586/ENSDARG00000088745/ENSDARG00000092806/ENSDARG00000058270/ENSDARG00000038683/ENSDARG00000090783/ENSDARG00000038682	8
H3k27me3	Biological process	GO:0045229	external encapsulating structure organization	8/121	193/20427	1.99e-05	0.00333552	0.00298807	ENSDARG00000094408/ENSDARG00000096586/ENSDARG00000088745/ENSDARG00000092806/ENSDARG00000058270/ENSDARG00000038683/ENSDARG00000090783/ENSDARG00000038682	8
H3k27me3	Biological process	GO:0018208	peptidyl-proline modification	4/121	40/20427	9.08e-05	0.013059	0.0116987	ENSDARG00000038996/ENSDARG00000043854/ENSDARG00000004632/ENSDARG00000038835	4
H3k27me3	Biological process	GO:0071456	cellular response to hypoxia	3/121	28/20427	0.000596077	0.0657004	0.0588567	ENSDARG00000038996/ENSDARG00000004632/ENSDARG00000031915	3
H3k27me3	Biological process	GO:0035082	axoneme assembly	4/121	67/20427	0.000673179	0.0657004	0.0588567	ENSDARG00000020158/ENSDARG00000038612/ENSDARG00000012039/ENSDARG00000015010	4
H3k27me3	Biological process	GO:0036294	cellular response to decreased oxygen levels	3/121	30/20427	0.000732382	0.0657004	0.0588567	ENSDARG00000038996/ENSDARG00000004632/ENSDARG00000031915	3
H3k27me3	Biological process	GO:0072114	pronephros morphogenesis	3/121	30/20427	0.000732382	0.0657004	0.0588567	ENSDARG00000035332/ENSDARG00000012039/ENSDARG00000028148	3
H3k27me3	Biological process	GO:0044782	cilium organization	9/121	412/20427	0.000782925	0.0657004	0.0588567	ENSDARG00000020158/ENSDARG00000038612/ENSDARG00000067777/ENSDARG00000071409/ENSDARG00000056794/ENSDARG00000035332/ENSDARG00000012039/ENSDARG00000015010/ENSDARG00000028148	9
H3k27me3	Biological process	GO:0071453	cellular response to oxygen levels	3/121	32/20427	0.000887049	0.0687122	0.0615548	ENSDARG00000038996/ENSDARG00000004632/ENSDARG00000031915	3
H3k27me3	Biological process	GO:0043484	regulation of RNA splicing	5/121	134/20427	0.00121965	0.0838888	0.0751504	ENSDARG00000058818/ENSDARG00000079717/ENSDARG00000013351/ENSDARG00000102896/ENSDARG00000103672	5
H3k27me3	Biological process	GO:0001578	microtubule bundle formation	4/121	79/20427	0.00124958	0.0838888	0.0751504	ENSDARG00000020158/ENSDARG00000038612/ENSDARG00000012039/ENSDARG00000015010	4
H3k27me3	Biological process	GO:0009725	response to hormone	7/121	282/20427	0.00146902	0.0924567	0.0828259	ENSDARG00000101849/ENSDARG00000021163/ENSDARG00000074634/ENSDARG00000036865/ENSDARG00000103380/ENSDARG00000018257/ENSDARG00000054172	7
H3k27me3	Biological process	GO:0048024	regulation of mRNA splicing, via spliceosome	4/121	86/20427	0.0017109	0.0979566	0.0877529	ENSDARG00000058818/ENSDARG00000013351/ENSDARG00000102896/ENSDARG00000103672	4
H3k27me3	Biological process	GO:0048026	positive regulation of mRNA splicing, via spliceosome	2/121	11/20427	0.00184824	0.0979566	0.0877529	ENSDARG00000013351/ENSDARG00000103672	2
H3k27me3	Biological process	GO:0051897	positive regulation of protein kinase B signaling	2/121	11/20427	0.00184824	0.0979566	0.0877529	ENSDARG00000071524/ENSDARG00000034434	2
H3k27me3	Biological process	GO:0060271	cilium assembly	8/121	384/20427	0.00206317	0.10388	0.0930597	ENSDARG00000020158/ENSDARG00000038612/ENSDARG00000071409/ENSDARG00000056794/ENSDARG00000035332/ENSDARG00000012039/ENSDARG00000015010/ENSDARG00000028148	8
H3k27me3	Biological process	GO:0060993	kidney morphogenesis	3/121	44/20427	0.00224934	0.107309	0.0961314	ENSDARG00000035332/ENSDARG00000012039/ENSDARG00000028148	3
H3k27me3	Biological process	GO:0032870	cellular response to hormone stimulus	6/121	227/20427	0.00234439	0.107309	0.0961314	ENSDARG00000101849/ENSDARG00000021163/ENSDARG00000074634/ENSDARG00000036865/ENSDARG00000103380/ENSDARG00000018257	6
H3k27me3	Biological process	GO:0033120	positive regulation of RNA splicing	2/121	13/20427	0.0026009	0.109129	0.0977619	ENSDARG00000013351/ENSDARG00000103672	2
H3k27me3	Biological process	GO:0050685	positive regulation of mRNA processing	2/121	13/20427	0.0026009	0.109129	0.0977619	ENSDARG00000013351/ENSDARG00000103672	2
H3k27me3	Biological process	GO:0050684	regulation of mRNA processing	4/121	100/20427	0.00296519	0.11707	0.104875	ENSDARG00000058818/ENSDARG00000013351/ENSDARG00000102896/ENSDARG00000103672	4
H3k27me3	Biological process	GO:0018401	peptidyl-proline hydroxylation to 4-hydroxy-L-proline	2/121	14/20427	0.00302266	0.11707	0.104875	ENSDARG00000038996/ENSDARG00000004632	2
H3k27me3	Biological process	GO:0030878	thyroid gland development	2/121	15/20427	0.00347421	0.129575	0.116078	ENSDARG00000028148/ENSDARG00000069726	2
H3k27me3	Biological process	GO:0019511	peptidyl-proline hydroxylation	2/121	16/20427	0.00395519	0.142246	0.127429	ENSDARG00000038996/ENSDARG00000004632	2
H3k27me3	Biological process	GO:0005975	carbohydrate metabolic process	8/121	436/20427	0.00446328	0.149884	0.134271	ENSDARG00000016875/ENSDARG00000071524/ENSDARG00000016904/ENSDARG00000035350/ENSDARG00000029075/ENSDARG00000051939/ENSDARG00000037012/ENSDARG00000025375	8
H3k27me3	Biological process	GO:0038084	vascular endothelial growth factor signaling pathway	2/121	17/20427	0.00446525	0.149884	0.134271	ENSDARG00000096546/ENSDARG00000001929	2
H3k27me3	Biological process	GO:0019318	hexose metabolic process	4/121	116/20427	0.00503707	0.151791	0.13598	ENSDARG00000016904/ENSDARG00000035350/ENSDARG00000029075/ENSDARG00000051939	4
H3k27me3	Biological process	GO:1901605	alpha-amino acid metabolic process	5/121	187/20427	0.00515092	0.151791	0.13598	ENSDARG00000005643/ENSDARG00000030700/ENSDARG00000075754/ENSDARG00000035120/ENSDARG00000038207	5
H3k27me3	Biological process	GO:0030100	regulation of endocytosis	3/121	59/20427	0.00517729	0.151791	0.13598	ENSDARG00000033604/ENSDARG00000068992/ENSDARG00000077850	3
H3k27me3	Biological process	GO:0033500	carbohydrate homeostasis	3/121	60/20427	0.00542651	0.151791	0.13598	ENSDARG00000071524/ENSDARG00000034434/ENSDARG00000069726	3
H3k27me3	Biological process	GO:0042593	glucose homeostasis	3/121	60/20427	0.00542651	0.151791	0.13598	ENSDARG00000071524/ENSDARG00000034434/ENSDARG00000069726	3
H3k27me3	Biological process	GO:0048821	erythrocyte development	3/121	60/20427	0.00542651	0.151791	0.13598	ENSDARG00000021059/ENSDARG00000057912/ENSDARG00000001929	3
H3k27me3	Biological process	GO:0003341	cilium movement	4/121	122/20427	0.00601407	0.154122	0.138068	ENSDARG00000020158/ENSDARG00000038612/ENSDARG00000035332/ENSDARG00000015010	4
H3k27me3	Biological process	GO:0007018	microtubule-based movement	6/121	276/20427	0.00607264	0.154122	0.138068	ENSDARG00000020158/ENSDARG00000038612/ENSDARG00000067777/ENSDARG00000035332/ENSDARG00000012039/ENSDARG00000015010	6
H3k27me3	Biological process	GO:0090287	regulation of cellular response to growth factor stimulus	5/121	195/20427	0.00613293	0.154122	0.138068	ENSDARG00000096546/ENSDARG00000031915/ENSDARG00000068992/ENSDARG00000079306/ENSDARG00000001929	5
H3k27me3	Biological process	GO:0030947	regulation of vascular endothelial growth factor receptor signaling pathway	2/121	20/20427	0.00616634	0.154122	0.138068	ENSDARG00000096546/ENSDARG00000031915	2
H3k27me3	Biological process	GO:0120031	plasma membrane bounded cell projection assembly	8/121	462/20427	0.00627508	0.154122	0.138068	ENSDARG00000020158/ENSDARG00000038612/ENSDARG00000071409/ENSDARG00000056794/ENSDARG00000035332/ENSDARG00000012039/ENSDARG00000015010/ENSDARG00000028148	8
H3k27me3	Biological process	GO:0008380	RNA splicing	7/121	369/20427	0.00645739	0.154824	0.138696	ENSDARG00000058818/ENSDARG00000077850/ENSDARG00000079717/ENSDARG00000013351/ENSDARG00000010873/ENSDARG00000102896/ENSDARG00000103672	7
H3k27me3	Biological process	GO:0099111	microtubule-based transport	4/121	129/20427	0.00730439	0.158031	0.14157	ENSDARG00000020158/ENSDARG00000067777/ENSDARG00000035332/ENSDARG00000012039	4
H3k27me3	Biological process	GO:0042541	hemoglobin biosynthetic process	2/121	22/20427	0.00743933	0.158031	0.14157	ENSDARG00000021059/ENSDARG00000057912	2
H3k27me3	Biological process	GO:0005996	monosaccharide metabolic process	4/121	130/20427	0.00750245	0.158031	0.14157	ENSDARG00000016904/ENSDARG00000035350/ENSDARG00000029075/ENSDARG00000051939	4
H3k27me3	Biological process	GO:0007169	transmembrane receptor protein tyrosine kinase signaling pathway	7/121	384/20427	0.00795926	0.158031	0.14157	ENSDARG00000096546/ENSDARG00000071524/ENSDARG00000031915/ENSDARG00000068992/ENSDARG00000007356/ENSDARG00000034434/ENSDARG00000001929	7
H3k27me3	Biological process	GO:0000413	protein peptidyl-prolyl isomerization	2/121	23/20427	0.00811648	0.158031	0.14157	ENSDARG00000043854/ENSDARG00000038835	2
H3k27me3	Biological process	GO:0020027	hemoglobin metabolic process	2/121	23/20427	0.00811648	0.158031	0.14157	ENSDARG00000021059/ENSDARG00000057912	2
H3k27me3	Biological process	GO:0050821	protein stabilization	2/121	23/20427	0.00811648	0.158031	0.14157	ENSDARG00000035005/ENSDARG00000010478	2
H3k27me3	Biological process	GO:0001755	neural crest cell migration	4/121	133/20427	0.00811779	0.158031	0.14157	ENSDARG00000096546/ENSDARG00000036571/ENSDARG00000003910/ENSDARG00000078416	4
H3k27me3	Biological process	GO:0048871	multicellular organismal-level homeostasis	6/121	294/20427	0.00817408	0.158031	0.14157	ENSDARG00000021059/ENSDARG00000002909/ENSDARG00000057912/ENSDARG00000061992/ENSDARG00000007356/ENSDARG00000001929	6
H3k27me3	Biological process	GO:0030031	cell projection assembly	8/121	484/20427	0.00820522	0.158031	0.14157	ENSDARG00000020158/ENSDARG00000038612/ENSDARG00000071409/ENSDARG00000056794/ENSDARG00000035332/ENSDARG00000012039/ENSDARG00000015010/ENSDARG00000028148	8
H3k27me3	Biological process	GO:0031076	embryonic camera-type eye development	3/121	70/20427	0.00831743	0.158031	0.14157	ENSDARG00000034434/ENSDARG00000028148/ENSDARG00000098834	3
H3k27me3	Biological process	GO:0090497	mesenchymal cell migration	4/121	135/20427	0.0085459	0.159365	0.142765	ENSDARG00000096546/ENSDARG00000036571/ENSDARG00000003910/ENSDARG00000078416	4
H3k27me3	Biological process	GO:0048259	regulation of receptor-mediated endocytosis	2/121	24/20427	0.00882028	0.161491	0.144669	ENSDARG00000033604/ENSDARG00000068992	2
H3k27me3	Biological process	GO:0035924	cellular response to vascular endothelial growth factor stimulus	2/121	25/20427	0.00955039	0.171737	0.153847	ENSDARG00000096546/ENSDARG00000001929	2
H3k27me3	Biological process	GO:0048839	inner ear development	5/121	222/20427	0.0104142	0.183984	0.164819	ENSDARG00000021163/ENSDARG00000034434/ENSDARG00000070721/ENSDARG00000028148/ENSDARG00000001929	5
H3k27me3	Biological process	GO:0035270	endocrine system development	4/121	145/20427	0.0109081	0.189388	0.16966	ENSDARG00000035350/ENSDARG00000028148/ENSDARG00000069726/ENSDARG00000098834	4
H3k27me3	Biological process	GO:0043583	ear development	5/121	227/20427	0.0113862	0.194074	0.173858	ENSDARG00000021163/ENSDARG00000034434/ENSDARG00000070721/ENSDARG00000028148/ENSDARG00000001929	5
H3k27me3	Biological process	GO:0051051	negative regulation of transport	3/121	79/20427	0.0115635	0.194074	0.173858	ENSDARG00000033604/ENSDARG00000060006/ENSDARG00000077850	3
H3k27me3	Biological process	GO:0044458	motile cilium assembly	2/121	28/20427	0.0118953	0.196371	0.175916	ENSDARG00000020158/ENSDARG00000035332	2
H3k27me3	Biological process	GO:0022412	cellular process involved in reproduction in multicellular organism	4/121	155/20427	0.013656	0.221799	0.198695	ENSDARG00000020158/ENSDARG00000034434/ENSDARG00000054172/ENSDARG00000021432	4
H3k27me3	Biological process	GO:0007224	smoothened signaling pathway	3/121	85/20427	0.014079	0.225041	0.201599	ENSDARG00000012039/ENSDARG00000069726/ENSDARG00000098834	3
H3k27me3	Biological process	GO:0002573	myeloid leukocyte differentiation	3/121	88/20427	0.0154441	0.225922	0.202389	ENSDARG00000021059/ENSDARG00000056638/ENSDARG00000036764	3
H3k27me3	Biological process	GO:0006006	glucose metabolic process	3/121	88/20427	0.0154441	0.225922	0.202389	ENSDARG00000016904/ENSDARG00000035350/ENSDARG00000051939	3
H3k27me3	Biological process	GO:0031018	endocrine pancreas development	3/121	88/20427	0.0154441	0.225922	0.202389	ENSDARG00000035350/ENSDARG00000069726/ENSDARG00000098834	3
H3k27me3	Biological process	GO:0007286	spermatid development	2/121	33/20427	0.0162996	0.225922	0.202389	ENSDARG00000020158/ENSDARG00000021432	2
H3k27me3	Biological process	GO:0014068	positive regulation of phosphatidylinositol 3-kinase signaling	2/121	33/20427	0.0162996	0.225922	0.202389	ENSDARG00000071524/ENSDARG00000034434	2
H3k27me3	Biological process	GO:0030317	flagellated sperm motility	2/121	33/20427	0.0162996	0.225922	0.202389	ENSDARG00000020158/ENSDARG00000038612	2
H3k27me3	Biological process	GO:0097722	sperm motility	2/121	33/20427	0.0162996	0.225922	0.202389	ENSDARG00000020158/ENSDARG00000038612	2
H3k27me3	Biological process	GO:0051241	negative regulation of multicellular organismal process	5/121	250/20427	0.0166569	0.225922	0.202389	ENSDARG00000033604/ENSDARG00000036571/ENSDARG00000035350/ENSDARG00000031915/ENSDARG00000058861	5
H3k27me3	Biological process	GO:0006457	protein folding	4/121	166/20427	0.0171473	0.225922	0.202389	ENSDARG00000068992/ENSDARG00000038835/ENSDARG00000001734/ENSDARG00000010478	4
H3k27me3	Biological process	GO:0014066	regulation of phosphatidylinositol 3-kinase signaling	2/121	34/20427	0.017252	0.225922	0.202389	ENSDARG00000071524/ENSDARG00000034434	2
H3k27me3	Biological process	GO:0048515	spermatid differentiation	2/121	34/20427	0.017252	0.225922	0.202389	ENSDARG00000020158/ENSDARG00000021432	2
H3k27me3	Biological process	GO:0051896	regulation of protein kinase B signaling	2/121	34/20427	0.017252	0.225922	0.202389	ENSDARG00000071524/ENSDARG00000034434	2
H3k27me3	Biological process	GO:0048469	cell maturation	3/121	93/20427	0.0178799	0.225922	0.202389	ENSDARG00000019231/ENSDARG00000057912/ENSDARG00000054172	3
H3k27me3	Biological process	GO:0043491	protein kinase B signaling	2/121	35/20427	0.0182275	0.225922	0.202389	ENSDARG00000071524/ENSDARG00000034434	2
H3k27me3	Biological process	GO:0048010	vascular endothelial growth factor receptor signaling pathway	2/121	35/20427	0.0182275	0.225922	0.202389	ENSDARG00000096546/ENSDARG00000031915	2
H3k27me3	Biological process	GO:0001666	response to hypoxia	3/121	94/20427	0.0183912	0.225922	0.202389	ENSDARG00000038996/ENSDARG00000004632/ENSDARG00000031915	3
H3k27me3	Biological process	GO:0009112	nucleobase metabolic process	2/121	36/20427	0.0192259	0.225922	0.202389	ENSDARG00000016160/ENSDARG00000030700	2
H3k27me3	Biological process	GO:0042073	intraciliary transport	2/121	36/20427	0.0192259	0.225922	0.202389	ENSDARG00000067777/ENSDARG00000012039	2
H3k27me3	Biological process	GO:0060872	semicircular canal development	2/121	36/20427	0.0192259	0.225922	0.202389	ENSDARG00000034434/ENSDARG00000001929	2
H3k27me3	Biological process	GO:0048793	pronephros development	4/121	172/20427	0.0192663	0.225922	0.202389	ENSDARG00000035332/ENSDARG00000012039/ENSDARG00000039196/ENSDARG00000028148	4
H3k27me3	Biological process	GO:0071363	cellular response to growth factor stimulus	6/121	356/20427	0.0194049	0.225922	0.202389	ENSDARG00000096546/ENSDARG00000031915/ENSDARG00000068992/ENSDARG00000007356/ENSDARG00000079306/ENSDARG00000001929	6
H3k27me3	Biological process	GO:0036293	response to decreased oxygen levels	3/121	96/20427	0.0194381	0.225922	0.202389	ENSDARG00000038996/ENSDARG00000004632/ENSDARG00000031915	3
H3k27me3	Biological process	GO:0061515	myeloid cell development	3/121	96/20427	0.0194381	0.225922	0.202389	ENSDARG00000021059/ENSDARG00000057912/ENSDARG00000001929	3
H3k27me3	Biological process	GO:0070848	response to growth factor	6/121	357/20427	0.019644	0.225922	0.202389	ENSDARG00000096546/ENSDARG00000031915/ENSDARG00000068992/ENSDARG00000007356/ENSDARG00000079306/ENSDARG00000001929	6
H3k27me3	Biological process	GO:0009066	aspartate family amino acid metabolic process	2/121	37/20427	0.0202468	0.225922	0.202389	ENSDARG00000005643/ENSDARG00000075754	2
H3k27me3	Biological process	GO:1901606	alpha-amino acid catabolic process	3/121	98/20427	0.0205174	0.225922	0.202389	ENSDARG00000005643/ENSDARG00000035120/ENSDARG00000038207	3
H3k27me3	Biological process	GO:0060249	anatomical structure homeostasis	3/121	99/20427	0.0210692	0.225922	0.202389	ENSDARG00000002909/ENSDARG00000061992/ENSDARG00000007356	3
H3k27me3	Biological process	GO:0030223	neutrophil differentiation	2/121	38/20427	0.02129	0.225922	0.202389	ENSDARG00000021059/ENSDARG00000036764	2
H3k27me3	Biological process	GO:0030099	myeloid cell differentiation	5/121	267/20427	0.0214567	0.225922	0.202389	ENSDARG00000021059/ENSDARG00000057912/ENSDARG00000056638/ENSDARG00000036764/ENSDARG00000001929	5
H3k27me3	Biological process	GO:0000375	RNA splicing, via transesterification reactions	5/121	269/20427	0.0220747	0.225922	0.202389	ENSDARG00000058818/ENSDARG00000013351/ENSDARG00000010873/ENSDARG00000102896/ENSDARG00000103672	5
H3k27me3	Biological process	GO:0000377	RNA splicing, via transesterification reactions with bulged adenosine as nucleophile	5/121	269/20427	0.0220747	0.225922	0.202389	ENSDARG00000058818/ENSDARG00000013351/ENSDARG00000010873/ENSDARG00000102896/ENSDARG00000103672	5
H3k27me3	Biological process	GO:0000398	mRNA splicing, via spliceosome	5/121	269/20427	0.0220747	0.225922	0.202389	ENSDARG00000058818/ENSDARG00000013351/ENSDARG00000010873/ENSDARG00000102896/ENSDARG00000103672	5
H3k27me3	Biological process	GO:0003351	epithelial cilium movement involved in extracellular fluid movement	2/121	39/20427	0.0223551	0.225922	0.202389	ENSDARG00000020158/ENSDARG00000035332	2
H3k27me3	Biological process	GO:0006858	extracellular transport	2/121	39/20427	0.0223551	0.225922	0.202389	ENSDARG00000020158/ENSDARG00000035332	2
H3k27me3	Biological process	GO:0048589	developmental growth	7/121	473/20427	0.0226022	0.225922	0.202389	ENSDARG00000036571/ENSDARG00000071524/ENSDARG00000020158/ENSDARG00000068992/ENSDARG00000007356/ENSDARG00000034434/ENSDARG00000078416	7
H3k27me3	Biological process	GO:0070482	response to oxygen levels	3/121	102/20427	0.0227733	0.225922	0.202389	ENSDARG00000038996/ENSDARG00000004632/ENSDARG00000031915	3
H3k27me3	Biological process	GO:0006520	amino acid metabolic process	5/121	272/20427	0.0230232	0.225922	0.202389	ENSDARG00000005643/ENSDARG00000030700/ENSDARG00000075754/ENSDARG00000035120/ENSDARG00000038207	5
H3k27me3	Biological process	GO:0031101	fin regeneration	3/121	103/20427	0.0233576	0.225922	0.202389	ENSDARG00000068992/ENSDARG00000007356/ENSDARG00000034434	3
H3k27me3	Biological process	GO:0003170	heart valve development	2/121	40/20427	0.0234418	0.225922	0.202389	ENSDARG00000045131/ENSDARG00000036865	2
H3k27me3	Biological process	GO:0070286	axonemal dynein complex assembly	2/121	40/20427	0.0234418	0.225922	0.202389	ENSDARG00000038612/ENSDARG00000015010	2
H3k27me3	Biological process	GO:0014032	neural crest cell development	4/121	183/20427	0.0235569	0.225922	0.202389	ENSDARG00000096546/ENSDARG00000036571/ENSDARG00000003910/ENSDARG00000078416	4
H3k27me3	Biological process	GO:0048864	stem cell development	4/121	183/20427	0.0235569	0.225922	0.202389	ENSDARG00000096546/ENSDARG00000036571/ENSDARG00000003910/ENSDARG00000078416	4
H3k27me3	Biological process	GO:0031647	regulation of protein stability	2/121	42/20427	0.0256791	0.243951	0.21854	ENSDARG00000035005/ENSDARG00000010478	2
H3k27me3	Biological process	GO:0003309	type B pancreatic cell differentiation	2/121	43/20427	0.026829	0.252494	0.226193	ENSDARG00000035350/ENSDARG00000069726	2
H3k27me3	Biological process	GO:1903311	regulation of mRNA metabolic process	4/121	193/20427	0.0279238	0.257808	0.230954	ENSDARG00000058818/ENSDARG00000013351/ENSDARG00000102896/ENSDARG00000103672	4
H3k27me3	Biological process	GO:0060294	cilium movement involved in cell motility	2/121	44/20427	0.0279995	0.257808	0.230954	ENSDARG00000020158/ENSDARG00000038612	2
H3k27me3	Biological process	GO:0000122	negative regulation of transcription by RNA polymerase II	5/121	287/20427	0.0281618	0.257808	0.230954	ENSDARG00000045131/ENSDARG00000021163/ENSDARG00000005586/ENSDARG00000031915/ENSDARG00000070721	5
H3k27me3	Biological process	GO:0009063	amino acid catabolic process	3/121	112/20427	0.0289804	0.262451	0.235113	ENSDARG00000005643/ENSDARG00000035120/ENSDARG00000038207	3
H3k27me3	Biological process	GO:0060119	inner ear receptor cell development	2/121	45/20427	0.0291902	0.262451	0.235113	ENSDARG00000070721/ENSDARG00000028148	2
H3k27me3	Biological process	GO:0071695	anatomical structure maturation	3/121	114/20427	0.0303187	0.264754	0.237175	ENSDARG00000019231/ENSDARG00000057912/ENSDARG00000054172	3
H3k27me3	Biological process	GO:0002067	glandular epithelial cell differentiation	2/121	46/20427	0.0304008	0.264754	0.237175	ENSDARG00000035350/ENSDARG00000069726	2
H3k27me3	Biological process	GO:0035883	enteroendocrine cell differentiation	2/121	46/20427	0.0304008	0.264754	0.237175	ENSDARG00000035350/ENSDARG00000069726	2
H3k27me3	Biological process	GO:0016054	organic acid catabolic process	4/121	199/20427	0.0307608	0.264754	0.237175	ENSDARG00000005643/ENSDARG00000103380/ENSDARG00000035120/ENSDARG00000038207	4
H3k27me3	Biological process	GO:0046395	carboxylic acid catabolic process	4/121	199/20427	0.0307608	0.264754	0.237175	ENSDARG00000005643/ENSDARG00000103380/ENSDARG00000035120/ENSDARG00000038207	4
H3k27me3	Biological process	GO:0014033	neural crest cell differentiation	4/121	200/20427	0.0312496	0.266681	0.238902	ENSDARG00000096546/ENSDARG00000036571/ENSDARG00000003910/ENSDARG00000078416	4
H3k27me3	Biological process	GO:0030851	granulocyte differentiation	2/121	47/20427	0.0316311	0.267668	0.239787	ENSDARG00000021059/ENSDARG00000036764	2
H3k27me3	Biological process	GO:0022414	reproductive process	6/121	402/20427	0.032581	0.273409	0.244929	ENSDARG00000020158/ENSDARG00000038612/ENSDARG00000034434/ENSDARG00000012485/ENSDARG00000054172/ENSDARG00000021432	6
H3k27me3	Biological process	GO:0000003	reproduction	6/121	404/20427	0.0332593	0.276795	0.247962	ENSDARG00000020158/ENSDARG00000038612/ENSDARG00000034434/ENSDARG00000012485/ENSDARG00000054172/ENSDARG00000021432	6
H3k27me3	Biological process	GO:0060485	mesenchyme development	5/121	301/20427	0.0335687	0.277079	0.248217	ENSDARG00000096546/ENSDARG00000036571/ENSDARG00000058861/ENSDARG00000003910/ENSDARG00000078416	5
H3k27me3	Biological process	GO:0007281	germ cell development	3/121	120/20427	0.0345264	0.282668	0.253223	ENSDARG00000020158/ENSDARG00000054172/ENSDARG00000021432	3
H3k27me3	Biological process	GO:0010628	positive regulation of gene expression	4/121	210/20427	0.0363899	0.293659	0.26307	ENSDARG00000058818/ENSDARG00000007356/ENSDARG00000013351/ENSDARG00000103672	4
H3k27me3	Biological process	GO:0046777	protein autophosphorylation	3/121	123/20427	0.036738	0.293659	0.26307	ENSDARG00000071524/ENSDARG00000034434/ENSDARG00000015164	3
H3k27me3	Biological process	GO:0032869	cellular response to insulin stimulus	2/121	51/20427	0.0367438	0.293659	0.26307	ENSDARG00000036865/ENSDARG00000103380	2
H3k27me3	Biological process	GO:0032922	circadian regulation of gene expression	2/121	52/20427	0.0380685	0.30185	0.270408	ENSDARG00000045131/ENSDARG00000003820	2
H3k27me3	Biological process	GO:0001539	cilium or flagellum-dependent cell motility	2/121	53/20427	0.0394112	0.307652	0.275605	ENSDARG00000020158/ENSDARG00000038612	2
H3k27me3	Biological process	GO:0060285	cilium-dependent cell motility	2/121	53/20427	0.0394112	0.307652	0.275605	ENSDARG00000020158/ENSDARG00000038612	2
H3k27me3	Biological process	GO:0009117	nucleotide metabolic process	6/121	422/20427	0.0397799	0.307664	0.275616	ENSDARG00000071524/ENSDARG00000016160/ENSDARG00000030700/ENSDARG00000095897/ENSDARG00000087941/ENSDARG00000025375	6
H3k27me3	Biological process	GO:0007276	gamete generation	4/121	217/20427	0.0402621	0.307664	0.275616	ENSDARG00000020158/ENSDARG00000034434/ENSDARG00000054172/ENSDARG00000021432	4
H3k27me3	Biological process	GO:0009199	ribonucleoside triphosphate metabolic process	3/121	128/20427	0.0405819	0.307664	0.275616	ENSDARG00000071524/ENSDARG00000030700/ENSDARG00000095897	3
H3k27me3	Biological process	GO:0060113	inner ear receptor cell differentiation	2/121	54/20427	0.0407718	0.307664	0.275616	ENSDARG00000070721/ENSDARG00000028148	2
H3k27me3	Biological process	GO:0006397	mRNA processing	6/121	425/20427	0.0409404	0.307664	0.275616	ENSDARG00000058818/ENSDARG00000077850/ENSDARG00000013351/ENSDARG00000010873/ENSDARG00000102896/ENSDARG00000103672	6
H3k27me3	Biological process	GO:0048609	multicellular organismal reproductive process	4/121	220/20427	0.0419909	0.312096	0.279586	ENSDARG00000020158/ENSDARG00000034434/ENSDARG00000054172/ENSDARG00000021432	4
H3k27me3	Biological process	GO:0048596	embryonic camera-type eye morphogenesis	2/121	55/20427	0.04215	0.312096	0.279586	ENSDARG00000028148/ENSDARG00000098834	2
H3k27me3	Biological process	GO:0002065	columnar/cuboidal epithelial cell differentiation	2/121	56/20427	0.0435455	0.317034	0.28401	ENSDARG00000035350/ENSDARG00000069726	2
H3k27me3	Biological process	GO:0014065	phosphatidylinositol 3-kinase signaling	2/121	56/20427	0.0435455	0.317034	0.28401	ENSDARG00000071524/ENSDARG00000034434	2
H3k27me3	Biological process	GO:0032504	multicellular organism reproduction	4/121	223/20427	0.0437613	0.317034	0.28401	ENSDARG00000020158/ENSDARG00000034434/ENSDARG00000054172/ENSDARG00000021432	4
H3k27me3	Biological process	GO:0021700	developmental maturation	3/121	133/20427	0.0446213	0.320954	0.287522	ENSDARG00000019231/ENSDARG00000057912/ENSDARG00000054172	3
H3k27me3	Biological process	GO:0009266	response to temperature stimulus	2/121	57/20427	0.0449581	0.321083	0.287638	ENSDARG00000013351/ENSDARG00000010478	2
H3k27me3	Biological process	GO:0006753	nucleoside phosphate metabolic process	6/121	436/20427	0.0453784	0.321804	0.288283	ENSDARG00000071524/ENSDARG00000016160/ENSDARG00000030700/ENSDARG00000095897/ENSDARG00000087941/ENSDARG00000025375	6
H3k27me3	Biological process	GO:0000226	microtubule cytoskeleton organization	6/121	438/20427	0.0462165	0.32439	0.2906	ENSDARG00000090778/ENSDARG00000020158/ENSDARG00000038612/ENSDARG00000012485/ENSDARG00000012039/ENSDARG00000015010	6
H3k27me3	Biological process	GO:0009201	ribonucleoside triphosphate biosynthetic process	2/121	58/20427	0.0463875	0.32439	0.2906	ENSDARG00000030700/ENSDARG00000095897	2
H3k27me3	Biological process	GO:0030218	erythrocyte differentiation	3/121	136/20427	0.0471376	0.32489	0.291047	ENSDARG00000021059/ENSDARG00000057912/ENSDARG00000001929	3
H3k27me3	Biological process	GO:0045944	positive regulation of transcription by RNA polymerase II	5/121	331/20427	0.0472132	0.32489	0.291047	ENSDARG00000021163/ENSDARG00000103380/ENSDARG00000070721/ENSDARG00000018257/ENSDARG00000098834	5
H3k27me3	Biological process	GO:0048762	mesenchymal cell differentiation	4/121	229/20427	0.0474268	0.32489	0.291047	ENSDARG00000096546/ENSDARG00000036571/ENSDARG00000003910/ENSDARG00000078416	4
H3k27me3	Biological process	GO:0034101	erythrocyte homeostasis	3/121	137/20427	0.0479917	0.326538	0.292524	ENSDARG00000021059/ENSDARG00000057912/ENSDARG00000001929	3
H3k27me3	Biological process	GO:0009628	response to abiotic stimulus	6/121	443/20427	0.0483537	0.326793	0.292753	ENSDARG00000011166/ENSDARG00000038996/ENSDARG00000004632/ENSDARG00000031915/ENSDARG00000013351/ENSDARG00000010478	6
H3k27me3	Biological process	GO:0051129	negative regulation of cellular component organization	4/121	233/20427	0.0499627	0.334158	0.29935	ENSDARG00000033604/ENSDARG00000036571/ENSDARG00000019231/ENSDARG00000077850	4
H3k27me3	Cellular component	GO:0062023	collagen-containing extracellular matrix	7/122	173/20832	7.24691e-05	0.0104355	0.0101457	ENSDARG00000094408/ENSDARG00000096586/ENSDARG00000088745/ENSDARG00000092806/ENSDARG00000038683/ENSDARG00000090783/ENSDARG00000038682	7
H3k27me3	Cellular component	GO:0030992	intraciliary transport particle B	2/122	15/20832	0.00339803	0.143388	0.139405	ENSDARG00000067777/ENSDARG00000012039	2
H3k27me3	Cellular component	GO:0030312	external encapsulating structure	7/122	341/20832	0.003983	0.143388	0.139405	ENSDARG00000094408/ENSDARG00000096586/ENSDARG00000088745/ENSDARG00000092806/ENSDARG00000038683/ENSDARG00000090783/ENSDARG00000038682	7
H3k27me3	Cellular component	GO:0031012	extracellular matrix	7/122	341/20832	0.003983	0.143388	0.139405	ENSDARG00000094408/ENSDARG00000096586/ENSDARG00000088745/ENSDARG00000092806/ENSDARG00000038683/ENSDARG00000090783/ENSDARG00000038682	7
H3k27me3	Cellular component	GO:0005929	cilium	7/122	378/20832	0.00691139	0.174681	0.169829	ENSDARG00000090778/ENSDARG00000020158/ENSDARG00000067777/ENSDARG00000071409/ENSDARG00000035332/ENSDARG00000012039/ENSDARG00000015010	7
H3k27me3	Cellular component	GO:0030990	intraciliary transport particle	2/122	22/20832	0.00727839	0.174681	0.169829	ENSDARG00000067777/ENSDARG00000012039	2
H3k27me3	Cellular component	GO:0005876	spindle microtubule	2/122	29/20832	0.0124558	0.243179	0.236424	ENSDARG00000071409/ENSDARG00000012485	2
H3k27me3	Cellular component	GO:0016529	sarcoplasmic reticulum	2/122	31/20832	0.0141579	0.243179	0.236424	ENSDARG00000011909/ENSDARG00000036764	2
H3k27me3	Cellular component	GO:0016528	sarcoplasm	2/122	33/20832	0.0159545	0.243179	0.236424	ENSDARG00000011909/ENSDARG00000036764	2
H3k27me3	Cellular component	GO:0005881	cytoplasmic microtubule	2/122	34/20832	0.0168874	0.243179	0.236424	ENSDARG00000071409/ENSDARG00000031382	2
H3k27me3	Cellular component	GO:0005759	mitochondrial matrix	4/122	191/20832	0.0260604	0.341154	0.331677	ENSDARG00000021059/ENSDARG00000016904/ENSDARG00000038563/ENSDARG00000038207	4
H3k27me3	Molecular function	GO:0051213	dioxygenase activity	6/112	124/20000	7.03932e-05	0.0177391	0.0162275	ENSDARG00000038996/ENSDARG00000004632/ENSDARG00000031915/ENSDARG00000056638/ENSDARG00000099675/ENSDARG00000102896	6
H3k27me3	Molecular function	GO:0003755	peptidyl-prolyl cis-trans isomerase activity	4/112	52/20000	0.000205085	0.0249282	0.022804	ENSDARG00000043854/ENSDARG00000038835/ENSDARG00000001734/ENSDARG00000008447	4
H3k27me3	Molecular function	GO:0016859	cis-trans isomerase activity	4/112	58/20000	0.000313217	0.0249282	0.022804	ENSDARG00000043854/ENSDARG00000038835/ENSDARG00000001734/ENSDARG00000008447	4
H3k27me3	Molecular function	GO:0016853	isomerase activity	6/112	184/20000	0.000596802	0.0249282	0.022804	ENSDARG00000002249/ENSDARG00000043854/ENSDARG00000038835/ENSDARG00000001734/ENSDARG00000008447/ENSDARG00000075754	6
H3k27me3	Molecular function	GO:0016706	2-oxoglutarate-dependent dioxygenase activity	4/112	71/20000	0.000678379	0.0249282	0.022804	ENSDARG00000038996/ENSDARG00000004632/ENSDARG00000031915/ENSDARG00000102896	4
H3k27me3	Molecular function	GO:0008198	ferrous iron binding	3/112	31/20000	0.000685462	0.0249282	0.022804	ENSDARG00000038996/ENSDARG00000004632/ENSDARG00000031915	3
H3k27me3	Molecular function	GO:0019842	vitamin binding	5/112	125/20000	0.000692449	0.0249282	0.022804	ENSDARG00000021059/ENSDARG00000038996/ENSDARG00000004632/ENSDARG00000005643/ENSDARG00000051939	5
H3k27me3	Molecular function	GO:0031545	peptidyl-proline 4-dioxygenase activity	2/112	14/20000	0.00270672	0.0852616	0.0779962	ENSDARG00000038996/ENSDARG00000004632	2
H3k27me3	Molecular function	GO:0043548	phosphatidylinositol 3-kinase binding	2/112	16/20000	0.00354331	0.0917089	0.0838941	ENSDARG00000071524/ENSDARG00000034434	2
H3k27me3	Molecular function	GO:0031406	carboxylic acid binding	4/112	112/20000	0.00363924	0.0917089	0.0838941	ENSDARG00000038996/ENSDARG00000004632/ENSDARG00000031915/ENSDARG00000051939	4
H3k27me3	Molecular function	GO:0016500	protein-hormone receptor activity	2/112	18/20000	0.00448485	0.102744	0.0939887	ENSDARG00000071524/ENSDARG00000034434	2
H3k27me3	Molecular function	GO:0031543	peptidyl-proline dioxygenase activity	2/112	20/20000	0.00552893	0.116108	0.106214	ENSDARG00000038996/ENSDARG00000004632	2
H3k27me3	Molecular function	GO:0043177	organic acid binding	4/112	129/20000	0.0060009	0.116325	0.106413	ENSDARG00000038996/ENSDARG00000004632/ENSDARG00000031915/ENSDARG00000051939	4
H3k27me3	Molecular function	GO:0004879	nuclear receptor activity	3/112	76/20000	0.00893551	0.141703	0.129628	ENSDARG00000003820/ENSDARG00000021163/ENSDARG00000070721	3
H3k27me3	Molecular function	GO:0098531	ligand-activated transcription factor activity	3/112	76/20000	0.00893551	0.141703	0.129628	ENSDARG00000003820/ENSDARG00000021163/ENSDARG00000070721	3
H3k27me3	Molecular function	GO:0031418	L-ascorbic acid binding	2/112	27/20000	0.00995695	0.141703	0.129628	ENSDARG00000038996/ENSDARG00000004632	2
H3k27me3	Molecular function	GO:0032452	histone demethylase activity	2/112	28/20000	0.010684	0.141703	0.129628	ENSDARG00000099675/ENSDARG00000102896	2
H3k27me3	Molecular function	GO:0044183	protein folding chaperone	2/112	28/20000	0.010684	0.141703	0.129628	ENSDARG00000068992/ENSDARG00000001734	2
H3k27me3	Molecular function	GO:0140457	protein demethylase activity	2/112	28/20000	0.010684	0.141703	0.129628	ENSDARG00000099675/ENSDARG00000102896	2
H3k27me3	Molecular function	GO:0016705	oxidoreductase activity, acting on paired donors, with incorporation or reduction of molecular oxygen	5/112	244/20000	0.0121104	0.152591	0.139588	ENSDARG00000002249/ENSDARG00000038996/ENSDARG00000004632/ENSDARG00000031915/ENSDARG00000102896	5
H3k27me3	Molecular function	GO:0004714	transmembrane receptor protein tyrosine kinase activity	3/112	91/20000	0.0145387	0.174465	0.159598	ENSDARG00000096546/ENSDARG00000071524/ENSDARG00000034434	3
H3k27me3	Molecular function	GO:0032451	demethylase activity	2/112	35/20000	0.0163956	0.187805	0.171801	ENSDARG00000099675/ENSDARG00000102896	2
H3k27me3	Molecular function	GO:0009931	calcium-dependent protein serine/threonine kinase activity	2/112	39/20000	0.0201253	0.211638	0.193603	ENSDARG00000075949/ENSDARG00000015164	2
H3k27me3	Molecular function	GO:0015631	tubulin binding	5/112	278/20000	0.020156	0.211638	0.193603	ENSDARG00000090778/ENSDARG00000020158/ENSDARG00000014731/ENSDARG00000071409/ENSDARG00000031382	5
H3k27me3	Molecular function	GO:0010857	calcium-dependent protein kinase activity	2/112	41/20000	0.0221105	0.222874	0.203882	ENSDARG00000075949/ENSDARG00000015164	2
H3k27me3	Molecular function	GO:0019199	transmembrane receptor protein kinase activity	3/112	111/20000	0.0245062	0.237522	0.217282	ENSDARG00000096546/ENSDARG00000071524/ENSDARG00000034434	3
H3k27me3	Molecular function	GO:0016874	ligase activity	4/112	202/20000	0.0269683	0.251705	0.230256	ENSDARG00000090778/ENSDARG00000030700/ENSDARG00000051939/ENSDARG00000095897	4
H3k27me3	Molecular function	GO:0016860	intramolecular oxidoreductase activity	2/112	50/20000	0.0319763	0.287787	0.263264	ENSDARG00000002249/ENSDARG00000075754	2
H3k27me3	Molecular function	GO:0030170	pyridoxal phosphate binding	2/112	55/20000	0.0380727	0.311675	0.285117	ENSDARG00000021059/ENSDARG00000005643	2
H3k27me3	Molecular function	GO:0070279	vitamin B6 binding	2/112	55/20000	0.0380727	0.311675	0.285117	ENSDARG00000021059/ENSDARG00000005643	2
H3k27me3	Molecular function	GO:0005506	iron ion binding	4/112	226/20000	0.038341	0.311675	0.285117	ENSDARG00000002249/ENSDARG00000038996/ENSDARG00000004632/ENSDARG00000031915	4
H3k27me3	Molecular function	GO:1901681	sulfur compound binding	3/112	137/20000	0.0417713	0.328949	0.300918	ENSDARG00000096546/ENSDARG00000033604/ENSDARG00000051939	3
H3k27me3	Molecular function	GO:0016879	ligase activity, forming carbon-nitrogen bonds	2/112	60/20000	0.0445732	0.336634	0.307949	ENSDARG00000090778/ENSDARG00000030700	2
H3k27me3	KEGG	dre04114	Oocyte meiosis - Danio rerio (zebrafish)	6/51	151/7371	0.000563266	0.0349225	0.0326101	562585/30262/245702/445246/335195/399487	6
H3k27me3	KEGG	dre04150	mTOR signaling pathway - Danio rerio (zebrafish)	6/51	208/7371	0.00293386	0.0844077	0.0788188	245700/30262/245702/560638/555584/399488	6
H3k27me3	KEGG	dre00260	Glycine, serine and threonine metabolism - Danio rerio (zebrafish)	3/51	47/7371	0.00408425	0.0844077	0.0788188	64608/402822/321621	3
H3k27me3	KEGG	dre04914	Progesterone-mediated oocyte maturation - Danio rerio (zebrafish)	4/51	112/7371	0.00729165	0.113021	0.105537	30262/245702/445246/30591	4
H3k27me3	KEGG	dre00020	Citrate cycle (TCA cycle) - Danio rerio (zebrafish)	2/51	35/7371	0.0241469	0.299422	0.279596	58068/100006589	2
H3k27me3	KEGG	dre04910	Insulin signaling pathway - Danio rerio (zebrafish)	4/51	180/7371	0.0352838	0.3646	0.340458	394155/245700/30262/373121	4
H3k27me3	KEGG	dre00564	Glycerophospholipid metabolism - Danio rerio (zebrafish)	3/51	112/7371	0.0419987	0.371989	0.347358	767778/565971/560638	3
H3k36me2	Biological process	GO:0006516	glycoprotein catabolic process	8/115	24/20427	5.37713e-13	5.12978e-10	4.72055e-10	ENSDARG00000057884/ENSDARG00000012035/ENSDARG00000092166/ENSDARG00000022623/ENSDARG00000057899/ENSDARG00000037645/ENSDARG00000071029/ENSDARG00000071044	8
H3k36me2	Biological process	GO:0031146	SCF-dependent proteasomal ubiquitin-dependent protein catabolic process	10/115	65/20427	2.96484e-12	1.41423e-09	1.30141e-09	ENSDARG00000057884/ENSDARG00000012035/ENSDARG00000092166/ENSDARG00000022623/ENSDARG00000007691/ENSDARG00000057899/ENSDARG00000037645/ENSDARG00000019239/ENSDARG00000071029/ENSDARG00000071044	10
H3k36me2	Biological process	GO:0043161	proteasome-mediated ubiquitin-dependent protein catabolic process	15/115	309/20427	2.17832e-10	6.92706e-08	6.37446e-08	ENSDARG00000006125/ENSDARG00000057884/ENSDARG00000012035/ENSDARG00000092166/ENSDARG00000022623/ENSDARG00000020101/ENSDARG00000007691/ENSDARG00000070674/ENSDARG00000057899/ENSDARG00000037645/ENSDARG00000019239/ENSDARG00000071029/ENSDARG00000071044/ENSDARG00000020008/ENSDARG00000008370	15
H3k36me2	Biological process	GO:0010498	proteasomal protein catabolic process	15/115	331/20427	5.64861e-10	1.34719e-07	1.23972e-07	ENSDARG00000006125/ENSDARG00000057884/ENSDARG00000012035/ENSDARG00000092166/ENSDARG00000022623/ENSDARG00000020101/ENSDARG00000007691/ENSDARG00000070674/ENSDARG00000057899/ENSDARG00000037645/ENSDARG00000019239/ENSDARG00000071029/ENSDARG00000071044/ENSDARG00000020008/ENSDARG00000008370	15
H3k36me2	Biological process	GO:0030433	ubiquitin-dependent ERAD pathway	9/115	81/20427	7.68784e-10	1.46684e-07	1.34982e-07	ENSDARG00000057884/ENSDARG00000012035/ENSDARG00000092166/ENSDARG00000022623/ENSDARG00000057899/ENSDARG00000037645/ENSDARG00000071029/ENSDARG00000071044/ENSDARG00000020008	9
H3k36me2	Biological process	GO:0036503	ERAD pathway	9/115	90/20427	1.99531e-09	3.17255e-07	2.91946e-07	ENSDARG00000057884/ENSDARG00000012035/ENSDARG00000092166/ENSDARG00000022623/ENSDARG00000057899/ENSDARG00000037645/ENSDARG00000071029/ENSDARG00000071044/ENSDARG00000020008	9
H3k36me2	Biological process	GO:0034976	response to endoplasmic reticulum stress	10/115	155/20427	1.78108e-08	2.42736e-06	2.23372e-06	ENSDARG00000057884/ENSDARG00000012035/ENSDARG00000092166/ENSDARG00000022623/ENSDARG00000057899/ENSDARG00000037645/ENSDARG00000017740/ENSDARG00000071029/ENSDARG00000071044/ENSDARG00000020008	10
H3k36me2	Biological process	GO:1901136	carbohydrate derivative catabolic process	8/115	134/20427	9.12084e-07	0.000108766	0.000100089	ENSDARG00000057884/ENSDARG00000012035/ENSDARG00000092166/ENSDARG00000022623/ENSDARG00000057899/ENSDARG00000037645/ENSDARG00000071029/ENSDARG00000071044	8
H3k36me2	Biological process	GO:0022613	ribonucleoprotein complex biogenesis	11/115	362/20427	6.39186e-06	0.000677537	0.000623487	ENSDARG00000042566/ENSDARG00000001241/ENSDARG00000023852/ENSDARG00000053912/ENSDARG00000007744/ENSDARG00000042751/ENSDARG00000018961/ENSDARG00000019765/ENSDARG00000077264/ENSDARG00000053047/ENSDARG00000109961	11
H3k36me2	Biological process	GO:0010243	response to organonitrogen compound	10/115	315/20427	1.17701e-05	0.00112286	0.00103329	ENSDARG00000010658/ENSDARG00000057884/ENSDARG00000012035/ENSDARG00000092166/ENSDARG00000022623/ENSDARG00000057899/ENSDARG00000037645/ENSDARG00000071029/ENSDARG00000071044/ENSDARG00000020008	10
H3k36me2	Biological process	GO:1901698	response to nitrogen compound	10/115	331/20427	1.80487e-05	0.00156532	0.00144044	ENSDARG00000010658/ENSDARG00000057884/ENSDARG00000012035/ENSDARG00000092166/ENSDARG00000022623/ENSDARG00000057899/ENSDARG00000037645/ENSDARG00000071029/ENSDARG00000071044/ENSDARG00000020008	10
H3k36me2	Biological process	GO:0009100	glycoprotein metabolic process	9/115	332/20427	0.000110308	0.00876947	0.00806988	ENSDARG00000057884/ENSDARG00000012035/ENSDARG00000092166/ENSDARG00000022623/ENSDARG00000057899/ENSDARG00000037645/ENSDARG00000071029/ENSDARG00000071044/ENSDARG00000057303	9
H3k36me2	Biological process	GO:0089718	amino acid import across plasma membrane	3/115	18/20427	0.000133358	0.00978641	0.0090057	ENSDARG00000036427/ENSDARG00000055791/ENSDARG00000099186	3
H3k36me2	Biological process	GO:0042274	ribosomal small subunit biogenesis	4/115	66/20427	0.000525006	0.0357754	0.0329214	ENSDARG00000042566/ENSDARG00000007744/ENSDARG00000042751/ENSDARG00000077264	4
H3k36me2	Biological process	GO:0042254	ribosome biogenesis	7/115	257/20427	0.000635401	0.0404115	0.0371877	ENSDARG00000042566/ENSDARG00000053912/ENSDARG00000007744/ENSDARG00000042751/ENSDARG00000018961/ENSDARG00000077264/ENSDARG00000109961	7
H3k36me2	Biological process	GO:0034470	ncRNA processing	8/115	348/20427	0.000796904	0.0454616	0.0418349	ENSDARG00000042566/ENSDARG00000102846/ENSDARG00000003841/ENSDARG00000053912/ENSDARG00000007744/ENSDARG00000042751/ENSDARG00000004823/ENSDARG00000077264	8
H3k36me2	Biological process	GO:0034660	ncRNA metabolic process	9/115	436/20427	0.000810113	0.0454616	0.0418349	ENSDARG00000008237/ENSDARG00000042566/ENSDARG00000102846/ENSDARG00000003841/ENSDARG00000053912/ENSDARG00000007744/ENSDARG00000042751/ENSDARG00000004823/ENSDARG00000077264	9
H3k36me2	Biological process	GO:0043484	regulation of RNA splicing	5/115	134/20427	0.000971501	0.0514895	0.047382	ENSDARG00000001241/ENSDARG00000052856/ENSDARG00000008188/ENSDARG00000003841/ENSDARG00000010238	5
H3k36me2	Biological process	GO:0015820	leucine transport	2/115	11/20427	0.0016717	0.0839371	0.077241	ENSDARG00000036427/ENSDARG00000055791	2
H3k36me2	Biological process	GO:0015804	neutral amino acid transport	3/115	44/20427	0.0019459	0.0866698	0.0797557	ENSDARG00000036427/ENSDARG00000055791/ENSDARG00000037748	3
H3k36me2	Biological process	GO:1902475	L-alpha-amino acid transmembrane transport	3/115	44/20427	0.0019459	0.0866698	0.0797557	ENSDARG00000036427/ENSDARG00000055791/ENSDARG00000099186	3
H3k36me2	Biological process	GO:0032328	alanine transport	2/115	12/20427	0.00199867	0.0866698	0.0797557	ENSDARG00000036427/ENSDARG00000055791	2
H3k36me2	Biological process	GO:0006865	amino acid transport	4/115	97/20427	0.00220847	0.0879358	0.0809207	ENSDARG00000036427/ENSDARG00000055791/ENSDARG00000037748/ENSDARG00000099186	4
H3k36me2	Biological process	GO:0030490	maturation of SSU-rRNA	3/115	46/20427	0.00221222	0.0879358	0.0809207	ENSDARG00000007744/ENSDARG00000042751/ENSDARG00000077264	3
H3k36me2	Biological process	GO:0015803	branched-chain amino acid transport	2/115	13/20427	0.00235339	0.0898055	0.0826413	ENSDARG00000036427/ENSDARG00000055791	2
H3k36me2	Biological process	GO:0006364	rRNA processing	5/115	169/20427	0.00269648	0.0957461	0.088108	ENSDARG00000042566/ENSDARG00000053912/ENSDARG00000007744/ENSDARG00000042751/ENSDARG00000077264	5
H3k36me2	Biological process	GO:0002138	retinoic acid biosynthetic process	2/115	14/20427	0.00273555	0.0957461	0.088108	ENSDARG00000058730/ENSDARG00000031434	2
H3k36me2	Biological process	GO:0015807	L-amino acid transport	3/115	50/20427	0.00281016	0.0957461	0.088108	ENSDARG00000036427/ENSDARG00000055791/ENSDARG00000099186	3
H3k36me2	Biological process	GO:0016102	diterpenoid biosynthetic process	2/115	15/20427	0.00314482	0.103454	0.0952007	ENSDARG00000058730/ENSDARG00000031434	2
H3k36me2	Biological process	GO:0018216	peptidyl-arginine methylation	2/115	17/20427	0.00404347	0.114418	0.105291	ENSDARG00000010246/ENSDARG00000063212	2
H3k36me2	Biological process	GO:0032434	regulation of proteasomal ubiquitin-dependent protein catabolic process	3/115	57/20427	0.0040773	0.114418	0.105291	ENSDARG00000006125/ENSDARG00000020008/ENSDARG00000008370	3
H3k36me2	Biological process	GO:0016072	rRNA metabolic process	5/115	187/20427	0.00415457	0.114418	0.105291	ENSDARG00000042566/ENSDARG00000053912/ENSDARG00000007744/ENSDARG00000042751/ENSDARG00000077264	5
H3k36me2	Biological process	GO:0000375	RNA splicing, via transesterification reactions	6/115	269/20427	0.00419774	0.114418	0.105291	ENSDARG00000001241/ENSDARG00000052856/ENSDARG00000008188/ENSDARG00000023852/ENSDARG00000019765/ENSDARG00000010238	6
H3k36me2	Biological process	GO:0000377	RNA splicing, via transesterification reactions with bulged adenosine as nucleophile	6/115	269/20427	0.00419774	0.114418	0.105291	ENSDARG00000001241/ENSDARG00000052856/ENSDARG00000008188/ENSDARG00000023852/ENSDARG00000019765/ENSDARG00000010238	6
H3k36me2	Biological process	GO:0000398	mRNA splicing, via spliceosome	6/115	269/20427	0.00419774	0.114418	0.105291	ENSDARG00000001241/ENSDARG00000052856/ENSDARG00000008188/ENSDARG00000023852/ENSDARG00000019765/ENSDARG00000010238	6
H3k36me2	Biological process	GO:2000058	regulation of ubiquitin-dependent protein catabolic process	3/115	60/20427	0.00471066	0.124832	0.114874	ENSDARG00000006125/ENSDARG00000020008/ENSDARG00000008370	3
H3k36me2	Biological process	GO:0008380	RNA splicing	7/115	369/20427	0.00490861	0.126562	0.116466	ENSDARG00000001241/ENSDARG00000052856/ENSDARG00000008188/ENSDARG00000003841/ENSDARG00000023852/ENSDARG00000019765/ENSDARG00000010238	7
H3k36me2	Biological process	GO:0018195	peptidyl-arginine modification	2/115	19/20427	0.00504689	0.126703	0.116596	ENSDARG00000010246/ENSDARG00000063212	2
H3k36me2	Biological process	GO:0140694	non-membrane-bounded organelle assembly	6/115	289/20427	0.00592235	0.138504	0.127455	ENSDARG00000006125/ENSDARG00000020890/ENSDARG00000002659/ENSDARG00000023852/ENSDARG00000020008/ENSDARG00000109961	6
H3k36me2	Biological process	GO:0016114	terpenoid biosynthetic process	2/115	21/20427	0.00615264	0.138504	0.127455	ENSDARG00000058730/ENSDARG00000031434	2
H3k36me2	Biological process	GO:0009952	anterior/posterior pattern specification	6/115	293/20427	0.00632141	0.138504	0.127455	ENSDARG00000003920/ENSDARG00000013576/ENSDARG00000027744/ENSDARG00000011473/ENSDARG00000011564/ENSDARG00000015427	6
H3k36me2	Biological process	GO:0033365	protein localization to organelle	7/115	388/20427	0.00641495	0.138504	0.127455	ENSDARG00000010658/ENSDARG00000104889/ENSDARG00000035751/ENSDARG00000017740/ENSDARG00000002659/ENSDARG00000020008/ENSDARG00000092112	7
H3k36me2	Biological process	GO:0001756	somitogenesis	4/115	131/20427	0.00645574	0.138504	0.127455	ENSDARG00000003920/ENSDARG00000013576/ENSDARG00000027744/ENSDARG00000011473	4
H3k36me2	Biological process	GO:0065004	protein-DNA complex assembly	4/115	131/20427	0.00645574	0.138504	0.127455	ENSDARG00000003920/ENSDARG00000039208/ENSDARG00000019572/ENSDARG00000070560	4
H3k36me2	Biological process	GO:0098739	import across plasma membrane	4/115	132/20427	0.0066291	0.138504	0.127455	ENSDARG00000062618/ENSDARG00000036427/ENSDARG00000055791/ENSDARG00000099186	4
H3k36me2	Biological process	GO:0061136	regulation of proteasomal protein catabolic process	3/115	68/20427	0.00667839	0.138504	0.127455	ENSDARG00000006125/ENSDARG00000020008/ENSDARG00000008370	3
H3k36me2	Biological process	GO:0042573	retinoic acid metabolic process	2/115	23/20427	0.00735834	0.146915	0.135195	ENSDARG00000058730/ENSDARG00000031434	2
H3k36me2	Biological process	GO:1903050	regulation of proteolysis involved in protein catabolic process	3/115	71/20427	0.00752433	0.146915	0.135195	ENSDARG00000006125/ENSDARG00000020008/ENSDARG00000008370	3
H3k36me2	Biological process	GO:0048593	camera-type eye morphogenesis	5/115	217/20427	0.00771677	0.146915	0.135195	ENSDARG00000032324/ENSDARG00000021163/ENSDARG00000034195/ENSDARG00000015427/ENSDARG00000098834	5
H3k36me2	Biological process	GO:0006376	mRNA splice site selection	2/115	24/20427	0.00799794	0.146915	0.135195	ENSDARG00000001241/ENSDARG00000019765	2
H3k36me2	Biological process	GO:0003333	amino acid transmembrane transport	3/115	73/20427	0.00812189	0.146915	0.135195	ENSDARG00000036427/ENSDARG00000055791/ENSDARG00000099186	3
H3k36me2	Biological process	GO:0071824	protein-DNA complex subunit organization	4/115	140/20427	0.00812809	0.146915	0.135195	ENSDARG00000003920/ENSDARG00000039208/ENSDARG00000019572/ENSDARG00000070560	4
H3k36me2	Biological process	GO:0015849	organic acid transport	5/115	220/20427	0.00816196	0.146915	0.135195	ENSDARG00000036427/ENSDARG00000055791/ENSDARG00000037748/ENSDARG00000099186/ENSDARG00000098438	5
H3k36me2	Biological process	GO:0060042	retina morphogenesis in camera-type eye	4/115	146/20427	0.00938764	0.165848	0.152618	ENSDARG00000032324/ENSDARG00000021163/ENSDARG00000034195/ENSDARG00000015427	4
H3k36me2	Biological process	GO:0098657	import into cell	4/115	148/20427	0.00983414	0.168687	0.15523	ENSDARG00000062618/ENSDARG00000036427/ENSDARG00000055791/ENSDARG00000099186	4
H3k36me2	Biological process	GO:0022618	ribonucleoprotein complex assembly	4/115	149/20427	0.0100625	0.168687	0.15523	ENSDARG00000001241/ENSDARG00000023852/ENSDARG00000019765/ENSDARG00000053047	4
H3k36me2	Biological process	GO:0035967	cellular response to topologically incorrect protein	3/115	79/20427	0.0100788	0.168687	0.15523	ENSDARG00000003035/ENSDARG00000017740/ENSDARG00000020008	3
H3k36me2	Biological process	GO:0035282	segmentation	4/115	150/20427	0.0102942	0.169322	0.155815	ENSDARG00000003920/ENSDARG00000013576/ENSDARG00000027744/ENSDARG00000011473	4
H3k36me2	Biological process	GO:0060041	retina development in camera-type eye	6/115	329/20427	0.0108412	0.175297	0.161313	ENSDARG00000032324/ENSDARG00000021163/ENSDARG00000034195/ENSDARG00000008188/ENSDARG00000000018/ENSDARG00000015427	6
H3k36me2	Biological process	GO:0035966	response to topologically incorrect protein	3/115	84/20427	0.0119012	0.187887	0.172898	ENSDARG00000003035/ENSDARG00000017740/ENSDARG00000020008	3
H3k36me2	Biological process	GO:0071826	ribonucleoprotein complex subunit organization	4/115	157/20427	0.0120137	0.187887	0.172898	ENSDARG00000001241/ENSDARG00000023852/ENSDARG00000019765/ENSDARG00000053047	4
H3k36me2	Biological process	GO:0002244	hematopoietic progenitor cell differentiation	4/115	158/20427	0.0122735	0.188853	0.173787	ENSDARG00000054320/ENSDARG00000070560/ENSDARG00000015427/ENSDARG00000077264	4
H3k36me2	Biological process	GO:0048024	regulation of mRNA splicing, via spliceosome	3/115	86/20427	0.0126797	0.192008	0.17669	ENSDARG00000001241/ENSDARG00000052856/ENSDARG00000008188	3
H3k36me2	Biological process	GO:0000462	maturation of SSU-rRNA from tricistronic rRNA transcript (SSU-rRNA, 5.8S rRNA, LSU-rRNA)	2/115	31/20427	0.0131344	0.195785	0.180166	ENSDARG00000007744/ENSDARG00000077264	2
H3k36me2	Biological process	GO:0048857	neural nucleus development	2/115	32/20427	0.013959	0.204875	0.188531	ENSDARG00000032324/ENSDARG00000015427	2
H3k36me2	Biological process	GO:0038061	NIK/NF-kappaB signaling	2/115	34/20427	0.0156736	0.226554	0.208481	ENSDARG00000007691/ENSDARG00000019239	2
H3k36me2	Biological process	GO:0048592	eye morphogenesis	5/115	266/20427	0.0173747	0.245144	0.225588	ENSDARG00000032324/ENSDARG00000021163/ENSDARG00000034195/ENSDARG00000015427/ENSDARG00000098834	5
H3k36me2	Biological process	GO:0000245	spliceosomal complex assembly	2/115	36/20427	0.0174736	0.245144	0.225588	ENSDARG00000001241/ENSDARG00000019765	2
H3k36me2	Biological process	GO:0042176	regulation of protein catabolic process	3/115	98/20427	0.0179548	0.248244	0.228441	ENSDARG00000006125/ENSDARG00000020008/ENSDARG00000008370	3
H3k36me2	Biological process	GO:0008299	isoprenoid biosynthetic process	2/115	37/20427	0.0184049	0.250833	0.230823	ENSDARG00000058730/ENSDARG00000031434	2
H3k36me2	Biological process	GO:0050684	regulation of mRNA processing	3/115	100/20427	0.0189356	0.253708	0.233468	ENSDARG00000001241/ENSDARG00000052856/ENSDARG00000008188	3
H3k36me2	Biological process	GO:0030223	neutrophil differentiation	2/115	38/20427	0.0193569	0.253708	0.233468	ENSDARG00000021059/ENSDARG00000003841	2
H3k36me2	Biological process	GO:0015711	organic anion transport	5/115	274/20427	0.0194786	0.253708	0.233468	ENSDARG00000036427/ENSDARG00000055791/ENSDARG00000037748/ENSDARG00000099186/ENSDARG00000098438	5
H3k36me2	Biological process	GO:1903825	organic acid transmembrane transport	3/115	102/20427	0.0199456	0.253708	0.233468	ENSDARG00000036427/ENSDARG00000055791/ENSDARG00000099186	3
H3k36me2	Biological process	GO:1905039	carboxylic acid transmembrane transport	3/115	102/20427	0.0199456	0.253708	0.233468	ENSDARG00000036427/ENSDARG00000055791/ENSDARG00000099186	3
H3k36me2	Biological process	GO:0060218	hematopoietic stem cell differentiation	3/115	103/20427	0.0204616	0.256846	0.236357	ENSDARG00000054320/ENSDARG00000015427/ENSDARG00000077264	3
H3k36me2	Biological process	GO:0061053	somite development	4/115	189/20427	0.022174	0.273156	0.251365	ENSDARG00000003920/ENSDARG00000013576/ENSDARG00000027744/ENSDARG00000011473	4
H3k36me2	Biological process	GO:0048262	determination of dorsal/ventral asymmetry	2/115	41/20427	0.0223335	0.273156	0.251365	ENSDARG00000015427/ENSDARG00000103580	2
H3k36me2	Biological process	GO:0007051	spindle organization	3/115	108/20427	0.0231512	0.279573	0.25727	ENSDARG00000006125/ENSDARG00000002659/ENSDARG00000020008	3
H3k36me2	Biological process	GO:0070972	protein localization to endoplasmic reticulum	2/115	43/20427	0.0244161	0.291162	0.267934	ENSDARG00000010658/ENSDARG00000017740	2
H3k36me2	Biological process	GO:0048871	multicellular organismal-level homeostasis	5/115	294/20427	0.0254528	0.296509	0.272855	ENSDARG00000021059/ENSDARG00000102441/ENSDARG00000000018/ENSDARG00000010487/ENSDARG00000103007	5
H3k36me2	Biological process	GO:0032436	positive regulation of proteasomal ubiquitin-dependent protein catabolic process	2/115	44/20427	0.0254861	0.296509	0.272855	ENSDARG00000006125/ENSDARG00000008370	2
H3k36me2	Biological process	GO:2000060	positive regulation of ubiquitin-dependent protein catabolic process	2/115	45/20427	0.0265749	0.302144	0.278041	ENSDARG00000006125/ENSDARG00000008370	2
H3k36me2	Biological process	GO:0043414	macromolecule methylation	4/115	202/20427	0.0274448	0.302144	0.278041	ENSDARG00000102846/ENSDARG00000010246/ENSDARG00000053912/ENSDARG00000063212	4
H3k36me2	Biological process	GO:0006479	protein methylation	3/115	116/20427	0.0278353	0.302144	0.278041	ENSDARG00000010246/ENSDARG00000053912/ENSDARG00000063212	3
H3k36me2	Biological process	GO:0008213	protein alkylation	3/115	116/20427	0.0278353	0.302144	0.278041	ENSDARG00000010246/ENSDARG00000053912/ENSDARG00000063212	3
H3k36me2	Biological process	GO:0032102	negative regulation of response to external stimulus	3/115	116/20427	0.0278353	0.302144	0.278041	ENSDARG00000078707/ENSDARG00000036299/ENSDARG00000011564	3
H3k36me2	Biological process	GO:0030851	granulocyte differentiation	2/115	47/20427	0.028808	0.302144	0.278041	ENSDARG00000021059/ENSDARG00000003841	2
H3k36me2	Biological process	GO:1901800	positive regulation of proteasomal protein catabolic process	2/115	47/20427	0.028808	0.302144	0.278041	ENSDARG00000006125/ENSDARG00000008370	2
H3k36me2	Biological process	GO:0045892	negative regulation of DNA-templated transcription	6/115	411/20427	0.0288412	0.302144	0.278041	ENSDARG00000008237/ENSDARG00000036784/ENSDARG00000021163/ENSDARG00000031434/ENSDARG00000015427/ENSDARG00000009594	6
H3k36me2	Biological process	GO:1902679	negative regulation of RNA biosynthetic process	6/115	412/20427	0.0291376	0.302144	0.278041	ENSDARG00000008237/ENSDARG00000036784/ENSDARG00000021163/ENSDARG00000031434/ENSDARG00000015427/ENSDARG00000009594	6
H3k36me2	Biological process	GO:1903507	negative regulation of nucleic acid-templated transcription	6/115	412/20427	0.0291376	0.302144	0.278041	ENSDARG00000008237/ENSDARG00000036784/ENSDARG00000021163/ENSDARG00000031434/ENSDARG00000015427/ENSDARG00000009594	6
H3k36me2	Biological process	GO:1903052	positive regulation of proteolysis involved in protein catabolic process	2/115	48/20427	0.0299519	0.307248	0.282737	ENSDARG00000006125/ENSDARG00000008370	2
H3k36me2	Biological process	GO:0016575	histone deacetylation	2/115	49/20427	0.0311135	0.315769	0.290579	ENSDARG00000031434/ENSDARG00000015427	2
H3k36me2	Biological process	GO:0001525	angiogenesis	6/115	421/20427	0.0318965	0.320308	0.294756	ENSDARG00000008237/ENSDARG00000011473/ENSDARG00000041619/ENSDARG00000077264/ENSDARG00000076787/ENSDARG00000103580	6
H3k36me2	Biological process	GO:0006476	protein deacetylation	2/115	50/20427	0.0322928	0.32091	0.29531	ENSDARG00000031434/ENSDARG00000015427	2
H3k36me2	Biological process	GO:0006397	mRNA processing	6/115	425/20427	0.0331757	0.326011	0.300003	ENSDARG00000001241/ENSDARG00000052856/ENSDARG00000008188/ENSDARG00000023852/ENSDARG00000019765/ENSDARG00000010238	6
H3k36me2	Biological process	GO:0001523	retinoid metabolic process	2/115	51/20427	0.0334896	0.326011	0.300003	ENSDARG00000058730/ENSDARG00000031434	2
H3k36me2	Biological process	GO:0016101	diterpenoid metabolic process	2/115	52/20427	0.0347034	0.329408	0.303129	ENSDARG00000058730/ENSDARG00000031434	2
H3k36me2	Biological process	GO:0046890	regulation of lipid biosynthetic process	2/115	52/20427	0.0347034	0.329408	0.303129	ENSDARG00000031434/ENSDARG00000027978	2
H3k36me2	Biological process	GO:0046942	carboxylic acid transport	4/115	218/20427	0.03488	0.329408	0.303129	ENSDARG00000036427/ENSDARG00000055791/ENSDARG00000037748/ENSDARG00000099186	4
H3k36me2	Biological process	GO:0048863	stem cell differentiation	5/115	321/20427	0.0352197	0.329408	0.303129	ENSDARG00000054320/ENSDARG00000078707/ENSDARG00000015427/ENSDARG00000077264/ENSDARG00000060150	5
H3k36me2	Biological process	GO:0003407	neural retina development	3/115	129/20427	0.0364398	0.337511	0.310586	ENSDARG00000021163/ENSDARG00000034195/ENSDARG00000000018	3
H3k36me2	Biological process	GO:0072594	establishment of protein localization to organelle	4/115	222/20427	0.0369044	0.338527	0.311521	ENSDARG00000104889/ENSDARG00000035751/ENSDARG00000017740/ENSDARG00000092112	4
H3k36me2	Biological process	GO:0021903	rostrocaudal neural tube patterning	2/115	55/20427	0.0384457	0.349307	0.321441	ENSDARG00000011564/ENSDARG00000015427	2
H3k36me2	Biological process	GO:0032870	cellular response to hormone stimulus	4/115	227/20427	0.0395287	0.354193	0.325937	ENSDARG00000010658/ENSDARG00000021163/ENSDARG00000009594/ENSDARG00000101627	4
H3k36me2	Biological process	GO:0006721	terpenoid metabolic process	2/115	56/20427	0.039726	0.354193	0.325937	ENSDARG00000058730/ENSDARG00000031434	2
H3k36me2	Biological process	GO:0051253	negative regulation of RNA metabolic process	6/115	447/20427	0.0408079	0.359039	0.330397	ENSDARG00000008237/ENSDARG00000036784/ENSDARG00000021163/ENSDARG00000031434/ENSDARG00000015427/ENSDARG00000009594	6
H3k36me2	Biological process	GO:0010977	negative regulation of neuron projection development	2/115	57/20427	0.0410223	0.359039	0.330397	ENSDARG00000078707/ENSDARG00000011564	2
H3k36me2	Biological process	GO:0060341	regulation of cellular localization	3/115	137/20427	0.0423373	0.360864	0.332076	ENSDARG00000020008/ENSDARG00000041619/ENSDARG00000052954	3
H3k36me2	Biological process	GO:0065002	intracellular protein transmembrane transport	2/115	59/20427	0.0436622	0.360864	0.332076	ENSDARG00000017740/ENSDARG00000092112	2
H3k36me2	Biological process	GO:0071806	protein transmembrane transport	2/115	59/20427	0.0436622	0.360864	0.332076	ENSDARG00000017740/ENSDARG00000092112	2
H3k36me2	Biological process	GO:0018105	peptidyl-serine phosphorylation	3/115	140/20427	0.0446651	0.360864	0.332076	ENSDARG00000006125/ENSDARG00000023584/ENSDARG00000008370	3
H3k36me2	Biological process	GO:0031345	negative regulation of cell projection organization	2/115	60/20427	0.0450054	0.360864	0.332076	ENSDARG00000078707/ENSDARG00000011564	2
H3k36me2	Biological process	GO:0034620	cellular response to unfolded protein	2/115	60/20427	0.0450054	0.360864	0.332076	ENSDARG00000003035/ENSDARG00000017740	2
H3k36me2	Biological process	GO:0006606	protein import into nucleus	2/115	61/20427	0.0463637	0.360864	0.332076	ENSDARG00000104889/ENSDARG00000035751	2
H3k36me2	Biological process	GO:0045732	positive regulation of protein catabolic process	2/115	61/20427	0.0463637	0.360864	0.332076	ENSDARG00000006125/ENSDARG00000008370	2
H3k36me2	Biological process	GO:0090263	positive regulation of canonical Wnt signaling pathway	2/115	61/20427	0.0463637	0.360864	0.332076	ENSDARG00000006125/ENSDARG00000008370	2
H3k36me2	Biological process	GO:0000381	regulation of alternative mRNA splicing, via spliceosome	2/115	62/20427	0.0477371	0.360864	0.332076	ENSDARG00000001241/ENSDARG00000052856	2
H3k36me2	Biological process	GO:0051170	import into nucleus	2/115	62/20427	0.0477371	0.360864	0.332076	ENSDARG00000104889/ENSDARG00000035751	2
H3k36me2	Cellular component	GO:0019005	SCF ubiquitin ligase complex	10/118	85/20832	5.0542e-11	7.98564e-09	7.18228e-09	ENSDARG00000057884/ENSDARG00000012035/ENSDARG00000092166/ENSDARG00000022623/ENSDARG00000007691/ENSDARG00000057899/ENSDARG00000037645/ENSDARG00000019239/ENSDARG00000071029/ENSDARG00000071044	10
H3k36me2	Cellular component	GO:0031461	cullin-RING ubiquitin ligase complex	10/118	174/20832	5.71206e-08	4.51253e-06	4.05857e-06	ENSDARG00000057884/ENSDARG00000012035/ENSDARG00000092166/ENSDARG00000022623/ENSDARG00000007691/ENSDARG00000057899/ENSDARG00000037645/ENSDARG00000019239/ENSDARG00000071029/ENSDARG00000071044	10
H3k36me2	Cellular component	GO:0000151	ubiquitin ligase complex	10/118	286/20832	5.37457e-06	0.000283061	0.000254585	ENSDARG00000057884/ENSDARG00000012035/ENSDARG00000092166/ENSDARG00000022623/ENSDARG00000007691/ENSDARG00000057899/ENSDARG00000037645/ENSDARG00000019239/ENSDARG00000071029/ENSDARG00000071044	10
H3k36me2	Cellular component	GO:0005838	proteasome regulatory particle	3/118	26/20832	0.000418823	0.0165435	0.0148793	ENSDARG00000020101/ENSDARG00000070674/ENSDARG00000060150	3
H3k36me2	Cellular component	GO:0000502	proteasome complex	4/118	70/20832	0.000672303	0.0186783	0.0167993	ENSDARG00000054696/ENSDARG00000020101/ENSDARG00000070674/ENSDARG00000060150	4
H3k36me2	Cellular component	GO:0022624	proteasome accessory complex	3/118	31/20832	0.000709303	0.0186783	0.0167993	ENSDARG00000020101/ENSDARG00000070674/ENSDARG00000060150	3
H3k36me2	Cellular component	GO:1905369	endopeptidase complex	4/118	78/20832	0.0010102	0.0228017	0.0205078	ENSDARG00000054696/ENSDARG00000020101/ENSDARG00000070674/ENSDARG00000060150	4
H3k36me2	Cellular component	GO:0030684	preribosome	4/118	83/20832	0.00127349	0.0251514	0.0226212	ENSDARG00000042566/ENSDARG00000053912/ENSDARG00000007744/ENSDARG00000042751	4
H3k36me2	Cellular component	GO:0030688	preribosome, small subunit precursor	2/118	12/20832	0.00202325	0.0355192	0.031946	ENSDARG00000007744/ENSDARG00000042751	2
H3k36me2	Cellular component	GO:1905368	peptidase complex	4/118	105/20832	0.00301185	0.0475873	0.0428	ENSDARG00000054696/ENSDARG00000020101/ENSDARG00000070674/ENSDARG00000060150	4
H3k36me2	Cellular component	GO:0008287	protein serine/threonine phosphatase complex	3/118	63/20832	0.00549495	0.0723501	0.0650717	ENSDARG00000007791/ENSDARG00000057456/ENSDARG00000032430	3
H3k36me2	Cellular component	GO:1903293	phosphatase complex	3/118	63/20832	0.00549495	0.0723501	0.0650717	ENSDARG00000007791/ENSDARG00000057456/ENSDARG00000032430	3
H3k36me2	Cellular component	GO:0000159	protein phosphatase type 2A complex	2/118	24/20832	0.00809393	0.0983724	0.0884762	ENSDARG00000007791/ENSDARG00000032430	2
H3k36me2	Cellular component	GO:0005840	ribosome	5/118	223/20832	0.00885157	0.0998963	0.0898468	ENSDARG00000042566/ENSDARG00000039338/ENSDARG00000041619/ENSDARG00000103007/ENSDARG00000109961	5
H3k36me2	Cellular component	GO:0140534	endoplasmic reticulum protein-containing complex	3/118	87/20832	0.0133003	0.140097	0.126003	ENSDARG00000010658/ENSDARG00000017740/ENSDARG00000020008	3
H3k36me2	Cellular component	GO:0005681	spliceosomal complex	4/118	167/20832	0.0150875	0.148989	0.134001	ENSDARG00000008188/ENSDARG00000023852/ENSDARG00000019765/ENSDARG00000010238	4
H3k36me2	Cellular component	GO:0032040	small-subunit processome	2/118	40/20832	0.0215691	0.200466	0.180299	ENSDARG00000042566/ENSDARG00000053912	2
H3k36me2	Cellular component	GO:0005759	mitochondrial matrix	4/118	191/20832	0.0234114	0.2055	0.184827	ENSDARG00000021059/ENSDARG00000003035/ENSDARG00000067796/ENSDARG00000109961	4
H3k36me2	Cellular component	GO:0022627	cytosolic small ribosomal subunit	2/118	44/20832	0.0257798	0.214379	0.192813	ENSDARG00000042566/ENSDARG00000103007	2
H3k36me2	Cellular component	GO:0036464	cytoplasmic ribonucleoprotein granule	3/118	129/20832	0.0370137	0.292408	0.262992	ENSDARG00000023852/ENSDARG00000017741/ENSDARG00000004823	3
H3k36me2	Cellular component	GO:0005684	U2-type spliceosomal complex	2/118	56/20832	0.0401726	0.302054	0.271668	ENSDARG00000019765/ENSDARG00000010238	2
H3k36me2	Cellular component	GO:0035770	ribonucleoprotein granule	3/118	136/20832	0.0422225	0.302054	0.271668	ENSDARG00000023852/ENSDARG00000017741/ENSDARG00000004823	3
H3k36me2	Cellular component	GO:0097525	spliceosomal snRNP complex	2/118	63/20832	0.0496695	0.302054	0.271668	ENSDARG00000023852/ENSDARG00000019765	2
H3k36me2	Molecular function	GO:0015175	neutral L-amino acid transmembrane transporter activity	4/111	54/20000	0.000229495	0.0489511	0.0448994	ENSDARG00000036427/ENSDARG00000055791/ENSDARG00000037748/ENSDARG00000099186	4
H3k36me2	Molecular function	GO:0061630	ubiquitin protein ligase activity	8/111	358/20000	0.000868577	0.0489511	0.0448994	ENSDARG00000057884/ENSDARG00000012035/ENSDARG00000092166/ENSDARG00000022623/ENSDARG00000057899/ENSDARG00000037645/ENSDARG00000071029/ENSDARG00000071044	8
H3k36me2	Molecular function	GO:0061659	ubiquitin-like protein ligase activity	8/111	373/20000	0.00113017	0.0489511	0.0448994	ENSDARG00000057884/ENSDARG00000012035/ENSDARG00000092166/ENSDARG00000022623/ENSDARG00000057899/ENSDARG00000037645/ENSDARG00000071029/ENSDARG00000071044	8
H3k36me2	Molecular function	GO:0015179	L-amino acid transmembrane transporter activity	4/111	84/20000	0.00123257	0.0489511	0.0448994	ENSDARG00000036427/ENSDARG00000055791/ENSDARG00000037748/ENSDARG00000099186	4
H3k36me2	Molecular function	GO:0015180	L-alanine transmembrane transporter activity	2/111	10/20000	0.00133432	0.0489511	0.0448994	ENSDARG00000036427/ENSDARG00000055791	2
H3k36me2	Molecular function	GO:0022858	alanine transmembrane transporter activity	2/111	10/20000	0.00133432	0.0489511	0.0448994	ENSDARG00000036427/ENSDARG00000055791	2
H3k36me2	Molecular function	GO:0004842	ubiquitin-protein transferase activity	9/111	488/20000	0.00159603	0.0489511	0.0448994	ENSDARG00000057884/ENSDARG00000012035/ENSDARG00000092166/ENSDARG00000022623/ENSDARG00000057899/ENSDARG00000037645/ENSDARG00000071029/ENSDARG00000071044/ENSDARG00000075183	9
H3k36me2	Molecular function	GO:0015173	aromatic amino acid transmembrane transporter activity	2/111	11/20000	0.00162493	0.0489511	0.0448994	ENSDARG00000036427/ENSDARG00000055791	2
H3k36me2	Molecular function	GO:0015171	amino acid transmembrane transporter activity	4/111	102/20000	0.00251543	0.0658197	0.0603719	ENSDARG00000036427/ENSDARG00000055791/ENSDARG00000037748/ENSDARG00000099186	4
H3k36me2	Molecular function	GO:0005342	organic acid transmembrane transporter activity	5/111	172/20000	0.00273111	0.0658197	0.0603719	ENSDARG00000036427/ENSDARG00000055791/ENSDARG00000037748/ENSDARG00000099186/ENSDARG00000098438	5
H3k36me2	Molecular function	GO:0016273	arginine N-methyltransferase activity	2/111	16/20000	0.00348165	0.0699232	0.0641357	ENSDARG00000010246/ENSDARG00000063212	2
H3k36me2	Molecular function	GO:0016274	protein-arginine N-methyltransferase activity	2/111	16/20000	0.00348165	0.0699232	0.0641357	ENSDARG00000010246/ENSDARG00000063212	2
H3k36me2	Molecular function	GO:0008320	protein transmembrane transporter activity	2/111	18/20000	0.0044071	0.0788521	0.0723256	ENSDARG00000017740/ENSDARG00000092112	2
H3k36me2	Molecular function	GO:0022884	macromolecule transmembrane transporter activity	2/111	19/20000	0.00490781	0.0788521	0.0723256	ENSDARG00000017740/ENSDARG00000092112	2
H3k36me2	Molecular function	GO:0140318	protein transporter activity	2/111	19/20000	0.00490781	0.0788521	0.0723256	ENSDARG00000017740/ENSDARG00000092112	2
H3k36me2	Molecular function	GO:0036002	pre-mRNA binding	2/111	21/20000	0.00598373	0.09013	0.08267	ENSDARG00000008188/ENSDARG00000010238	2
H3k36me2	Molecular function	GO:0008514	organic anion transmembrane transporter activity	5/111	231/20000	0.00937664	0.132928	0.121925	ENSDARG00000036427/ENSDARG00000055791/ENSDARG00000037748/ENSDARG00000099186/ENSDARG00000098438	5
H3k36me2	Molecular function	GO:0017069	snRNA binding	2/111	30/20000	0.0119992	0.160656	0.147359	ENSDARG00000023852/ENSDARG00000010238	2
H3k36me2	Molecular function	GO:0046943	carboxylic acid transmembrane transporter activity	4/111	169/20000	0.0146461	0.185775	0.170398	ENSDARG00000036427/ENSDARG00000055791/ENSDARG00000037748/ENSDARG00000099186	4
H3k36me2	Molecular function	GO:0016887	ATP hydrolysis activity	3/111	99/20000	0.0177547	0.213945	0.196237	ENSDARG00000003035/ENSDARG00000020008/ENSDARG00000067796	3
H3k36me2	Molecular function	GO:0008276	protein methyltransferase activity	3/111	102/20000	0.0192062	0.220414	0.20217	ENSDARG00000010246/ENSDARG00000053912/ENSDARG00000063212	3
H3k36me2	Molecular function	GO:0003729	mRNA binding	5/111	282/20000	0.0205654	0.225285	0.206638	ENSDARG00000052856/ENSDARG00000008188/ENSDARG00000017741/ENSDARG00000019765/ENSDARG00000053047	5
H3k36me2	Molecular function	GO:0016874	ligase activity	4/111	202/20000	0.0262055	0.274588	0.251861	ENSDARG00000008237/ENSDARG00000044914/ENSDARG00000018953/ENSDARG00000010487	4
H3k36me2	Molecular function	GO:0016877	ligase activity, forming carbon-sulfur bonds	2/111	47/20000	0.0280559	0.281728	0.25841	ENSDARG00000044914/ENSDARG00000010487	2
H3k36me2	Molecular function	GO:0008170	N-methyltransferase activity	3/111	124/20000	0.0318038	0.287173	0.263404	ENSDARG00000010246/ENSDARG00000053912/ENSDARG00000063212	3
H3k36me2	Molecular function	GO:0008135	translation factor activity, RNA binding	3/111	127/20000	0.033787	0.287173	0.263404	ENSDARG00000098627/ENSDARG00000010194/ENSDARG00000053047	3
H3k36me2	Molecular function	GO:0030170	pyridoxal phosphate binding	2/111	55/20000	0.0374577	0.287173	0.263404	ENSDARG00000021059/ENSDARG00000026348	2
H3k36me2	Molecular function	GO:0070279	vitamin B6 binding	2/111	55/20000	0.0374577	0.287173	0.263404	ENSDARG00000021059/ENSDARG00000026348	2
H3k36me2	Molecular function	GO:0000287	magnesium ion binding	3/111	139/20000	0.0423462	0.287173	0.263404	ENSDARG00000044914/ENSDARG00000058597/ENSDARG00000008413	3
H3k36me2	Molecular function	GO:0090079	translation regulator activity, nucleic acid binding	3/111	140/20000	0.0431041	0.287173	0.263404	ENSDARG00000098627/ENSDARG00000010194/ENSDARG00000053047	3
H3k36me2	Molecular function	GO:0008173	RNA methyltransferase activity	2/111	63/20000	0.0478824	0.287173	0.263404	ENSDARG00000102846/ENSDARG00000053912	2
H3k36me2	KEGG	dre04110	Cell cycle - Danio rerio (zebrafish)	8/67	191/7371	0.000309213	0.0210265	0.0185528	406685/492768/497646/406816/323883/406304/449548/192302	8
H3k36me2	KEGG	dre03050	Proteasome - Danio rerio (zebrafish)	4/67	57/7371	0.0017152	0.0398032	0.0351205	550499/393941/393261/503934	4
H3k36me2	KEGG	dre04141	Protein processing in endoplasmic reticulum - Danio rerio (zebrafish)	7/67	202/7371	0.00226037	0.0398032	0.0351205	574002/406816/570101/323883/436861/327197/373100	7
H3k36me2	KEGG	dre04216	Ferroptosis - Danio rerio (zebrafish)	4/67	62/7371	0.00234136	0.0398032	0.0351205	84702/333974/796322/790938	4
H3k36me2	KEGG	dre04340	Hedgehog signaling pathway - Danio rerio (zebrafish)	4/67	69/7371	0.00346016	0.0470582	0.0415219	406533/406816/323883/322106	4
H3k36me2	KEGG	dre04114	Oocyte meiosis - Danio rerio (zebrafish)	5/67	151/7371	0.0117695	0.105469	0.0930606	406685/565241/406816/323883/449548	5
H3k36me2	KEGG	dre03015	mRNA surveillance pathway - Danio rerio (zebrafish)	4/67	99/7371	0.0123024	0.105469	0.0930606	406685/325284/553261/449548	4
H3k36me2	KEGG	dre04350	TGF-beta signaling pathway - Danio rerio (zebrafish)	5/67	153/7371	0.0124081	0.105469	0.0930606	406685/406816/323883/449548/192302	5
H3k36me2	KEGG	dre04068	FoxO signaling pathway - Danio rerio (zebrafish)	5/67	182/7371	0.0244501	0.184734	0.163001	497646/406304/321974/245699/678619	5
H3k36me2	KEGG	dre03008	Ribosome biogenesis in eukaryotes - Danio rerio (zebrafish)	3/67	76/7371	0.0315126	0.214286	0.189076	406275/334050/317637	3
H3k36me2	KEGG	dre03040	Spliceosome - Danio rerio (zebrafish)	4/67	143/7371	0.0406521	0.251304	0.221739	503932/415211/393669/406495	4
H3k36me3	Biological process	GO:0022613	ribonucleoprotein complex biogenesis	7/70	362/20427	0.000238124	0.0950545	0.0835431	ENSDARG00000042566/ENSDARG00000001241/ENSDARG00000002591/ENSDARG00000077536/ENSDARG00000053912/ENSDARG00000007744/ENSDARG00000053047	7
H3k36me3	Biological process	GO:0006457	protein folding	5/70	166/20427	0.000263674	0.0950545	0.0835431	ENSDARG00000022918/ENSDARG00000070477/ENSDARG00000018989/ENSDARG00000067796/ENSDARG00000102640	5
H3k36me3	Biological process	GO:0006913	nucleocytoplasmic transport	4/70	132/20427	0.00109837	0.136106	0.119623	ENSDARG00000104889/ENSDARG00000035751/ENSDARG00000040245/ENSDARG00000077732	4
H3k36me3	Biological process	GO:0051169	nuclear transport	4/70	132/20427	0.00109837	0.136106	0.119623	ENSDARG00000104889/ENSDARG00000035751/ENSDARG00000040245/ENSDARG00000077732	4
H3k36me3	Biological process	GO:0006606	protein import into nucleus	3/70	61/20427	0.00120299	0.136106	0.119623	ENSDARG00000104889/ENSDARG00000035751/ENSDARG00000040245	3
H3k36me3	Biological process	GO:0051170	import into nucleus	3/70	62/20427	0.00126108	0.136106	0.119623	ENSDARG00000104889/ENSDARG00000035751/ENSDARG00000040245	3
H3k36me3	Biological process	GO:0022618	ribonucleoprotein complex assembly	4/70	149/20427	0.0017162	0.136106	0.119623	ENSDARG00000001241/ENSDARG00000002591/ENSDARG00000077536/ENSDARG00000053047	4
H3k36me3	Biological process	GO:0071826	ribonucleoprotein complex subunit organization	4/70	157/20427	0.00207697	0.136106	0.119623	ENSDARG00000001241/ENSDARG00000002591/ENSDARG00000077536/ENSDARG00000053047	4
H3k36me3	Biological process	GO:1903708	positive regulation of hemopoiesis	2/70	20/20427	0.00211339	0.136106	0.119623	ENSDARG00000010571/ENSDARG00000099458	2
H3k36me3	Biological process	GO:0002244	hematopoietic progenitor cell differentiation	4/70	158/20427	0.00212547	0.136106	0.119623	ENSDARG00000005926/ENSDARG00000070560/ENSDARG00000038010/ENSDARG00000099458	4
H3k36me3	Biological process	GO:0033365	protein localization to organelle	6/70	388/20427	0.00212896	0.136106	0.119623	ENSDARG00000104889/ENSDARG00000035751/ENSDARG00000002659/ENSDARG00000040245/ENSDARG00000041511/ENSDARG00000020008	6
H3k36me3	Biological process	GO:0034504	protein localization to nucleus	3/70	76/20427	0.00226529	0.136106	0.119623	ENSDARG00000104889/ENSDARG00000035751/ENSDARG00000040245	3
H3k36me3	Biological process	GO:0016571	histone methylation	3/70	81/20427	0.00271596	0.150631	0.132389	ENSDARG00000010571/ENSDARG00000010246/ENSDARG00000053912	3
H3k36me3	Biological process	GO:0006397	mRNA processing	6/70	425/20427	0.00334298	0.172163	0.151314	ENSDARG00000001241/ENSDARG00000041887/ENSDARG00000077536/ENSDARG00000052856/ENSDARG00000041853/ENSDARG00000099458	6
H3k36me3	Biological process	GO:0010720	positive regulation of cell development	3/70	97/20427	0.004514	0.216973	0.190697	ENSDARG00000010571/ENSDARG00000000472/ENSDARG00000099458	3
H3k36me3	Biological process	GO:0038061	NIK/NF-kappaB signaling	2/70	34/20427	0.00605005	0.246284	0.216458	ENSDARG00000007691/ENSDARG00000019239	2
H3k36me3	Biological process	GO:0007051	spindle organization	3/70	108/20427	0.00608545	0.246284	0.216458	ENSDARG00000002659/ENSDARG00000031388/ENSDARG00000020008	3
H3k36me3	Biological process	GO:0007623	circadian rhythm	3/70	111/20427	0.00656383	0.246284	0.216458	ENSDARG00000045131/ENSDARG00000010571/ENSDARG00000003820	3
H3k36me3	Biological process	GO:0072594	establishment of protein localization to organelle	4/70	222/20427	0.00711381	0.246284	0.216458	ENSDARG00000104889/ENSDARG00000035751/ENSDARG00000040245/ENSDARG00000041511	4
H3k36me3	Biological process	GO:0006479	protein methylation	3/70	116/20427	0.00740976	0.246284	0.216458	ENSDARG00000010571/ENSDARG00000010246/ENSDARG00000053912	3
H3k36me3	Biological process	GO:0008213	protein alkylation	3/70	116/20427	0.00740976	0.246284	0.216458	ENSDARG00000010571/ENSDARG00000010246/ENSDARG00000053912	3
H3k36me3	Biological process	GO:0031103	axon regeneration	2/70	38/20427	0.0075149	0.246284	0.216458	ENSDARG00000000472/ENSDARG00000099175	2
H3k36me3	Biological process	GO:0048678	response to axon injury	2/70	40/20427	0.00830137	0.26023	0.228715	ENSDARG00000000472/ENSDARG00000099175	2
H3k36me3	Biological process	GO:0008380	RNA splicing	5/70	369/20427	0.00868294	0.26085	0.22926	ENSDARG00000001241/ENSDARG00000041887/ENSDARG00000077536/ENSDARG00000052856/ENSDARG00000099458	5
H3k36me3	Biological process	GO:0031102	neuron projection regeneration	2/70	42/20427	0.00912318	0.263113	0.231249	ENSDARG00000000472/ENSDARG00000099175	2
H3k36me3	Biological process	GO:0031099	regeneration	4/70	250/20427	0.0106871	0.267377	0.234996	ENSDARG00000010571/ENSDARG00000000472/ENSDARG00000099175/ENSDARG00000082131	4
H3k36me3	Biological process	GO:0016570	histone modification	4/70	254/20427	0.0112769	0.267377	0.234996	ENSDARG00000010571/ENSDARG00000002591/ENSDARG00000010246/ENSDARG00000053912	4
H3k36me3	Biological process	GO:0000375	RNA splicing, via transesterification reactions	4/70	269/20427	0.0136746	0.267377	0.234996	ENSDARG00000001241/ENSDARG00000077536/ENSDARG00000052856/ENSDARG00000099458	4
H3k36me3	Biological process	GO:0000377	RNA splicing, via transesterification reactions with bulged adenosine as nucleophile	4/70	269/20427	0.0136746	0.267377	0.234996	ENSDARG00000001241/ENSDARG00000077536/ENSDARG00000052856/ENSDARG00000099458	4
H3k36me3	Biological process	GO:0000398	mRNA splicing, via spliceosome	4/70	269/20427	0.0136746	0.267377	0.234996	ENSDARG00000001241/ENSDARG00000077536/ENSDARG00000052856/ENSDARG00000099458	4
H3k36me3	Biological process	GO:0032922	circadian regulation of gene expression	2/70	52/20427	0.0137449	0.267377	0.234996	ENSDARG00000045131/ENSDARG00000003820	2
H3k36me3	Biological process	GO:0010639	negative regulation of organelle organization	3/70	146/20427	0.0138126	0.267377	0.234996	ENSDARG00000019231/ENSDARG00000018738/ENSDARG00000011459	3
H3k36me3	Biological process	GO:0006749	glutathione metabolic process	2/70	53/20427	0.0142526	0.267377	0.234996	ENSDARG00000018953/ENSDARG00000034396	2
H3k36me3	Biological process	GO:0048511	rhythmic process	3/70	151/20427	0.0151078	0.267377	0.234996	ENSDARG00000045131/ENSDARG00000010571/ENSDARG00000003820	3
H3k36me3	Biological process	GO:0051693	actin filament capping	2/70	55/20427	0.0152921	0.267377	0.234996	ENSDARG00000019231/ENSDARG00000011459	2
H3k36me3	Biological process	GO:0032259	methylation	4/70	281/20427	0.0158104	0.267377	0.234996	ENSDARG00000010571/ENSDARG00000010246/ENSDARG00000053912/ENSDARG00000104414	4
H3k36me3	Biological process	GO:0046031	ADP metabolic process	2/70	58/20427	0.0169105	0.267377	0.234996	ENSDARG00000005926/ENSDARG00000011948	2
H3k36me3	Biological process	GO:0009135	purine nucleoside diphosphate metabolic process	2/70	59/20427	0.0174655	0.267377	0.234996	ENSDARG00000005926/ENSDARG00000011948	2
H3k36me3	Biological process	GO:0009179	purine ribonucleoside diphosphate metabolic process	2/70	59/20427	0.0174655	0.267377	0.234996	ENSDARG00000005926/ENSDARG00000011948	2
H3k36me3	Biological process	GO:0030834	regulation of actin filament depolymerization	2/70	59/20427	0.0174655	0.267377	0.234996	ENSDARG00000019231/ENSDARG00000011459	2
H3k36me3	Biological process	GO:0030835	negative regulation of actin filament depolymerization	2/70	59/20427	0.0174655	0.267377	0.234996	ENSDARG00000019231/ENSDARG00000011459	2
H3k36me3	Biological process	GO:0002521	leukocyte differentiation	3/70	162/20427	0.0181921	0.267377	0.234996	ENSDARG00000005926/ENSDARG00000038010/ENSDARG00000099458	3
H3k36me3	Biological process	GO:0048871	multicellular organismal-level homeostasis	4/70	294/20427	0.0183499	0.267377	0.234996	ENSDARG00000010571/ENSDARG00000031388/ENSDARG00000038010/ENSDARG00000099458	4
H3k36me3	Biological process	GO:0032984	protein-containing complex disassembly	3/70	165/20427	0.0190896	0.267377	0.234996	ENSDARG00000019231/ENSDARG00000020008/ENSDARG00000011459	3
H3k36me3	Biological process	GO:0000381	regulation of alternative mRNA splicing, via spliceosome	2/70	62/20427	0.0191765	0.267377	0.234996	ENSDARG00000001241/ENSDARG00000052856	2
H3k36me3	Biological process	GO:0009185	ribonucleoside diphosphate metabolic process	2/70	63/20427	0.0197619	0.267377	0.234996	ENSDARG00000005926/ENSDARG00000011948	2
H3k36me3	Biological process	GO:0006364	rRNA processing	3/70	169/20427	0.020324	0.267377	0.234996	ENSDARG00000042566/ENSDARG00000053912/ENSDARG00000007744	3
H3k36me3	Biological process	GO:0031146	SCF-dependent proteasomal ubiquitin-dependent protein catabolic process	2/70	65/20427	0.0209551	0.267377	0.234996	ENSDARG00000007691/ENSDARG00000019239	2
H3k36me3	Biological process	GO:0007052	mitotic spindle organization	2/70	66/20427	0.0215627	0.267377	0.234996	ENSDARG00000031388/ENSDARG00000020008	2
H3k36me3	Biological process	GO:0042274	ribosomal small subunit biogenesis	2/70	66/20427	0.0215627	0.267377	0.234996	ENSDARG00000042566/ENSDARG00000007744	2
H3k36me3	Biological process	GO:1901880	negative regulation of protein depolymerization	2/70	66/20427	0.0215627	0.267377	0.234996	ENSDARG00000019231/ENSDARG00000011459	2
H3k36me3	Biological process	GO:0043161	proteasome-mediated ubiquitin-dependent protein catabolic process	4/70	309/20427	0.0215798	0.267377	0.234996	ENSDARG00000007691/ENSDARG00000070674/ENSDARG00000019239/ENSDARG00000020008	4
H3k36me3	Biological process	GO:0030042	actin filament depolymerization	2/70	67/20427	0.0221777	0.267377	0.234996	ENSDARG00000019231/ENSDARG00000011459	2
H3k36me3	Biological process	GO:0048589	developmental growth	5/70	473/20427	0.0230568	0.267377	0.234996	ENSDARG00000010571/ENSDARG00000002591/ENSDARG00000011948/ENSDARG00000000472/ENSDARG00000082131	5
H3k36me3	Biological process	GO:0060216	definitive hemopoiesis	2/70	69/20427	0.0234291	0.267377	0.234996	ENSDARG00000016939/ENSDARG00000099458	2
H3k36me3	Biological process	GO:0000380	alternative mRNA splicing, via spliceosome	2/70	70/20427	0.0240656	0.267377	0.234996	ENSDARG00000001241/ENSDARG00000052856	2
H3k36me3	Biological process	GO:0045597	positive regulation of cell differentiation	3/70	182/20427	0.0246341	0.267377	0.234996	ENSDARG00000010571/ENSDARG00000000472/ENSDARG00000099458	3
H3k36me3	Biological process	GO:0030837	negative regulation of actin filament polymerization	2/70	72/20427	0.0253596	0.267377	0.234996	ENSDARG00000019231/ENSDARG00000011459	2
H3k36me3	Biological process	GO:0032272	negative regulation of protein polymerization	2/70	72/20427	0.0253596	0.267377	0.234996	ENSDARG00000019231/ENSDARG00000011459	2
H3k36me3	Biological process	GO:0043242	negative regulation of protein-containing complex disassembly	2/70	73/20427	0.0260171	0.267377	0.234996	ENSDARG00000019231/ENSDARG00000011459	2
H3k36me3	Biological process	GO:0016072	rRNA metabolic process	3/70	187/20427	0.0264134	0.267377	0.234996	ENSDARG00000042566/ENSDARG00000053912/ENSDARG00000007744	3
H3k36me3	Biological process	GO:1903706	regulation of hemopoiesis	2/70	74/20427	0.0266815	0.267377	0.234996	ENSDARG00000010571/ENSDARG00000099458	2
H3k36me3	Biological process	GO:0010498	proteasomal protein catabolic process	4/70	331/20427	0.0269144	0.267377	0.234996	ENSDARG00000007691/ENSDARG00000070674/ENSDARG00000019239/ENSDARG00000020008	4
H3k36me3	Biological process	GO:1901879	regulation of protein depolymerization	2/70	76/20427	0.0280308	0.267377	0.234996	ENSDARG00000019231/ENSDARG00000011459	2
H3k36me3	Biological process	GO:0009611	response to wounding	3/70	192/20427	0.02826	0.267377	0.234996	ENSDARG00000038010/ENSDARG00000000472/ENSDARG00000099175	3
H3k36me3	Biological process	GO:0031333	negative regulation of protein-containing complex assembly	2/70	81/20427	0.0315211	0.267377	0.234996	ENSDARG00000019231/ENSDARG00000011459	2
H3k36me3	Biological process	GO:0043414	macromolecule methylation	3/70	202/20427	0.0321549	0.267377	0.234996	ENSDARG00000010571/ENSDARG00000010246/ENSDARG00000053912	3
H3k36me3	Biological process	GO:0030098	lymphocyte differentiation	2/70	82/20427	0.0322388	0.267377	0.234996	ENSDARG00000038010/ENSDARG00000099458	2
H3k36me3	Biological process	GO:0002082	regulation of oxidative phosphorylation	1/70	10/20427	0.033752	0.267377	0.234996	ENSDARG00000104414	1
H3k36me3	Biological process	GO:0006563	L-serine metabolic process	1/70	10/20427	0.033752	0.267377	0.234996	ENSDARG00000104414	1
H3k36me3	Biological process	GO:0007028	cytoplasm organization	1/70	10/20427	0.033752	0.267377	0.234996	ENSDARG00000031388	1
H3k36me3	Biological process	GO:0007308	oocyte construction	1/70	10/20427	0.033752	0.267377	0.234996	ENSDARG00000031388	1
H3k36me3	Biological process	GO:0007309	oocyte axis specification	1/70	10/20427	0.033752	0.267377	0.234996	ENSDARG00000031388	1
H3k36me3	Biological process	GO:0009113	purine nucleobase biosynthetic process	1/70	10/20427	0.033752	0.267377	0.234996	ENSDARG00000104414	1
H3k36me3	Biological process	GO:0045123	cellular extravasation	1/70	10/20427	0.033752	0.267377	0.234996	ENSDARG00000038010	1
H3k36me3	Biological process	GO:0060420	regulation of heart growth	1/70	10/20427	0.033752	0.267377	0.234996	ENSDARG00000002591	1
H3k36me3	Biological process	GO:0071712	ER-associated misfolded protein catabolic process	1/70	10/20427	0.033752	0.267377	0.234996	ENSDARG00000020008	1
H3k36me3	Biological process	GO:1903715	regulation of aerobic respiration	1/70	10/20427	0.033752	0.267377	0.234996	ENSDARG00000104414	1
H3k36me3	Biological process	GO:0048024	regulation of mRNA splicing, via spliceosome	2/70	86/20427	0.0351735	0.267377	0.234996	ENSDARG00000001241/ENSDARG00000052856	2
H3k36me3	Biological process	GO:1902904	negative regulation of supramolecular fiber organization	2/70	88/20427	0.0366785	0.267377	0.234996	ENSDARG00000019231/ENSDARG00000011459	2
H3k36me3	Biological process	GO:0000478	endonucleolytic cleavage involved in rRNA processing	1/70	11/20427	0.0370648	0.267377	0.234996	ENSDARG00000007744	1
H3k36me3	Biological process	GO:0000479	endonucleolytic cleavage of tricistronic rRNA transcript (SSU-rRNA, 5.8S rRNA, LSU-rRNA)	1/70	11/20427	0.0370648	0.267377	0.234996	ENSDARG00000007744	1
H3k36me3	Biological process	GO:0000491	small nucleolar ribonucleoprotein complex assembly	1/70	11/20427	0.0370648	0.267377	0.234996	ENSDARG00000002591	1
H3k36me3	Biological process	GO:0003306	Wnt signaling pathway involved in heart development	1/70	11/20427	0.0370648	0.267377	0.234996	ENSDARG00000045131	1
H3k36me3	Biological process	GO:0032878	regulation of establishment or maintenance of cell polarity	1/70	11/20427	0.0370648	0.267377	0.234996	ENSDARG00000038010	1
H3k36me3	Biological process	GO:0042551	neuron maturation	1/70	11/20427	0.0370648	0.267377	0.234996	ENSDARG00000019231	1
H3k36me3	Biological process	GO:0043457	regulation of cellular respiration	1/70	11/20427	0.0370648	0.267377	0.234996	ENSDARG00000104414	1
H3k36me3	Biological process	GO:0045646	regulation of erythrocyte differentiation	1/70	11/20427	0.0370648	0.267377	0.234996	ENSDARG00000099458	1
H3k36me3	Biological process	GO:0051897	positive regulation of protein kinase B signaling	1/70	11/20427	0.0370648	0.267377	0.234996	ENSDARG00000011948	1
H3k36me3	Biological process	GO:2000738	positive regulation of stem cell differentiation	1/70	11/20427	0.0370648	0.267377	0.234996	ENSDARG00000099458	1
H3k36me3	Biological process	GO:1903131	mononuclear cell differentiation	2/70	89/20427	0.0374401	0.267377	0.234996	ENSDARG00000038010/ENSDARG00000099458	2
H3k36me3	Biological process	GO:0006338	chromatin remodeling	3/70	218/20427	0.0389413	0.267377	0.234996	ENSDARG00000010571/ENSDARG00000002591/ENSDARG00000070560	3
H3k36me3	Biological process	GO:0009132	nucleoside diphosphate metabolic process	2/70	91/20427	0.0389817	0.267377	0.234996	ENSDARG00000005926/ENSDARG00000011948	2
H3k36me3	Biological process	GO:0051494	negative regulation of cytoskeleton organization	2/70	92/20427	0.0397615	0.267377	0.234996	ENSDARG00000019231/ENSDARG00000011459	2
H3k36me3	Biological process	GO:0007351	tripartite regional subdivision	1/70	12/20427	0.0403664	0.267377	0.234996	ENSDARG00000031388	1
H3k36me3	Biological process	GO:0008595	anterior/posterior axis specification, embryo	1/70	12/20427	0.0403664	0.267377	0.234996	ENSDARG00000031388	1
H3k36me3	Biological process	GO:0031126	sno(s)RNA 3'-end processing	1/70	12/20427	0.0403664	0.267377	0.234996	ENSDARG00000053912	1
H3k36me3	Biological process	GO:0045621	positive regulation of lymphocyte differentiation	1/70	12/20427	0.0403664	0.267377	0.234996	ENSDARG00000099458	1
H3k36me3	Biological process	GO:0045639	positive regulation of myeloid cell differentiation	1/70	12/20427	0.0403664	0.267377	0.234996	ENSDARG00000099458	1
H3k36me3	Biological process	GO:0048469	cell maturation	2/70	93/20427	0.0405472	0.267377	0.234996	ENSDARG00000019231/ENSDARG00000031388	2
H3k36me3	Biological process	GO:0022411	cellular component disassembly	3/70	223/20427	0.0412005	0.267377	0.234996	ENSDARG00000019231/ENSDARG00000020008/ENSDARG00000011459	3
H3k36me3	Biological process	GO:0006325	chromatin organization	4/70	381/20427	0.041766	0.267377	0.234996	ENSDARG00000010571/ENSDARG00000002591/ENSDARG00000070477/ENSDARG00000070560	4
H3k36me3	Biological process	GO:0001894	tissue homeostasis	2/70	95/20427	0.0421362	0.267377	0.234996	ENSDARG00000010571/ENSDARG00000031388	2
H3k36me3	Biological process	GO:0043244	regulation of protein-containing complex disassembly	2/70	95/20427	0.0421362	0.267377	0.234996	ENSDARG00000019231/ENSDARG00000011459	2
H3k36me3	Biological process	GO:0007350	blastoderm segmentation	1/70	13/20427	0.0436569	0.267377	0.234996	ENSDARG00000031388	1
H3k36me3	Biological process	GO:0035999	tetrahydrofolate interconversion	1/70	13/20427	0.0436569	0.267377	0.234996	ENSDARG00000104414	1
H3k36me3	Biological process	GO:0043144	sno(s)RNA processing	1/70	13/20427	0.0436569	0.267377	0.234996	ENSDARG00000053912	1
H3k36me3	Biological process	GO:0042176	regulation of protein catabolic process	2/70	98/20427	0.044563	0.267377	0.234996	ENSDARG00000018124/ENSDARG00000020008	2
H3k36me3	Biological process	GO:0060249	anatomical structure homeostasis	2/70	99/20427	0.0453833	0.267377	0.234996	ENSDARG00000010571/ENSDARG00000031388	2
H3k36me3	Biological process	GO:0051129	negative regulation of cellular component organization	3/70	233/20427	0.0459138	0.267377	0.234996	ENSDARG00000019231/ENSDARG00000018738/ENSDARG00000011459	3
H3k36me3	Biological process	GO:0046034	ATP metabolic process	2/70	100/20427	0.0462092	0.267377	0.234996	ENSDARG00000005926/ENSDARG00000011948	2
H3k36me3	Biological process	GO:0050684	regulation of mRNA processing	2/70	100/20427	0.0462092	0.267377	0.234996	ENSDARG00000001241/ENSDARG00000052856	2
H3k36me3	Biological process	GO:1902850	microtubule cytoskeleton organization involved in mitosis	2/70	100/20427	0.0462092	0.267377	0.234996	ENSDARG00000031388/ENSDARG00000020008	2
H3k36me3	Biological process	GO:0006544	glycine metabolic process	1/70	14/20427	0.0469362	0.267377	0.234996	ENSDARG00000104414	1
H3k36me3	Biological process	GO:0032527	protein exit from endoplasmic reticulum	1/70	14/20427	0.0469362	0.267377	0.234996	ENSDARG00000020008	1
H3k36me3	Biological process	GO:0071168	protein localization to chromatin	1/70	14/20427	0.0469362	0.267377	0.234996	ENSDARG00000020008	1
H3k36me3	Biological process	GO:0072576	liver morphogenesis	1/70	14/20427	0.0469362	0.267377	0.234996	ENSDARG00000099458	1
H3k36me3	Biological process	GO:0006413	translational initiation	2/70	102/20427	0.0478776	0.267377	0.234996	ENSDARG00000010194/ENSDARG00000053047	2
H3k36me3	Biological process	GO:0060218	hematopoietic stem cell differentiation	2/70	103/20427	0.04872	0.267377	0.234996	ENSDARG00000005926/ENSDARG00000099458	2
H3k36me3	Cellular component	GO:0015030	Cajal body	2/68	16/20832	0.00122317	0.0748207	0.0654097	ENSDARG00000053912/ENSDARG00000099458	2
H3k36me3	Cellular component	GO:0000502	proteasome complex	3/68	70/20832	0.00155737	0.0748207	0.0654097	ENSDARG00000054696/ENSDARG00000070674/ENSDARG00000018124	3
H3k36me3	Cellular component	GO:1905369	endopeptidase complex	3/68	78/20832	0.00212453	0.0748207	0.0654097	ENSDARG00000054696/ENSDARG00000070674/ENSDARG00000018124	3
H3k36me3	Cellular component	GO:0030684	preribosome	3/68	83/20832	0.0025363	0.0748207	0.0654097	ENSDARG00000042566/ENSDARG00000053912/ENSDARG00000007744	3
H3k36me3	Cellular component	GO:0005838	proteasome regulatory particle	2/68	26/20832	0.00324372	0.0765519	0.0669232	ENSDARG00000070674/ENSDARG00000018124	2
H3k36me3	Cellular component	GO:0022624	proteasome accessory complex	2/68	31/20832	0.0045925	0.0828949	0.0724683	ENSDARG00000070674/ENSDARG00000018124	2
H3k36me3	Cellular component	GO:1905368	peptidase complex	3/68	105/20832	0.00491749	0.0828949	0.0724683	ENSDARG00000054696/ENSDARG00000070674/ENSDARG00000018124	3
H3k36me3	Cellular component	GO:0032040	small-subunit processome	2/68	40/20832	0.00755943	0.111502	0.0974768	ENSDARG00000042566/ENSDARG00000053912	2
H3k36me3	Cellular component	GO:0030424	axon	4/68	265/20832	0.0110322	0.144645	0.126451	ENSDARG00000019231/ENSDARG00000034423/ENSDARG00000011948/ENSDARG00000000472	4
H3k36me3	Cellular component	GO:0035097	histone methyltransferase complex	2/68	61/20832	0.0169737	0.200289	0.175097	ENSDARG00000010571/ENSDARG00000002591	2
H3k36me3	Cellular component	GO:0034708	methyltransferase complex	2/68	74/20832	0.0243833	0.245589	0.214699	ENSDARG00000010571/ENSDARG00000002591	2
H3k36me3	Cellular component	GO:0019005	SCF ubiquitin ligase complex	2/68	85/20832	0.0315004	0.245589	0.214699	ENSDARG00000007691/ENSDARG00000019239	2
H3k36me3	Cellular component	GO:0008541	proteasome regulatory particle, lid subcomplex	1/68	10/20832	0.0321736	0.245589	0.214699	ENSDARG00000018124	1
H3k36me3	Cellular component	GO:0035098	ESC/E(Z) complex	1/68	10/20832	0.0321736	0.245589	0.214699	ENSDARG00000010571	1
H3k36me3	Cellular component	GO:0005697	telomerase holoenzyme complex	1/68	11/20832	0.0353343	0.245589	0.214699	ENSDARG00000041481	1
H3k36me3	Cellular component	GO:0019774	proteasome core complex, beta-subunit complex	1/68	12/20832	0.0384848	0.245589	0.214699	ENSDARG00000054696	1
H3k36me3	Cellular component	GO:0030688	preribosome, small subunit precursor	1/68	12/20832	0.0384848	0.245589	0.214699	ENSDARG00000007744	1
H3k36me3	Cellular component	GO:0000812	Swr1 complex	1/68	13/20832	0.0416252	0.245589	0.214699	ENSDARG00000002591	1
H3k36me3	Cellular component	GO:0031011	Ino80 complex	1/68	13/20832	0.0416252	0.245589	0.214699	ENSDARG00000002591	1
H3k36me3	Cellular component	GO:0120293	dynein axonemal particle	1/68	13/20832	0.0416252	0.245589	0.214699	ENSDARG00000002591	1
H3k36me3	Molecular function	GO:0003729	mRNA binding	6/70	282/20000	0.000458674	0.0549284	0.0442376	ENSDARG00000074242/ENSDARG00000052856/ENSDARG00000017741/ENSDARG00000053047/ENSDARG00000077732/ENSDARG00000104414	6
H3k36me3	Molecular function	GO:0008139	nuclear localization sequence binding	2/70	15/20000	0.00123113	0.0549284	0.0442376	ENSDARG00000104889/ENSDARG00000040245	2
H3k36me3	Molecular function	GO:0061608	nuclear import signal receptor activity	2/70	15/20000	0.00123113	0.0549284	0.0442376	ENSDARG00000104889/ENSDARG00000040245	2
H3k36me3	Molecular function	GO:0090079	translation regulator activity, nucleic acid binding	4/70	140/20000	0.00147459	0.0549284	0.0442376	ENSDARG00000098627/ENSDARG00000010194/ENSDARG00000053047/ENSDARG00000104414	4
H3k36me3	Molecular function	GO:0045182	translation regulator activity	4/70	162/20000	0.00251074	0.0748199	0.0602577	ENSDARG00000098627/ENSDARG00000010194/ENSDARG00000053047/ENSDARG00000104414	4
H3k36me3	Molecular function	GO:0140142	nucleocytoplasmic carrier activity	2/70	25/20000	0.00343893	0.0750791	0.0604664	ENSDARG00000104889/ENSDARG00000040245	2
H3k36me3	Molecular function	GO:0003730	mRNA 3'-UTR binding	3/70	87/20000	0.00352721	0.0750791	0.0604664	ENSDARG00000074242/ENSDARG00000052856/ENSDARG00000017741	3
H3k36me3	Molecular function	GO:0033218	amide binding	4/70	195/20000	0.00486684	0.0906448	0.0730026	ENSDARG00000042623/ENSDARG00000104889/ENSDARG00000040245/ENSDARG00000016939	4
H3k36me3	Molecular function	GO:0008276	protein methyltransferase activity	3/70	102/20000	0.00550459	0.0911315	0.0733945	ENSDARG00000010571/ENSDARG00000010246/ENSDARG00000053912	3
H3k36me3	Molecular function	GO:0005048	signal sequence binding	2/70	36/20000	0.00704492	0.104969	0.084539	ENSDARG00000104889/ENSDARG00000040245	2
H3k36me3	Molecular function	GO:0008170	N-methyltransferase activity	3/70	124/20000	0.00941468	0.124734	0.100457	ENSDARG00000010571/ENSDARG00000010246/ENSDARG00000053912	3
H3k36me3	Molecular function	GO:0008135	translation factor activity, RNA binding	3/70	127/20000	0.0100457	0.124734	0.100457	ENSDARG00000098627/ENSDARG00000010194/ENSDARG00000053047	3
H3k36me3	Molecular function	GO:0008168	methyltransferase activity	4/70	249/20000	0.0113209	0.126735	0.102068	ENSDARG00000010571/ENSDARG00000010246/ENSDARG00000053912/ENSDARG00000104414	4
H3k36me3	Molecular function	GO:0140098	catalytic activity, acting on RNA	5/70	394/20000	0.0122991	0.126735	0.102068	ENSDARG00000077536/ENSDARG00000053912/ENSDARG00000034396/ENSDARG00000002215/ENSDARG00000099458	5
H3k36me3	Molecular function	GO:0016741	transferase activity, transferring one-carbon groups	4/70	258/20000	0.0127586	0.126735	0.102068	ENSDARG00000010571/ENSDARG00000010246/ENSDARG00000053912/ENSDARG00000104414	4
H3k36me3	Molecular function	GO:0042277	peptide binding	3/70	156/20000	0.0174093	0.162124	0.13057	ENSDARG00000104889/ENSDARG00000040245/ENSDARG00000016939	3
H3k36me3	Molecular function	GO:0042054	histone methyltransferase activity	2/70	60/20000	0.0187553	0.164328	0.132345	ENSDARG00000010571/ENSDARG00000053912	2
H3k36me3	Molecular function	GO:0004386	helicase activity	3/70	164/20000	0.0198517	0.164328	0.132345	ENSDARG00000002591/ENSDARG00000077536/ENSDARG00000099458	3
H3k36me3	Molecular function	GO:0003724	RNA helicase activity	2/70	71/20000	0.0256926	0.165949	0.13365	ENSDARG00000077536/ENSDARG00000099458	2
H3k36me3	Molecular function	GO:0008186	ATP-dependent activity, acting on RNA	2/70	71/20000	0.0256926	0.165949	0.13365	ENSDARG00000077536/ENSDARG00000099458	2
H3k36me3	Molecular function	GO:0043021	ribonucleoprotein complex binding	2/70	71/20000	0.0256926	0.165949	0.13365	ENSDARG00000070477/ENSDARG00000041853	2
H3k36me3	Molecular function	GO:0140104	molecular carrier activity	2/70	75/20000	0.0284362	0.165949	0.13365	ENSDARG00000104889/ENSDARG00000040245	2
H3k36me3	Molecular function	GO:0008757	S-adenosylmethionine-dependent methyltransferase activity	3/70	190/20000	0.0290336	0.165949	0.13365	ENSDARG00000010571/ENSDARG00000010246/ENSDARG00000053912	3
H3k36me3	Molecular function	GO:0031625	ubiquitin protein ligase binding	2/70	76/20000	0.0291398	0.165949	0.13365	ENSDARG00000007691/ENSDARG00000019239	2
H3k36me3	Molecular function	GO:0003743	translation initiation factor activity	2/70	77/20000	0.0298503	0.165949	0.13365	ENSDARG00000010194/ENSDARG00000053047	2
H3k36me3	Molecular function	GO:0030674	protein-macromolecule adaptor activity	3/70	194/20000	0.0306148	0.165949	0.13365	ENSDARG00000007691/ENSDARG00000019239/ENSDARG00000052518	3
H3k36me3	Molecular function	GO:0044389	ubiquitin-like protein ligase binding	2/70	82/20000	0.0335051	0.165949	0.13365	ENSDARG00000007691/ENSDARG00000019239	2
H3k36me3	Molecular function	GO:0016874	ligase activity	3/70	202/20000	0.0339114	0.165949	0.13365	ENSDARG00000018953/ENSDARG00000034396/ENSDARG00000002215	3
H3k36me3	Molecular function	GO:0003747	translation release factor activity	1/70	11/20000	0.0378426	0.165949	0.13365	ENSDARG00000098627	1
H3k36me3	Molecular function	GO:0004017	adenylate kinase activity	1/70	11/20000	0.0378426	0.165949	0.13365	ENSDARG00000005926	1
H3k36me3	Molecular function	GO:0008079	translation termination factor activity	1/70	11/20000	0.0378426	0.165949	0.13365	ENSDARG00000098627	1
H3k36me3	Molecular function	GO:0000900	mRNA regulatory element binding translation repressor activity	1/70	12/20000	0.041212	0.165949	0.13365	ENSDARG00000104414	1
H3k36me3	Molecular function	GO:0140030	modification-dependent protein binding	2/70	97/20000	0.0454358	0.165949	0.13365	ENSDARG00000070477/ENSDARG00000020008	2
H3k36me3	Molecular function	GO:0016887	ATP hydrolysis activity	2/70	99/20000	0.0471296	0.165949	0.13365	ENSDARG00000020008/ENSDARG00000067796	2
H3k36me3	Molecular function	GO:0001540	amyloid-beta binding	1/70	14/20000	0.0479159	0.165949	0.13365	ENSDARG00000016939	1
H3k36me3	KEGG	dre03040	Spliceosome - Danio rerio (zebrafish)	5/49	143/7371	0.00246	0.123507	0.11238	415211/796388/799690/321948/560127	5
H3k36me3	KEGG	dre03013	Nucleocytoplasmic transport - Danio rerio (zebrafish)	4/49	110/7371	0.00593834	0.123507	0.11238	570700/321739/569455/560127	4
H3k36me3	KEGG	dre03050	Proteasome - Danio rerio (zebrafish)	3/49	57/7371	0.00628003	0.123507	0.11238	550499/393261/393544	3
H3k36me3	KEGG	dre04141	Protein processing in endoplasmic reticulum - Danio rerio (zebrafish)	5/49	202/7371	0.0105474	0.155574	0.141557	406816/323883/327197/378851/373100	5
H3k36me3	KEGG	dre04310	Wnt signaling pathway - Danio rerio (zebrafish)	5/49	228/7371	0.0170921	0.201687	0.183515	565241/317679/406816/323883/415151	5
H3k36me3	KEGG	dre00630	Glyoxylate and dicarboxylate metabolism - Danio rerio (zebrafish)	2/49	37/7371	0.0248675	0.233745	0.212685	497183/100144628	2
H3k36me3	KEGG	dre03015	mRNA surveillance pathway - Danio rerio (zebrafish)	3/49	99/7371	0.0277324	0.233745	0.212685	325284/553261/560127	3
H3k36me3	KEGG	dre00260	Glycine, serine and threonine metabolism - Danio rerio (zebrafish)	2/49	47/7371	0.0387084	0.285474	0.259753	497183/100144628	2
